# Supplementary material for: Differences in photosystem II activity and carbon allocation during photomixotrophic growth in distinct wild‐type strains of Synechocystis sp. PCC 6803
Source: Plant J. 2026 Jan 24;125(2):e70683. doi: 10.1111/tpj.70683 (PMC12831587; doi:10.1111/tpj.70683)
Supplement: Supplementary file 1 — Figure S1. (a) The cell number per OD750 in WT strains grown 72h under photomixotrophy. (b–d) The growth of WT strains under (b) photoautotrophy (PA), (c) photomixotrophy, BG‐11 medium adjusted to pH 7.5 at inoculation (PM pH 7.5) without extra bicarbonate supplementation and (d) photomixotrophy, BG‐11 medium adjusted to pH 8.2 at inoculation (PM pH 8.2) monitored by OD750. (e) The ratio of linear electron transfer (LET) to cyclic electron transfer (CET) after 72h of photomixotrophy quantified by measuring DIRK of the P700 and Pc signals using the DKN, deducted from KNS. (f) Initial signal decay of the deconvoluted P700 and plastocyanin (PC) signals during dark interval relaxation kinetics (DIRK) measurements, performed in the presence and absence of DCMU supplementation. These measurements were used to calculate PSI electron transfer rates, which were subsequently utilized to determine the ratio of LET to CET in panel (e). (g, h) The redox kinetics of (g) P700 and (h) Fd in WTs 1 and 3 after 72 hours of growth under PM. In (g) and (h) grey bar = darkness, red bar = red actinic light (AL) illumination (3400 μmol photons m−2 sec−1), burgundy bar = far red‐light (FR) illumination, arrow = a saturating pulse (SP; 5000 μmol photons m−2 sec−1, 50 ms). In (a) values are means ± SD; n = 9 cell counts from 3 biological replicates with individual data points shown as circles, in (b–d) values are means ± SD; n = 3 biological replicates, and in (e, f) values are means ± SD; n = 2–3 biological replicates, in (g‐h) data is shown as means ± SEM; n = 3. Figure S2. Kinetics of O2 uptake rate in WTs 1 and 2 grown under (a, c) photoauto‐ (PA) and 72 h under (b,d) photomixotrophy (PM). Figure S3. Kinetics of gross O2 production in (a) WT1 and (b) WT2 grown photoautotrophically (PA) or for 72h under photomixotrophy (PM), measured in the presence or absence of the artificial electron acceptors DCBQ and DMBQ. Figure S4. Kinetics of CO2 exchange rate in WTs 1 and 2 grown under (a,c) photo [file TPJ-125-0-s001.zip › tpj70683-sup-0009-TableS9.xlsx]

## Sheet: Sheet1
WT1 WT2 WT3 WT4
sll1201 1 1 1 1						1=mutation
slr1085 1 0 0 0						0=no mutation
slr1148 1 0 0 0
rpl3 1 1 1 0
psaA 1 1 1 1
slr1862 1 1 1 1
sll1774 1 1 1 1
slr1712 1 1 1 1
fabZ 1 0 0 0
ssl2749 1 1 1 1
slr1682 1 1 1 1
slr1683 1 1 1 1
slr1684 1 1 1 1
sll0422 1 1 1 1
gspF 1 1 1 1
pilC 1 1 1 1
slr0168 1 1 1 1
slr0364 1 1 1 1
sll0762 1 1 1 1
ycf22 1 1 1 1
ssl0787 1 1 1 1
slr0468 1 1 1 1
slr0208 1 0 0 0
slr0511 1 1 1 1
ssl0172 1 1 1 1
sll0092 1 1 1 1
slr0794 1 1 1 0
sll0790 1 1 1 1
sll0789 1 1 1 1
sll0788 1 1 1 1
ssr1175 1 1 1 1
sll0665 1 1 1 1
slr0665 1 1 1 1
sll0723 1 0 1 1
sll1660 0 1 1 1
slr1609 0 1 1 0
rub 0 0 1 0
ycf39 0 0 1 0
psbB 0 0 1 0
sll0800 0 0 1 0
umuC 0 0 1 0
sll0666 0 0 1 0
pcrR 0 0 0 1
sll1053 0 0 0 1
rhnB 0 0 0 1
slr0245 0 0 0 1
sll0217 0 0 0 1
ctpB 0 0 0 1
slr1094 0 0 0 1
slr1100 0 0 0 1
sir 0 0 0 1
slr0977 0 0 0 1
rfbB 0 0 0 1
slr1610 0 0 0 1
slr1063 0 0 0 1
slr1075 0 0 0 1
slr1077 0 0 0 1
fmu/fmv 0 0 0 1
slr0681 0 0 0 1
sll0650 0 0 0 1
slr1591 0 0 0 1
slr1760 0 0 0 1
slr1768 0 0 0 1
gyrA 0 0 0 1
slr1916 0 0 0 1
slr1019 0 0 0 1
sll1296 0 0 0 1
sll1285 0 0 0 1
spoIID 0 0 0 1
zam 0 0 0 1
sll1969 0 0 0 1
recQ 0 0 0 1
pmbA 0 0 0 1
sll1273 0 0 0 1
glgP 0 0 0 1
sll1268 0 0 0 1
amiA 0 0 0 1
slr1403 0 0 0 1
slr1736 0 0 0 1
slr0856 0 0 0 1
mutS 0 0 0 1
slr2060 0 0 0 1
sll1951 0 0 0 1
sll1905 0 0 0 1
ilvB 0 0 0 1
ftsY 0 0 0 1
sll1998 0 0 0 1
slr2118 0 0 0 1
slr2123 0 0 0 1
slr2127 0 0 0 1
ctaC 0 0 0 1
slr0820 0 0 0 1
hemN 0 0 0 1
pheT 0 0 0 1
slr1624 0 0 0 1
purB 0 0 0 1
amiC 0 0 0 1
slr0408 0 0 0 1
slr1927 0 0 0 1
slr0320 0 0 0 1
xylR 0 0 0 1
leuA 0 0 0 1
slr0360 0 0 0 1
slr0373 0 0 0 1
slr0378 0 0 0 1
hypF 0 0 0 1
clpC 0 0 0 1
slr0222 0 0 0 1
slr0060 0 0 0 1
dnaK 0 0 0 1
slr0064 0 0 0 1
sll0055 0 0 0 1
slr0487 0 0 0 1
sll0602 0 0 0 1
sll0182 0 0 0 1
slr0914 0 0 0 1
sll0556 0 0 0 1
sll0550 0 0 0 1
slr0081 0 0 0 1
slr0105 0 0 0 1
slr0109 0 0 0 1
sll0094 0 0 0 1
slr0302 0 0 0 1
slr0799 0 0 0 1
slr0704 0 0 0 1
slt 0 0 0 1
ndhI 0 0 0 1
ndhA 0 0 0 1
pyrD 0 0 0 1
sll1340 0 0 0 1
sll1334 0 0 0 1
slr1429 0 0 0 1
prlC 0 0 0 1
slr1572 0 0 0 1
slr1573 0 0 0 1
sll1475 0 0 0 1
slr1586 0 0 0 1
ggtA 0 0 0 1
slr0756 0 0 0 1
