# Supplementary material for: Differences in photosystem II activity and carbon allocation during photomixotrophic growth in distinct wild‐type strains of Synechocystis sp. PCC 6803
Source: Plant J. 2026 Jan 24;125(2):e70683. doi: 10.1111/tpj.70683 (PMC12831587; doi:10.1111/tpj.70683)
Supplement: Supplementary file 1 — Figure S1. (a) The cell number per OD750 in WT strains grown 72h under photomixotrophy. (b–d) The growth of WT strains under (b) photoautotrophy (PA), (c) photomixotrophy, BG‐11 medium adjusted to pH 7.5 at inoculation (PM pH 7.5) without extra bicarbonate supplementation and (d) photomixotrophy, BG‐11 medium adjusted to pH 8.2 at inoculation (PM pH 8.2) monitored by OD750. (e) The ratio of linear electron transfer (LET) to cyclic electron transfer (CET) after 72h of photomixotrophy quantified by measuring DIRK of the P700 and Pc signals using the DKN, deducted from KNS. (f) Initial signal decay of the deconvoluted P700 and plastocyanin (PC) signals during dark interval relaxation kinetics (DIRK) measurements, performed in the presence and absence of DCMU supplementation. These measurements were used to calculate PSI electron transfer rates, which were subsequently utilized to determine the ratio of LET to CET in panel (e). (g, h) The redox kinetics of (g) P700 and (h) Fd in WTs 1 and 3 after 72 hours of growth under PM. In (g) and (h) grey bar = darkness, red bar = red actinic light (AL) illumination (3400 μmol photons m−2 sec−1), burgundy bar = far red‐light (FR) illumination, arrow = a saturating pulse (SP; 5000 μmol photons m−2 sec−1, 50 ms). In (a) values are means ± SD; n = 9 cell counts from 3 biological replicates with individual data points shown as circles, in (b–d) values are means ± SD; n = 3 biological replicates, and in (e, f) values are means ± SD; n = 2–3 biological replicates, in (g‐h) data is shown as means ± SEM; n = 3. Figure S2. Kinetics of O2 uptake rate in WTs 1 and 2 grown under (a, c) photoauto‐ (PA) and 72 h under (b,d) photomixotrophy (PM). Figure S3. Kinetics of gross O2 production in (a) WT1 and (b) WT2 grown photoautotrophically (PA) or for 72h under photomixotrophy (PM), measured in the presence or absence of the artificial electron acceptors DCBQ and DMBQ. Figure S4. Kinetics of CO2 exchange rate in WTs 1 and 2 grown under (a,c) photo [file TPJ-125-0-s001.zip › tpj70683-sup-0003-TableS2.xlsx]

## Sheet: WT1_WT3_up
Protein	Label	log2FC	SE	Tvalue	DF	pvalue	adj,pvalue	issue	MissingPercentage	ImputationPercentage	Entry	ambig	gene_names_ordered_locus	gene_names_primary	Gene names (synonym )	Protein names	Function [CC]	Catalytic activity	Gene ontology (GO)	Gene ontology (molecular function)	Gene ontology (biological process)	Gene ontology (cellular component)	Subcellular location [CC]	Pathway	Cofactor	Subunit structure [CC]	EC number	Length	Activity regulation	Kinetics	Miscellaneous [CC]	Status	Protein existence	Proteomes	Sign
p_2085	PM_1	6.03299	0.256103	23.5569	4	1.92522e-05	0.00276356	NA	0.0454545	0.0454545	Q55596	no	NA	fabG	NA	3-ketoacyl-acyl carrier protein reductase, can function in PHB synthesis	NA	NA	oxidoreductase activity [GO:0016491]	oxidoreductase activity [GO:0016491]	NA	NA	NA	NA	NA	NA	NA	259	NA	NA	NA	unreviewed	Inferred from homology	UP000001425: Chromosome	Sign
p_2253	PM_1	5.38423	0.734438	7.33109	4	0.00184263	0.0176528	NA	0	0	Q6YRP7	yes	slr6107	NA	NA	Slr6107 protein	NA	NA	NA	NA	NA	NA	NA	NA	NA	NA	NA	173	NA	NA	NA	unreviewed	Predicted	UP000001425: Plasmid pSYSX	Sign
p_2253	PM_1	5.38423	0.734438	7.33109	4	0.00184263	0.0176528	NA	0	0	Q6YRU6	yes	slr6058	NA	NA	Slr6058 protein	NA	NA	NA	NA	NA	NA	NA	NA	NA	NA	NA	196	NA	NA	NA	unreviewed	Predicted	UP000001425: Plasmid pSYSX	Sign
p_1887	PM_1	4.62827	0.0912292	50.7323	4	9.03418e-07	0.000701053	NA	0.137931	0.137931	P74702	no	NA	htpG	NA	Heat shock protein	NA	NA	cytosol [GO:0005829]; ATP binding [GO:0005524]; ATP hydrolysis activity [GO:0016887]; unfolded protein binding [GO:0051082]; cellular response to DNA damage stimulus [GO:0006974]; protein folding [GO:0006457]; response to heat [GO:0009408]	ATP binding [GO:0005524]; ATP hydrolysis activity [GO:0016887]; unfolded protein binding [GO:0051082]	cellular response to DNA damage stimulus [GO:0006974]; protein folding [GO:0006457]; response to heat [GO:0009408]	cytosol [GO:0005829]	NA	NA	NA	NA	NA	658	NA	NA	NA	unreviewed	Inferred from homology	UP000001425: Chromosome	Sign
p_1205	PM_1	4.54665	0.405671	11.2077	4	0.00036089	0.00831833	NA	0	0	P73207	no	slr1704	NA	NA	Slr1704 protein, Hypo S-layer proteins	NA	NA	NA	NA	NA	NA	NA	NA	NA	NA	NA	274	NA	NA	NA	unreviewed	Predicted	UP000001425: Chromosome	Sign
p_92	PM_1	4.36037	0.0814239	53.5515	4	7.27873e-07	0.000701053	NA	0	0	P52232	no	slr0233	NA	NA	Thioredoxin-like protein slr0233	NA	NA	cytoplasm [GO:0005737]; oxidoreductase activity [GO:0016491]; oxidoreductase activity, acting on a sulfur group of donors, disulfide as acceptor [GO:0016671]; protein-disulfide reductase activity [GO:0015035]; glycerol ether metabolic process [GO:0006662]	oxidoreductase activity [GO:0016491]; oxidoreductase activity, acting on a sulfur group of donors, disulfide as acceptor [GO:0016671]; protein-disulfide reductase activity [GO:0015035]	glycerol ether metabolic process [GO:0006662]	cytoplasm [GO:0005737]	NA	NA	NA	NA	NA	105	NA	NA	NA	reviewed	Evidence at protein level	UP000001425: Chromosome	Sign
p_1098	PM_1	4.24209	0.638553	6.64329	4	0.00266505	0.0214584	NA	0	0	P72977	no	NA	hsp17	NA	16,6 kDa small heat shock protein, molecular chaperon	NA	NA	NA	NA	NA	NA	NA	NA	NA	NA	NA	146	NA	NA	NA	unreviewed	Inferred from homology	UP000001425: Chromosome	Sign
p_240	PM_1	3.99092	0.182927	21.8171	4	2.61161e-05	0.00276356	NA	0	0	P73068	no	slr2033	rub	NA	Rubredoxin (Rd)	FUNCTION: Rubredoxin is a small nonheme, iron protein lacking acid-labile sulfide, Its single Fe, chelated to 4 Cys, functions as an electron acceptor and may also stabilize the conformation of the molecule, Could be involved in hydrogenase-linked redox processes (By similarity), {ECO:0000250},	NA	electron transfer activity [GO:0009055]; iron ion binding [GO:0005506]; alkane catabolic process [GO:0043448]	electron transfer activity [GO:0009055]; iron ion binding [GO:0005506]	alkane catabolic process [GO:0043448]	NA	NA	NA	COFACTOR: Name=Fe(3+); Xref=ChEBI:CHEBI:29034; Evidence={ECO:0000250}; Note=Binds 1 Fe(3+) ion per subunit, {ECO:0000250};	NA	NA	115	NA	NA	NA	reviewed	Inferred from homology	UP000001425: Chromosome	Sign
p_2102	PM_1	3.37531	0.25574	13.1982	4	0.000190391	0.00598959	NA	0.2	0.2	Q55631	no	sll0749	NA	NA	Sll0749 protein	NA	NA	NA	NA	NA	NA	NA	NA	NA	NA	NA	199	NA	NA	NA	unreviewed	Predicted	UP000001425: Chromosome	Sign
p_363	PM_1	3.33824	0.145751	22.9037	4	2.15294e-05	0.00276356	NA	0	0	P73545	no	ssl2501	phaP	NA	Phasin PhaP (GA13)	FUNCTION: A phasin, it attaches to the polyhydroxybutyrate (PHB) granule surface regulating the number and size of PHB granules within a cell, It probably also acts as a regulator affecting the biosynthetic activity of PHB synthase in vivo, {ECO:0000269|PubMed:25911471},	NA	PHA granule [GO:0070088]; plasma membrane-derived thylakoid membrane [GO:0031676]; poly-hydroxybutyrate biosynthetic process [GO:0042619]	NA	poly-hydroxybutyrate biosynthetic process [GO:0042619]	PHA granule [GO:0070088]; plasma membrane-derived thylakoid membrane [GO:0031676]	SUBCELLULAR LOCATION: Cellular thylakoid membrane {ECO:0000305|PubMed:16287171}; Peripheral membrane protein {ECO:0000305|PubMed:16287171}; Cytoplasmic side {ECO:0000305|PubMed:16287171}, Cytoplasm {ECO:0000269|PubMed:25911471}, Note=Distributed in cytoplasm during photoautotrophic growth, insoluble and associated with polyhydroxybutyrate (PHB) granules under nitrogen starvation (PubMed:25911471,…	PATHWAY: Biopolymer metabolism; poly-(R)-3-hydroxybutanoate biosynthesis, {ECO:0000269|PubMed:25911471},	NA	SUBUNIT: Homotetramer, {ECO:0000305|PubMed:25911471},	NA	89	NA	NA	MISCELLANEOUS: Nitrogen-free medium induces chlorosis in Synechocystis, leading to the degradation of the photosynthetic apparatus and concomitant accumulation of cytoplasmic polyhydroxyalkanoic acid (PHA) granules which in this cyanobacterium are composed of PHB, {ECO:0000305|PubMed:25911471},	reviewed	Evidence at protein level	UP000001425: Chromosome	Sign
p_203	PM_1	3.02795	0.514361	5.88681	4	0.00416277	0.0279278	NA	0.166667	0.166667	P72866	no	ssl1784	rpsO	rps15	30S ribosomal protein S15	FUNCTION: One of the primary rRNA binding proteins, it binds directly to 16S rRNA where it helps nucleate assembly of the platform of the 30S subunit by binding and bridging several RNA helices of the 16S rRNA, {ECO:0000255|HAMAP-Rule:MF_01343},; FUNCTION: Forms an intersubunit bridge (bridge B4) with the 23S rRNA of the 50S subunit in the ribosome, {ECO:0000255|HAMAP-Rule:MF_01343},	NA	cytosolic small ribosomal subunit [GO:0022627]; rRNA binding [GO:0019843]; structural constituent of ribosome [GO:0003735]; translation [GO:0006412]	rRNA binding [GO:0019843]; structural constituent of ribosome [GO:0003735]	translation [GO:0006412]	cytosolic small ribosomal subunit [GO:0022627]	NA	NA	NA	SUBUNIT: Part of the 30S ribosomal subunit, Forms a bridge to the 50S subunit in the 70S ribosome, contacting the 23S rRNA, {ECO:0000255|HAMAP-Rule:MF_01343},	NA	89	NA	NA	NA	reviewed	Inferred from homology	UP000001425: Chromosome	Sign
p_1266	PM_1	2.85886	0.717437	3.98483	4	0.0163352	0.0572651	NA	0	0	P73373	no	NA	pmgA	NA	PmgA	NA	NA	NA	NA	NA	NA	NA	NA	NA	NA	NA	222	NA	NA	NA	unreviewed	Predicted	UP000001425: Chromosome	Unsign
p_1198	PM_1	2.8123	0.108998	25.8013	4	1.34044e-05	0.00276356	NA	0.05	0.05	P73193	no	NA	spoIID	NA	Sporulation protein SpoIID	NA	NA	sporulation resulting in formation of a cellular spore [GO:0030435]	NA	sporulation resulting in formation of a cellular spore [GO:0030435]	NA	NA	NA	NA	NA	NA	391	NA	NA	NA	unreviewed	Predicted	UP000001425: Chromosome	Sign
p_2347	PM_1	2.67126	0.156363	17.0837	4	6.88604e-05	0.00411044	NA	0	0	Q6ZEK6	yes	slr5124	NA	NA	Slr5124 protein	NA	NA	NA	NA	NA	NA	NA	NA	NA	NA	NA	276	NA	NA	NA	unreviewed	Predicted	UP000001425: Plasmid pSYSM	Sign
p_2347	PM_1	2.67126	0.156363	17.0837	4	6.88604e-05	0.00411044	NA	0	0	Q6ZEP8	yes	slr5082	NA	NA	Slr5082 protein	NA	NA	NA	NA	NA	NA	NA	NA	NA	NA	NA	276	NA	NA	NA	unreviewed	Predicted	UP000001425: Plasmid pSYSM	Sign
p_2347	PM_1	2.67126	0.156363	17.0837	4	6.88604e-05	0.00411044	NA	0	0	P72822	yes	sll1201	NA	NA	Sll1201 protein	NA	NA	NA	NA	NA	NA	NA	NA	NA	NA	NA	264	NA	NA	NA	unreviewed	Predicted	UP000001425: Chromosome	Sign
p_2347	PM_1	2.67126	0.156363	17.0837	4	6.88604e-05	0.00411044	NA	0	0	P73620	yes	sll1774	NA	NA	Sll1774 protein	NA	NA	NA	NA	NA	NA	NA	NA	NA	NA	NA	260	NA	NA	NA	unreviewed	Predicted	UP000001425: Chromosome	Sign
p_2347	PM_1	2.67126	0.156363	17.0837	4	6.88604e-05	0.00411044	NA	0	0	Q6ZEL1	yes	slr5119	NA	NA	Slr5119 protein	NA	NA	NA	NA	NA	NA	NA	NA	NA	NA	NA	256	NA	NA	NA	unreviewed	Predicted	UP000001425: Plasmid pSYSM	Sign
p_2347	PM_1	2.67126	0.156363	17.0837	4	6.88604e-05	0.00411044	NA	0	0	Q6ZEL2	yes	slr5118	NA	NA	Slr5118 protein	NA	NA	NA	NA	NA	NA	NA	NA	NA	NA	NA	272	NA	NA	NA	unreviewed	Predicted	UP000001425: Plasmid pSYSM	Sign
p_2347	PM_1	2.67126	0.156363	17.0837	4	6.88604e-05	0.00411044	NA	0	0	Q6ZEQ3	yes	slr5077	NA	NA	Slr5077 protein	NA	NA	NA	NA	NA	NA	NA	NA	NA	NA	NA	260	NA	NA	NA	unreviewed	Predicted	UP000001425: Plasmid pSYSM	Sign
p_1279	PM_1	2.6341	0.168678	15.6161	4	9.81929e-05	0.00476236	NA	0	0	P73402	no	sll1723	NA	NA	Sll1723 protein	NA	NA	glycosyltransferase activity [GO:0016757]	glycosyltransferase activity [GO:0016757]	NA	NA	NA	NA	NA	NA	NA	413	NA	NA	NA	unreviewed	Predicted	UP000001425: Chromosome	Sign
p_1361	PM_1	2.6292	0.386317	6.80581	4	0.00243542	0.020768	NA	0	0	P73563	no	ssl1633	NA	NA	CAB/ELIP/HLIP superfamily	NA	NA	NA	NA	NA	NA	NA	NA	NA	NA	NA	70	NA	NA	NA	unreviewed	Predicted	UP000001425: Chromosome	Sign
p_1067	PM_1	2.45699	0.719872	3.41309	4	0.0269508	0.0787845	NA	0	0	P72914	no	ssr1766	NA	NA	Ssr1766 protein	NA	NA	endonuclease activity [GO:0004519]; mRNA binding [GO:0003729]	endonuclease activity [GO:0004519]; mRNA binding [GO:0003729]	NA	NA	NA	NA	NA	NA	NA	76	NA	NA	NA	unreviewed	Inferred from homology	UP000001425: Chromosome	Unsign
p_1732	PM_1	2.45634	0.677549	3.62533	4	0.0222518	0.0697202	NA	0	0	P74387	no	sll0419	NA	NA	Sll0419 protein	NA	NA	integral component of membrane [GO:0016021]	NA	NA	integral component of membrane [GO:0016021]	NA	NA	NA	NA	NA	154	NA	NA	NA	unreviewed	Predicted	UP000001425: Chromosome	Unsign
p_830	PM_1	2.42559	0.106113	22.8586	4	2.16987e-05	0.00276356	NA	0	0	Q55749	no	sll0378	cobA	NA	Uroporphyrinogen-III C-methyltransferase (Urogen III methylase) (EC 2,1,1,107) (S-adenosyl-L-methionine:uroporphyrinogen III methyltransferase) (SUMT) (Uroporphyrinogen III methylase) (UROM)	FUNCTION: Catalyzes the two successive C-2 and C-7 methylation reactions involved in the conversion of uroporphyrinogen III to precorrin-2 via the intermediate formation of precorrin-1, It is a step in the biosynthesis of both cobalamin (vitamin B12) and siroheme, {ECO:0000250|UniProtKB:P21631},	CATALYTIC ACTIVITY: Reaction=2 S-adenosyl-L-methionine + uroporphyrinogen III = H(+) + precorrin-2 + 2 S-adenosyl-L-homocysteine; Xref=Rhea:RHEA:32459, ChEBI:CHEBI:15378, ChEBI:CHEBI:57308, ChEBI:CHEBI:57856, ChEBI:CHEBI:58827, ChEBI:CHEBI:59789; EC=2,1,1,107; Evidence={ECO:0000250|UniProtKB:P21631};PhysiologicalDirection=left-to-right; Xref=Rhea:RHEA:32460; Evidence={ECO:0000250|UniProtKB:P21631…	uroporphyrin-III C-methyltransferase activity [GO:0004851]; cobalamin biosynthetic process [GO:0009236]; methylation [GO:0032259]; siroheme biosynthetic process [GO:0019354]	uroporphyrin-III C-methyltransferase activity [GO:0004851]	cobalamin biosynthetic process [GO:0009236]; methylation [GO:0032259]; siroheme biosynthetic process [GO:0019354]	NA	NA	PATHWAY: Cofactor biosynthesis; adenosylcobalamin biosynthesis; precorrin-2 from uroporphyrinogen III: step 1/1, {ECO:0000250|UniProtKB:P21631},; PATHWAY: Porphyrin-containing compound metabolism; siroheme biosynthesis; precorrin-2 from uroporphyrinogen III: step 1/1, {ECO:0000250|UniProtKB:P21631},	NA	NA	2,1,1,107	263	NA	NA	NA	reviewed	Inferred from homology	UP000001425: Chromosome	Sign
p_2274	PM_1	2.40378	0.497348	4.8332	4	0.00844166	0.0386854	NA	0	0	Q6YRU9	no	sll6055	NA	NA	Sll6055 protein	NA	NA	NA	NA	NA	NA	NA	NA	NA	NA	NA	152	NA	NA	NA	unreviewed	Predicted	UP000001425: Plasmid pSYSX	Sign
p_2075	PM_1	2.36294	0.873938	2.70379	4	0.0538824	0.123099	NA	0	0	Q55571	no	sll0157	NA	NA	Sll0157 protein	NA	NA	NA	NA	NA	NA	NA	NA	NA	NA	NA	256	NA	NA	NA	unreviewed	Predicted	UP000001425: Chromosome	Unsign
p_2249	PM_1	2.32881	0.405277	5.74621	4	0.00454631	0.0289968	NA	0	0	Q59991	no	slr0042	NA	NA	Slr0042 protein	NA	NA	integral component of membrane [GO:0016021]; porin activity [GO:0015288]; carbohydrate transport [GO:0008643]	porin activity [GO:0015288]	carbohydrate transport [GO:0008643]	integral component of membrane [GO:0016021]	NA	NA	NA	NA	NA	576	NA	NA	NA	unreviewed	Inferred from homology	UP000001425: Chromosome	Sign
p_1749	PM_1	2.2714	0.0650799	34.9017	4	4.02155e-06	0.00156036	NA	0.0416667	0.0416667	P74429	no	NA	ycf39	NA	Ycf39 gene product	NA	NA	NA	NA	NA	NA	NA	NA	NA	NA	NA	326	NA	NA	NA	unreviewed	Predicted	UP000001425: Chromosome	Sign
p_832	PM_1	2.25809	0.576044	3.91999	4	0.0172478	0.0588297	NA	0.25	0.25	Q55752	no	slr0423	rlpA	NA	Probable endolytic peptidoglycan transglycosylase RlpA (EC 4,2,2,-)	FUNCTION: Lytic transglycosylase with a strong preference for naked glycan strands that lack stem peptides, {ECO:0000255|HAMAP-Rule:MF_02071},	NA	lyase activity [GO:0016829]; lytic endotransglycosylase activity [GO:0008932]; cell wall organization [GO:0071555]; peptidoglycan metabolic process [GO:0000270]	lyase activity [GO:0016829]; lytic endotransglycosylase activity [GO:0008932]	cell wall organization [GO:0071555]; peptidoglycan metabolic process [GO:0000270]	NA	NA	NA	NA	NA	4,2,2,-	321	NA	NA	NA	reviewed	Inferred from homology	UP000001425: Chromosome	Unsign
p_1454	PM_1	2.23242	0.716196	3.11705	4	0.035628	0.0940386	NA	0	0	P73742	no	sll0858	NA	NA	Sll0858 protein	NA	NA	periplasmic space [GO:0042597]	NA	NA	periplasmic space [GO:0042597]	SUBCELLULAR LOCATION: Periplasm {ECO:0000256|ARBA:ARBA00004418},	NA	NA	NA	NA	197	NA	NA	NA	unreviewed	Inferred from homology	UP000001425: Chromosome	Unsign
p_1921	PM_1	2.22507	0.302436	7.35715	4	0.00181815	0.017562	NA	0	0	P74780	no	ssr1562	NA	NA	Ssr1562 protein	NA	NA	NA	NA	NA	NA	NA	NA	NA	NA	NA	83	NA	NA	NA	unreviewed	Predicted	UP000001425: Chromosome	Sign
p_601	PM_1	2.14473	0.368667	5.81753	4	0.00434659	0.0285632	NA	0	0	P74516	no	slr0992	NA	NA	Putative tRNA (cytidine(34)-2'-O)-methyltransferase (EC 2,1,1,207) (tRNA (cytidine/uridine-2'-O-)-methyltransferase)	FUNCTION: Could methylate the ribose at the nucleotide 34 wobble position in tRNA, {ECO:0000255|HAMAP-Rule:MF_01885},	CATALYTIC ACTIVITY: Reaction=cytidine(34) in tRNA + S-adenosyl-L-methionine = 2'-O-methylcytidine(34) in tRNA + H(+) + S-adenosyl-L-homocysteine; Xref=Rhea:RHEA:43084, Rhea:RHEA-COMP:10331, Rhea:RHEA-COMP:10332, ChEBI:CHEBI:15378, ChEBI:CHEBI:57856, ChEBI:CHEBI:59789, ChEBI:CHEBI:74495, ChEBI:CHEBI:82748; EC=2,1,1,207; Evidence={ECO:0000255|HAMAP-Rule:MF_01885}; CATALYTIC ACTIVITY: Reaction=5-car…	cytoplasm [GO:0005737]; RNA binding [GO:0003723]; S-adenosylmethionine-dependent methyltransferase activity [GO:0008757]; tRNA methyltransferase activity [GO:0008175]; wobble position cytosine ribose methylation [GO:0002131]; wobble position uridine ribose methylation [GO:0002132]	RNA binding [GO:0003723]; S-adenosylmethionine-dependent methyltransferase activity [GO:0008757]; tRNA methyltransferase activity [GO:0008175]	wobble position cytosine ribose methylation [GO:0002131]; wobble position uridine ribose methylation [GO:0002132]	cytoplasm [GO:0005737]	SUBCELLULAR LOCATION: Cytoplasm {ECO:0000255|HAMAP-Rule:MF_01885},	NA	NA	NA	2,1,1,207	153	NA	NA	NA	reviewed	Inferred from homology	UP000001425: Chromosome	Sign
p_1893	PM_1	2.12728	0.606551	3.50718	4	0.024735	0.0747967	NA	0.25	0.25	P74719	no	sll1107	NA	NA	Sll1107 protein	NA	NA	integral component of membrane [GO:0016021]; plasma membrane [GO:0005886]; ABC-type transporter activity [GO:0140359]	ABC-type transporter activity [GO:0140359]	NA	integral component of membrane [GO:0016021]; plasma membrane [GO:0005886]	SUBCELLULAR LOCATION: Membrane {ECO:0000256|ARBA:ARBA00004141}; Multi-pass membrane protein {ECO:0000256|ARBA:ARBA00004141},	NA	NA	NA	NA	258	NA	NA	NA	unreviewed	Predicted	UP000001425: Chromosome	Unsign
p_1277	PM_1	2.09532	0.118498	17.6823	4	6.00889e-05	0.00378073	NA	0.25	0.25	P73400	no	sll1725	NA	NA	ABC transporter	NA	NA	integral component of membrane [GO:0016021]; ABC-type transporter activity [GO:0140359]; ATP binding [GO:0005524]; ATPase-coupled lipid transmembrane transporter activity [GO:0034040]; ATPase-coupled transmembrane transporter activity [GO:0042626]; transmembrane transport [GO:0055085]	ABC-type transporter activity [GO:0140359]; ATPase-coupled lipid transmembrane transporter activity [GO:0034040]; ATPase-coupled transmembrane transporter activity [GO:0042626]; ATP binding [GO:0005524]	transmembrane transport [GO:0055085]	integral component of membrane [GO:0016021]	NA	NA	NA	NA	NA	610	NA	NA	NA	unreviewed	Predicted	UP000001425: Chromosome	Sign
p_1677	PM_1	1.95522	0.39834	4.90842	4	0.00799552	0.0379869	NA	0.166667	0.166667	P74259	no	slr1670	NA	NA	Slr1670 protein	NA	NA	glycosyltransferase activity [GO:0016757]	glycosyltransferase activity [GO:0016757]	NA	NA	NA	NA	NA	NA	NA	885	NA	NA	NA	unreviewed	Predicted	UP000001425: Chromosome	Sign
p_1282	PM_1	1.94279	0.180823	10.7442	4	0.000425388	0.008842	NA	0	0	P73409	no	slr1841	NA	NA	Slr1841 protein	NA	NA	integral component of membrane [GO:0016021]; porin activity [GO:0015288]; carbohydrate transport [GO:0008643]	porin activity [GO:0015288]	carbohydrate transport [GO:0008643]	integral component of membrane [GO:0016021]	NA	NA	NA	NA	NA	630	NA	NA	NA	unreviewed	Inferred from homology	UP000001425: Chromosome	Sign
p_1734	PM_1	1.94185	0.210139	9.24076	4	0.000762347	0.0113766	NA	0.0277778	0.0277778	P74390	no	NA	amiC	NA	Negative aliphatic amidase regulator	NA	NA	outer membrane-bounded periplasmic space [GO:0030288]; amino acid transport [GO:0006865]	NA	amino acid transport [GO:0006865]	outer membrane-bounded periplasmic space [GO:0030288]	NA	NA	NA	NA	NA	446	NA	NA	NA	unreviewed	Predicted	UP000001425: Chromosome	Sign
p_2160	PM_1	1.9274	0.442799	4.35276	4	0.0121308	0.047146	NA	0	0	Q55764	no	slr0192	NA	NA	Slr0192 protein	NA	NA	NA	NA	NA	NA	NA	NA	NA	NA	NA	114	NA	NA	NA	unreviewed	Predicted	UP000001425: Chromosome	Sign
p_345	PM_1	1.8982	0.327766	5.79135	4	0.00441863	0.0287334	NA	0	0	P73455	no	ssl3177	NA	NA	Uncharacterized protein ssl3177	NA	NA	NA	NA	NA	NA	NA	NA	NA	NA	NA	90	NA	NA	NA	reviewed	Predicted	UP000001425: Chromosome	Sign
p_1899	PM_1	1.88044	0.596018	3.15501	4	0.0343482	0.092229	NA	0	0	P74728	no	slr0590	NA	NA	Slr0590 protein	NA	NA	NA	NA	NA	NA	NA	NA	NA	NA	NA	238	NA	NA	NA	unreviewed	Predicted	UP000001425: Chromosome	Unsign
p_400	PM_1	1.8785	0.486406	3.86201	4	0.0181163	0.0607233	NA	0	0	P73695	no	sll1697	NA	NA	Thylakoid-associated protein sll1697	NA	NA	plasma membrane-derived thylakoid membrane [GO:0031676]	NA	NA	plasma membrane-derived thylakoid membrane [GO:0031676]	SUBCELLULAR LOCATION: Cellular thylakoid membrane {ECO:0000305|PubMed:16287171}; Peripheral membrane protein {ECO:0000305|PubMed:16287171}; Cytoplasmic side {ECO:0000305|PubMed:16287171},	NA	NA	NA	NA	321	NA	NA	NA	reviewed	Predicted	UP000001425: Chromosome	Unsign
p_1082	PM_1	1.87142	0.46222	4.04877	4	0.0154915	0.0548088	NA	0	0	P72950	no	sll0647	NA	NA	Sll0647 protein	NA	NA	NA	NA	NA	NA	NA	NA	NA	NA	NA	256	NA	NA	NA	unreviewed	Predicted	UP000001425: Chromosome	Unsign
p_2062	PM_1	1.8663	0.21889	8.52618	4	0.00103829	0.0134883	NA	0.0714286	0.0714286	Q55546	no	sll0294	NA	NA	Sll0294 protein	NA	NA	NA	NA	NA	NA	NA	NA	NA	NA	NA	400	NA	NA	NA	unreviewed	Predicted	UP000001425: Chromosome	Sign
p_107	PM_1	1.85115	0.0806791	22.9446	4	2.1377e-05	0.00276356	NA	0.0185185	0.0185185	P54123	no	slr0551	rnj	NA	Ribonuclease J (RNase J) (EC 3,1,-,-)	FUNCTION: An RNase that has 5'-3' exonuclease and possibly endoonuclease activity, Involved in maturation of rRNA and in some organisms also mRNA maturation and/or decay (By similarity), {ECO:0000250},	NA	cytoplasm [GO:0005737]; 5'-3' exoribonuclease activity [GO:0004534]; endoribonuclease activity [GO:0004521]; RNA binding [GO:0003723]; zinc ion binding [GO:0008270]; rRNA processing [GO:0006364]	5'-3' exoribonuclease activity [GO:0004534]; endoribonuclease activity [GO:0004521]; RNA binding [GO:0003723]; zinc ion binding [GO:0008270]	rRNA processing [GO:0006364]	cytoplasm [GO:0005737]	SUBCELLULAR LOCATION: Cytoplasm {ECO:0000255|HAMAP-Rule:MF_01491},	NA	COFACTOR: Name=Zn(2+); Xref=ChEBI:CHEBI:29105; Evidence={ECO:0000255|HAMAP-Rule:MF_01491}; Note=Binds up to 2 Zn(2+) ions per subunit, It is not clear if Zn(2+) or Mg(2+) is physiologically important, {ECO:0000255|HAMAP-Rule:MF_01491};	SUBUNIT: Homodimer, may be a subunit of the RNA degradosome, {ECO:0000255|HAMAP-Rule:MF_01491},	3,1,-,-	640	NA	NA	NA	reviewed	Inferred from homology	UP000001425: Chromosome	Sign
p_747	PM_1	1.84843	0.281377	6.56922	4	0.00277853	0.0220014	NA	0	0	Q55462	no	slr0043	cmpC	NA	Bicarbonate transport ATP-binding protein CmpC (EC 7,6,2,-)	FUNCTION: Part of the ABC transporter complex CmpABCD involved in bicarbonate transport, Responsible for energy coupling to the transport system (By similarity), {ECO:0000250},	NA	plasma membrane [GO:0005886]; ATP binding [GO:0005524]; nitrate transmembrane transporter activity [GO:0015112]	ATP binding [GO:0005524]; nitrate transmembrane transporter activity [GO:0015112]	NA	plasma membrane [GO:0005886]	SUBCELLULAR LOCATION: Cell inner membrane {ECO:0000305}; Peripheral membrane protein {ECO:0000305},	NA	NA	SUBUNIT: The complex is composed of two ATP-binding proteins (CmpC and CmpD), a transmembrane protein (CmpB) and a solute-binding protein (CmpA), {ECO:0000250},	7,6,2,-	667	NA	NA	NA	reviewed	Evidence at transcript level	UP000001425: Chromosome	Sign
p_1797	PM_1	1.83832	0.2753	6.67752	4	0.00261455	0.0214584	NA	0	0	P74517	no	NA	nlpD	NA	Lipoprotein NlpD	NA	NA	metalloendopeptidase activity [GO:0004222]	metalloendopeptidase activity [GO:0004222]	NA	NA	NA	NA	NA	NA	NA	715	NA	NA	NA	unreviewed	Predicted	UP000001425: Chromosome	Sign
p_1809	PM_1	1.77855	0.375985	4.73038	4	0.00910154	0.0403588	NA	0.166667	0.166667	P74541	no	sll1330	NA	NA	OmpR subfamily	NA	NA	cytosol [GO:0005829]; protein-DNA complex [GO:0032993]; DNA-binding transcription activator activity [GO:0001216]; phosphorelay response regulator activity [GO:0000156]; transcription cis-regulatory region binding [GO:0000976]	DNA-binding transcription activator activity [GO:0001216]; phosphorelay response regulator activity [GO:0000156]; transcription cis-regulatory region binding [GO:0000976]	NA	cytosol [GO:0005829]; protein-DNA complex [GO:0032993]	NA	NA	NA	NA	NA	250	NA	NA	NA	unreviewed	Predicted	UP000001425: Chromosome	Sign
p_1861	PM_1	1.75111	0.283501	6.17672	4	0.0034898	0.0253883	NA	0	0	P74655	yes	sll1550	NA	NA	Sll1550 protein	NA	NA	integral component of membrane [GO:0016021]; porin activity [GO:0015288]; carbohydrate transport [GO:0008643]	porin activity [GO:0015288]	carbohydrate transport [GO:0008643]	integral component of membrane [GO:0016021]	NA	NA	NA	NA	NA	544	NA	NA	NA	unreviewed	Inferred from homology	UP000001425: Chromosome	Sign
p_1861	PM_1	1.75111	0.283501	6.17672	4	0.0034898	0.0253883	NA	0	0	P73409	yes	slr1841	NA	NA	Slr1841 protein	NA	NA	integral component of membrane [GO:0016021]; porin activity [GO:0015288]; carbohydrate transport [GO:0008643]	porin activity [GO:0015288]	carbohydrate transport [GO:0008643]	integral component of membrane [GO:0016021]	NA	NA	NA	NA	NA	630	NA	NA	NA	unreviewed	Inferred from homology	UP000001425: Chromosome	Sign
p_1861	PM_1	1.75111	0.283501	6.17672	4	0.0034898	0.0253883	NA	0	0	P73103	yes	slr1908	NA	NA	Slr1908 protein	NA	NA	integral component of membrane [GO:0016021]; porin activity [GO:0015288]; carbohydrate transport [GO:0008643]	porin activity [GO:0015288]	carbohydrate transport [GO:0008643]	integral component of membrane [GO:0016021]	NA	NA	NA	NA	NA	591	NA	NA	NA	unreviewed	Inferred from homology	UP000001425: Chromosome	Sign
p_1483	PM_1	1.7421	0.212429	8.20088	4	0.00120459	0.0149052	NA	0	0	P73818	no	sll1950	NA	NA	Sll1950 protein	NA	NA	NA	NA	NA	NA	NA	NA	NA	NA	NA	244	NA	NA	NA	unreviewed	Predicted	UP000001425: Chromosome	Sign
p_1474	PM_1	1.71846	0.177295	9.69267	4	0.00063412	0.0106204	NA	0.0833333	0.0833333	P73799	no	slr1259	NA	NA	Slr1259 protein	NA	NA	hydrolase activity, acting on ester bonds [GO:0016788]; sulfur dioxygenase activity [GO:0050313]; glutathione metabolic process [GO:0006749]; hydrogen sulfide metabolic process [GO:0070813]	hydrolase activity, acting on ester bonds [GO:0016788]; sulfur dioxygenase activity [GO:0050313]	glutathione metabolic process [GO:0006749]; hydrogen sulfide metabolic process [GO:0070813]	NA	NA	NA	NA	NA	NA	232	NA	NA	NA	unreviewed	Predicted	UP000001425: Chromosome	Sign
p_1477	PM_1	1.71588	0.108636	15.7948	4	9.3881e-05	0.00465011	NA	0	0	P73804	no	sll1961	NA	NA	Sll1961 protein	NA	NA	DNA-binding transcription factor activity [GO:0003700]	DNA-binding transcription factor activity [GO:0003700]	NA	NA	NA	NA	NA	NA	NA	388	NA	NA	NA	unreviewed	Predicted	UP000001425: Chromosome	Sign
p_1902	PM_1	1.70679	0.628255	2.71671	4	0.053167	0.121898	NA	0	0	P74731	no	NA	rfbA	NA	Transport permease protein	NA	NA	ATP-binding cassette (ABC) transporter complex [GO:0043190]; lipopolysaccharide transport [GO:0015920]; transmembrane transport [GO:0055085]	NA	lipopolysaccharide transport [GO:0015920]; transmembrane transport [GO:0055085]	ATP-binding cassette (ABC) transporter complex [GO:0043190]	SUBCELLULAR LOCATION: Cell membrane {ECO:0000256|RuleBase:RU361157}; Multi-pass membrane protein {ECO:0000256|RuleBase:RU361157}, Membrane {ECO:0000256|ARBA:ARBA00004141}; Multi-pass membrane protein {ECO:0000256|ARBA:ARBA00004141},	NA	NA	NA	NA	271	NA	NA	NA	unreviewed	Inferred from homology	UP000001425: Chromosome	Unsign
p_1165	PM_1	1.69865	0.515542	3.29487	4	0.0300777	0.0844641	NA	0	0	P73131	no	sll0994	NA	NA	Sll0994 protein	NA	NA	integral component of membrane [GO:0016021]	NA	NA	integral component of membrane [GO:0016021]	NA	NA	NA	NA	NA	269	NA	NA	NA	unreviewed	Predicted	UP000001425: Chromosome	Unsign
p_1288	PM_1	1.66956	0.300956	5.54755	4	0.00516504	0.0302116	NA	0	0	P73420	no	slr1535	NA	NA	Slr1535 protein	NA	NA	catalytic activity [GO:0003824]; carbohydrate metabolic process [GO:0005975]	catalytic activity [GO:0003824]	carbohydrate metabolic process [GO:0005975]	NA	NA	NA	NA	NA	NA	489	NA	NA	NA	unreviewed	Predicted	UP000001425: Chromosome	Sign
p_249	PM_1	1.65419	0.542187	3.05096	4	0.0379926	0.0982741	NA	0	0	P73098	yes	sll1932	dnaK3	NA	Chaperone protein dnaK3 (HSP70-3) (Heat shock 70 kDa protein 3) (Heat shock protein 70-3)	FUNCTION: Acts as a chaperone, {ECO:0000250},	NA	ATP binding [GO:0005524]; ATP hydrolysis activity [GO:0016887]; unfolded protein binding [GO:0051082]; protein folding [GO:0006457]	ATP binding [GO:0005524]; ATP hydrolysis activity [GO:0016887]; unfolded protein binding [GO:0051082]	protein folding [GO:0006457]	NA	NA	NA	NA	NA	NA	771	NA	NA	NA	reviewed	Inferred from homology	UP000001425: Chromosome	Unsign
p_249	PM_1	1.65419	0.542187	3.05096	4	0.0379926	0.0982741	NA	0	0	Q55154	yes	sll0058	dnaK1	NA	Chaperone protein dnaK1 (HSP70-1) (Heat shock 70 kDa protein 1) (Heat shock protein 70-1)	FUNCTION: Acts as a chaperone, {ECO:0000250},	NA	ATP binding [GO:0005524]; ATP hydrolysis activity [GO:0016887]; unfolded protein binding [GO:0051082]; protein folding [GO:0006457]	ATP binding [GO:0005524]; ATP hydrolysis activity [GO:0016887]; unfolded protein binding [GO:0051082]	protein folding [GO:0006457]	NA	NA	NA	NA	NA	NA	692	NA	NA	NA	reviewed	Inferred from homology	UP000001425: Chromosome	Unsign
p_2064	PM_1	1.65025	0.340534	4.84605	4	0.00836332	0.0384973	NA	0	0	Q55548	no	slr0338	NA	NA	Slr0338 protein	NA	NA	nucleotide binding [GO:0000166]	nucleotide binding [GO:0000166]	NA	NA	NA	NA	NA	NA	NA	364	NA	NA	NA	unreviewed	Predicted	UP000001425: Chromosome	Sign
p_1644	PM_1	1.63947	0.241518	6.78819	4	0.0024591	0.020771	NA	0.0454545	0.0454545	P74182	no	slr1270	NA	NA	Slr1270 protein	NA	NA	outer membrane-bounded periplasmic space [GO:0030288]; efflux transmembrane transporter activity [GO:0015562]; identical protein binding [GO:0042802]	efflux transmembrane transporter activity [GO:0015562]; identical protein binding [GO:0042802]	NA	outer membrane-bounded periplasmic space [GO:0030288]	NA	NA	NA	NA	NA	526	NA	NA	NA	unreviewed	Evidence at protein level	UP000001425: Chromosome	Sign
p_306	PM_1	1.6186	0.116947	13.8404	4	0.000157975	0.00548461	NA	0	0	P73316	no	ssl3432	rpsS	rps19	30S ribosomal protein S19	FUNCTION: Protein S19 forms a complex with S13 that binds strongly to the 16S ribosomal RNA, {ECO:0000250},	NA	cytosolic small ribosomal subunit [GO:0022627]; rRNA binding [GO:0019843]; structural constituent of ribosome [GO:0003735]; ribosomal small subunit assembly [GO:0000028]; translation [GO:0006412]	rRNA binding [GO:0019843]; structural constituent of ribosome [GO:0003735]	ribosomal small subunit assembly [GO:0000028]; translation [GO:0006412]	cytosolic small ribosomal subunit [GO:0022627]	NA	NA	NA	NA	NA	92	NA	NA	NA	reviewed	Inferred from homology	UP000001425: Chromosome	Sign
p_1432	PM_1	1.59902	0.309049	5.17399	4	0.00663371	0.0347822	NA	0	0	P73710	no	NA	rpoD	NA	RNA polymerase sigma factor, SigA	NA	NA	DNA binding [GO:0003677]; sigma factor activity [GO:0016987]; DNA-templated transcription, initiation [GO:0006352]	DNA binding [GO:0003677]; sigma factor activity [GO:0016987]	DNA-templated transcription, initiation [GO:0006352]	NA	NA	NA	NA	NA	NA	369	NA	NA	NA	unreviewed	Predicted	UP000001425: Chromosome	Sign
p_2133	PM_1	1.55923	0.287236	5.42839	4	0.00558585	0.0314863	NA	0	0	Q55701	no	sll0195	NA	NA	ATP-dependent proteinase BsgA	NA	NA	NA	NA	NA	NA	NA	NA	NA	NA	NA	214	NA	NA	NA	unreviewed	Predicted	UP000001425: Chromosome	Sign
p_480	PM_1	1.55347	0.210367	7.38456	4	0.00179284	0.017562	NA	0.0714286	0.0714286	P74071	no	sll1260	rpsB	rps2	30S ribosomal protein S2	NA	NA	cytosolic small ribosomal subunit [GO:0022627]; structural constituent of ribosome [GO:0003735]; translation [GO:0006412]	structural constituent of ribosome [GO:0003735]	translation [GO:0006412]	cytosolic small ribosomal subunit [GO:0022627]	NA	NA	NA	NA	NA	269	NA	NA	NA	reviewed	Inferred from homology	UP000001425: Chromosome	Sign
p_1475	PM_1	1.53959	0.166046	9.27208	4	0.000752479	0.0113766	NA	0	0	P73800	no	slr1260	NA	NA	Slr1260 protein	NA	NA	NA	NA	NA	NA	NA	NA	NA	NA	NA	177	NA	NA	NA	unreviewed	Predicted	UP000001425: Chromosome	Sign
p_1222	PM_1	1.51949	0.395131	3.84553	4	0.0183725	0.0613647	NA	0	0	P73239	no	slr2019	NA	NA	ABC transporter	NA	NA	integral component of membrane [GO:0016021]; ABC-type transporter activity [GO:0140359]; ATP binding [GO:0005524]; ATPase-coupled lipid transmembrane transporter activity [GO:0034040]; ATPase-coupled transmembrane transporter activity [GO:0042626]; transmembrane transport [GO:0055085]	ABC-type transporter activity [GO:0140359]; ATPase-coupled lipid transmembrane transporter activity [GO:0034040]; ATPase-coupled transmembrane transporter activity [GO:0042626]; ATP binding [GO:0005524]	transmembrane transport [GO:0055085]	integral component of membrane [GO:0016021]	NA	NA	NA	NA	NA	593	NA	NA	NA	unreviewed	Predicted	UP000001425: Chromosome	Unsign
p_1435	PM_1	1.49601	0.11796	12.6823	4	0.000222619	0.00652673	NA	0.025	0.025	P73711	no	NA	thrC	NA	Threonine synthase	NA	NA	L-serine ammonia-lyase activity [GO:0003941]; L-threonine ammonia-lyase activity [GO:0004794]; L-serine catabolic process [GO:0006565]; threonine catabolic process [GO:0006567]	L-serine ammonia-lyase activity [GO:0003941]; L-threonine ammonia-lyase activity [GO:0004794]	L-serine catabolic process [GO:0006565]; threonine catabolic process [GO:0006567]	NA	NA	NA	COFACTOR: Name=pyridoxal 5'-phosphate; Xref=ChEBI:CHEBI:597326; Evidence={ECO:0000256|ARBA:ARBA00001933, ECO:0000256|PIRSR:PIRSR604450-51};	NA	NA	433	NA	NA	NA	unreviewed	Inferred from homology	UP000001425: Chromosome	Sign
p_296	PM_1	1.489	0.0938321	15.8688	4	9.2164e-05	0.00465011	NA	0	0	P73306	no	sll1810	rplF	rpl6	50S ribosomal protein L6	FUNCTION: This protein binds to the 23S rRNA, and is important in its secondary structure, It is located near the subunit interface in the base of the L7/L12 stalk, and near the tRNA binding site of the peptidyltransferase center, {ECO:0000255|HAMAP-Rule:MF_01365},	NA	cytosolic large ribosomal subunit [GO:0022625]; rRNA binding [GO:0019843]; structural constituent of ribosome [GO:0003735]; cytoplasmic translation [GO:0002181]	rRNA binding [GO:0019843]; structural constituent of ribosome [GO:0003735]	cytoplasmic translation [GO:0002181]	cytosolic large ribosomal subunit [GO:0022625]	NA	NA	NA	SUBUNIT: Part of the 50S ribosomal subunit, {ECO:0000255|HAMAP-Rule:MF_01365},	NA	179	NA	NA	NA	reviewed	Inferred from homology	UP000001425: Chromosome	Sign
p_1986	PM_1	1.48117	0.190552	7.77304	4	0.00147682	0.0162293	NA	0.0714286	0.0714286	Q55390	no	sll0553	NA	NA	Sll0553 protein	NA	NA	NA	NA	NA	NA	NA	NA	NA	NA	NA	345	NA	NA	NA	unreviewed	Predicted	UP000001425: Chromosome	Sign
p_309	PM_1	1.47722	0.173458	8.5163	4	0.00104291	0.0134883	NA	0.125	0.125	P73319	no	sll1800	rplD	rpl4	50S ribosomal protein L4	FUNCTION: One of the primary rRNA binding proteins, this protein initially binds near the 5'-end of the 23S rRNA, It is important during the early stages of 50S assembly, It makes multiple contacts with different domains of the 23S rRNA in the assembled 50S subunit and ribosome, {ECO:0000255|HAMAP-Rule:MF_01328},; FUNCTION: Forms part of the polypeptide exit tunnel, {ECO:0000255|HAMAP-Rule:MF_013…	NA	ribosome [GO:0005840]; rRNA binding [GO:0019843]; structural constituent of ribosome [GO:0003735]; translation [GO:0006412]	rRNA binding [GO:0019843]; structural constituent of ribosome [GO:0003735]	translation [GO:0006412]	ribosome [GO:0005840]	NA	NA	NA	SUBUNIT: Part of the 50S ribosomal subunit, {ECO:0000255|HAMAP-Rule:MF_01328},	NA	210	NA	NA	NA	reviewed	Inferred from homology	UP000001425: Chromosome	Sign
p_1320	PM_1	1.46734	0.220897	6.64263	4	0.00266604	0.0214584	NA	0.125	0.125	P73482	no	slr1235	NA	NA	Slr1235 protein	NA	NA	NA	NA	NA	NA	NA	NA	NA	NA	NA	293	NA	NA	NA	unreviewed	Predicted	UP000001425: Chromosome	Sign
p_1455	PM_1	1.46652	0.480863	3.04976	4	0.038037	0.09828	NA	0.125	0.125	P73744	no	NA	rpoE	NA	RNA polymerase sigma-E factor	NA	NA	DNA binding [GO:0003677]; sigma factor activity [GO:0016987]; DNA-templated transcription, initiation [GO:0006352]	DNA binding [GO:0003677]; sigma factor activity [GO:0016987]	DNA-templated transcription, initiation [GO:0006352]	NA	NA	NA	NA	NA	NA	186	NA	NA	NA	unreviewed	Inferred from homology	UP000001425: Chromosome	Unsign
p_1404	PM_1	1.45884	0.416722	3.50075	4	0.0248793	0.0747967	NA	0	0	P73656	no	ssr3189	NA	NA	Ssr3189 protein	NA	NA	NA	NA	NA	NA	NA	NA	NA	NA	NA	55	NA	NA	NA	unreviewed	Predicted	UP000001425: Chromosome	Unsign
p_1679	PM_1	1.45816	0.232352	6.27565	4	0.00329123	0.0244792	NA	0.1	0.1	P74273	no	sll1563	NA	NA	Sll1563 protein	NA	NA	NA	NA	NA	NA	NA	NA	NA	NA	NA	939	NA	NA	NA	unreviewed	Predicted	UP000001425: Chromosome	Sign
p_283	PM_1	1.44388	0.197474	7.31175	4	0.00186107	0.0177564	NA	0	0	P73293	no	sll1822	rpsI	rps9	30S ribosomal protein S9	NA	NA	cytosolic small ribosomal subunit [GO:0022627]; small ribosomal subunit [GO:0015935]; RNA binding [GO:0003723]; structural constituent of ribosome [GO:0003735]; translation [GO:0006412]	RNA binding [GO:0003723]; structural constituent of ribosome [GO:0003735]	translation [GO:0006412]	cytosolic small ribosomal subunit [GO:0022627]; small ribosomal subunit [GO:0015935]	NA	NA	NA	NA	NA	137	NA	NA	NA	reviewed	Inferred from homology	UP000001425: Chromosome	Sign
p_2048	PM_1	1.43522	0.282557	5.0794	4	0.00708369	0.0364769	NA	0.0384615	0.0384615	Q55525	no	NA	rpoD	NA	RNA polymerase sigma factor	NA	NA	DNA binding [GO:0003677]; sigma factor activity [GO:0016987]; DNA-templated transcription, initiation [GO:0006352]	DNA binding [GO:0003677]; sigma factor activity [GO:0016987]	DNA-templated transcription, initiation [GO:0006352]	NA	NA	NA	NA	NA	NA	345	NA	NA	NA	unreviewed	Evidence at protein level	UP000001425: Chromosome	Sign
p_556	PM_1	1.4311	0.152747	9.36911	4	0.000722893	0.0113766	NA	0	0	P74334	no	sll1541	NA	NA	Apocarotenoid-15,15'-oxygenase (ACO) (8'-apo-beta-carotenal 15,15'-oxygenase) (EC 1,13,11,75) (Diox1)	FUNCTION: Cleaves a number of carotenals and carotenols in the all-trans configuration at the 15-15' double bond producing retinal or retinol, respectively, Also shows activity toward lycopenals and the corresponding alcohols, Does not cleave beta-carotene or lycopene,	CATALYTIC ACTIVITY: Reaction=all-trans-8'-apo-beta-carotenal + O2 = (2E,4E,6E)-2,6-dimethylocta-2,4,6-trienedial + all-trans-retinal; Xref=Rhea:RHEA:26385, ChEBI:CHEBI:15379, ChEBI:CHEBI:17898, ChEBI:CHEBI:53154, ChEBI:CHEBI:53155; EC=1,13,11,75; Evidence={ECO:0000269|PubMed:15686550};	all-trans-8'-apo-beta-carotenal 15,15'-oxygenase [GO:0102162]; carotenoid dioxygenase activity [GO:0010436]; metal ion binding [GO:0046872]; carotene catabolic process [GO:0016121]	all-trans-8'-apo-beta-carotenal 15,15'-oxygenase [GO:0102162]; carotenoid dioxygenase activity [GO:0010436]; metal ion binding [GO:0046872]	carotene catabolic process [GO:0016121]	NA	NA	NA	COFACTOR: Name=Fe(2+); Xref=ChEBI:CHEBI:29033; Evidence={ECO:0000269|PubMed:15821095}; Note=Binds 1 Fe(2+) ion per subunit, {ECO:0000269|PubMed:15821095};	NA	1,13,11,75	490	NA	BIOPHYSICOCHEMICAL PROPERTIES: Kinetic parameters: KM=2,5 uM for 8'-apo-beta-carotenal {ECO:0000269|PubMed:15686550}; KM=43 uM for 8'-apo-beta-carotenol {ECO:0000269|PubMed:15686550}; KM=1,4 uM for (3R)-3-OH-8'-apo-beta-carotenal {ECO:0000269|PubMed:15686550}; KM=31 uM for (3R)-3-OH-8'-apo-beta-carotenol {ECO:0000269|PubMed:15686550}; KM=2,6 uM for (3R)-3-OH-12'-apo-beta-carotenal {ECO:0000269|Pu…	NA	reviewed	Evidence at protein level	UP000001425: Chromosome	Sign
p_1447	PM_1	1.40566	0.272134	5.16531	4	0.00667351	0.0348964	NA	0	0	P73731	no	slr1739	NA	NA	Photosystem II reaction center Psb28 protein	NA	NA	photosystem II oxygen evolving complex [GO:0009654]; photosynthesis [GO:0015979]	NA	photosynthesis [GO:0015979]	photosystem II oxygen evolving complex [GO:0009654]	NA	NA	NA	NA	NA	122	NA	NA	NA	unreviewed	Inferred from homology	UP000001425: Chromosome	Sign
p_417	PM_1	1.39985	0.132741	10.5457	4	0.000457356	0.00917865	NA	0	0	P73801	no	slr1261	NA	NA	Uncharacterized protein slr1261	NA	NA	integral component of membrane [GO:0016021]; plasma membrane [GO:0005886]	NA	NA	integral component of membrane [GO:0016021]; plasma membrane [GO:0005886]	SUBCELLULAR LOCATION: Cell membrane {ECO:0000305}; Multi-pass membrane protein {ECO:0000305},	NA	NA	NA	NA	179	NA	NA	NA	reviewed	Predicted	UP000001425: Chromosome	Sign
p_289	PM_1	1.39835	0.0919392	15.2095	4	0.000108962	0.00479914	NA	0	0	P73299	no	sll1816	rpsM	rps13	30S ribosomal protein S13	FUNCTION: Located at the top of the head of the 30S subunit, it contacts several helices of the 16S rRNA, In the 70S ribosome it contacts the 23S rRNA (bridge B1a) and protein L5 of the 50S subunit (bridge B1b), connecting the 2 subunits; these bridges are implicated in subunit movement, Contacts the tRNAs in the A and P-sites, {ECO:0000255|HAMAP-Rule:MF_01315},	NA	cytosol [GO:0005829]; small ribosomal subunit [GO:0015935]; rRNA binding [GO:0019843]; structural constituent of ribosome [GO:0003735]; tRNA binding [GO:0000049]; translation [GO:0006412]	rRNA binding [GO:0019843]; structural constituent of ribosome [GO:0003735]; tRNA binding [GO:0000049]	translation [GO:0006412]	cytosol [GO:0005829]; small ribosomal subunit [GO:0015935]	NA	NA	NA	SUBUNIT: Part of the 30S ribosomal subunit, Forms a loose heterodimer with protein S19, Forms two bridges to the 50S subunit in the 70S ribosome, {ECO:0000255|HAMAP-Rule:MF_01315},	NA	127	NA	NA	NA	reviewed	Inferred from homology	UP000001425: Chromosome	Sign
p_182	PM_1	1.38727	0.184947	7.50094	4	0.00169007	0.0171065	NA	0	0	P72794	no	slr1791	cysH	NA	Phosphoadenosine 5'-phosphosulfate reductase (PAPS reductase) (EC 1,8,4,8) (3'-phosphoadenylylsulfate reductase) (PAPS reductase, thioredoxin dependent) (PAPS sulfotransferase) (PAdoPS reductase)	FUNCTION: Catalyzes the formation of sulfite from phosphoadenosine 5'-phosphosulfate (PAPS) using thioredoxin as an electron donor, {ECO:0000255|HAMAP-Rule:MF_00063},	CATALYTIC ACTIVITY: Reaction=[thioredoxin]-disulfide + adenosine 3',5'-bisphosphate + 2 H(+) + sulfite = 3'-phosphoadenylyl sulfate + [thioredoxin]-dithiol; Xref=Rhea:RHEA:11724, Rhea:RHEA-COMP:10698, Rhea:RHEA-COMP:10700, ChEBI:CHEBI:15378, ChEBI:CHEBI:17359, ChEBI:CHEBI:29950, ChEBI:CHEBI:50058, ChEBI:CHEBI:58339, ChEBI:CHEBI:58343; EC=1,8,4,8; Evidence={ECO:0000255|HAMAP-Rule:MF_00063};	cytoplasm [GO:0005737]; phosphoadenylyl-sulfate reductase (thioredoxin) activity [GO:0004604]; hydrogen sulfide biosynthetic process [GO:0070814]; sulfate assimilation, phosphoadenylyl sulfate reduction by phosphoadenylyl-sulfate reductase (thioredoxin) [GO:0019379]	phosphoadenylyl-sulfate reductase (thioredoxin) activity [GO:0004604]	hydrogen sulfide biosynthetic process [GO:0070814]; sulfate assimilation, phosphoadenylyl sulfate reduction by phosphoadenylyl-sulfate reductase (thioredoxin) [GO:0019379]	cytoplasm [GO:0005737]	SUBCELLULAR LOCATION: Cytoplasm {ECO:0000255|HAMAP-Rule:MF_00063},	PATHWAY: Sulfur metabolism; hydrogen sulfide biosynthesis; sulfite from sulfate: step 3/3, {ECO:0000255|HAMAP-Rule:MF_00063},	NA	NA	1,8,4,8	249	NA	NA	NA	reviewed	Inferred from homology	UP000001425: Chromosome	Sign
p_2370	PM_1	1.38722	0.285295	4.8624	4	0.00826491	0.0384046	NA	0	0	Q6ZET9	no	sll5041	NA	NA	Mutator family transposase	FUNCTION: Required for the transposition of the insertion element, {ECO:0000256|ARBA:ARBA00002190, ECO:0000256|RuleBase:RU365089},	NA	DNA binding [GO:0003677]; transposase activity [GO:0004803]; transposition, DNA-mediated [GO:0006313]	DNA binding [GO:0003677]; transposase activity [GO:0004803]	transposition, DNA-mediated [GO:0006313]	NA	NA	NA	NA	NA	NA	182	NA	NA	NA	unreviewed	Inferred from homology	UP000001425: Plasmid pSYSM	Sign
p_70	PM_1	1.38587	0.162609	8.5227	4	0.00103992	0.0134883	NA	0	0	P42352	no	sll1244	rplI	rpl9	50S ribosomal protein L9	FUNCTION: Binds to the 23S rRNA, {ECO:0000255|HAMAP-Rule:MF_00503},	NA	cytosolic large ribosomal subunit [GO:0022625]; rRNA binding [GO:0019843]; structural constituent of ribosome [GO:0003735]; translation [GO:0006412]	rRNA binding [GO:0019843]; structural constituent of ribosome [GO:0003735]	translation [GO:0006412]	cytosolic large ribosomal subunit [GO:0022625]	NA	NA	NA	NA	NA	152	NA	NA	NA	reviewed	Inferred from homology	UP000001425: Chromosome	Sign
p_1178	PM_1	1.37324	0.279151	4.91935	4	0.00793312	0.0377675	NA	0	0	P73156	no	slr1376	NA	NA	Slr1376 protein	NA	NA	NA	NA	NA	NA	NA	NA	NA	NA	NA	110	NA	NA	NA	unreviewed	Predicted	UP000001425: Chromosome	Sign
p_298	PM_1	1.36652	0.123372	11.0765	4	0.00037784	0.00845781	NA	0	0	P73308	no	sll1808	rplE	rpl5	50S ribosomal protein L5	FUNCTION: This is 1 of the proteins that binds and probably mediates the attachment of the 5S RNA into the large ribosomal subunit, where it forms part of the central protuberance, In the 70S ribosome it contacts protein S13 of the 30S subunit (bridge B1b), connecting the 2 subunits; this bridge is implicated in subunit movement, Contacts the P site tRNA; the 5S rRNA and some of its associated pr…	NA	cytosolic large ribosomal subunit [GO:0022625]; RNA binding [GO:0003723]; rRNA binding [GO:0019843]; structural constituent of ribosome [GO:0003735]; tRNA binding [GO:0000049]; translation [GO:0006412]	RNA binding [GO:0003723]; rRNA binding [GO:0019843]; structural constituent of ribosome [GO:0003735]; tRNA binding [GO:0000049]	translation [GO:0006412]	cytosolic large ribosomal subunit [GO:0022625]	NA	NA	NA	SUBUNIT: Part of the 50S ribosomal subunit; part of the 5S rRNA/L5/L18/L25 subcomplex, Contacts the 5S rRNA and the P site tRNA, Forms a bridge to the 30S subunit in the 70S ribosome, {ECO:0000255|HAMAP-Rule:MF_01333},	NA	180	NA	NA	NA	reviewed	Inferred from homology	UP000001425: Chromosome	Sign
p_527	PM_1	1.36626	0.309813	4.40995	4	0.0116011	0.0461553	NA	0.0714286	0.0714286	P74246	no	slr1167	NA	NA	Uncharacterized oxidoreductase slr1167 (EC 1,1,-,-)	NA	NA	metal ion binding [GO:0046872]; oxidoreductase activity, acting on CH-OH group of donors [GO:0016614]	metal ion binding [GO:0046872]; oxidoreductase activity, acting on CH-OH group of donors [GO:0016614]	NA	NA	NA	NA	COFACTOR: Name=Zn(2+); Xref=ChEBI:CHEBI:29105; Evidence={ECO:0000250}; Note=Binds 1 zinc ion per subunit, {ECO:0000250};	NA	1,1,-,-	385	NA	NA	NA	reviewed	Inferred from homology	UP000001425: Chromosome	Sign
p_224	PM_1	1.36398	0.218066	6.25489	4	0.00333172	0.024623	NA	0	0	P72980	no	slr1598	lipA1	NA	Lipoyl synthase 1 (EC 2,8,1,8) (Lip-syn 1) (LS 1) (Lipoate synthase 1) (Lipoic acid synthase 1) (Sulfur insertion protein LipA 1)	FUNCTION: Catalyzes the radical-mediated insertion of two sulfur atoms into the C-6 and C-8 positions of the octanoyl moiety bound to the lipoyl domains of lipoate-dependent enzymes, thereby converting the octanoylated domains into lipoylated derivatives, {ECO:0000255|HAMAP-Rule:MF_00206},	CATALYTIC ACTIVITY: Reaction=[[Fe-S] cluster scaffold protein carrying a second [4Fe-4S](2+) cluster] + 4 H(+) + N(6)-octanoyl-L-lysyl-[protein] + 2 oxidized [2Fe-2S]-[ferredoxin] + 2 S-adenosyl-L-methionine = (R)-N(6)-dihydrolipoyl-L-lysyl-[protein] + 2 5'-deoxyadenosine + [[Fe-S] cluster scaffold protein] + 4 Fe(3+) + 2 hydrogen sulfide + 2 L-methionine + 2 reduced [2Fe-2S]-[ferredoxin]; Xref=R…	cytoplasm [GO:0005737]; 4 iron, 4 sulfur cluster binding [GO:0051539]; lipoate synthase activity [GO:0016992]; lipoyl synthase activity (acting on glycine-cleavage complex H protein [GO:0102552]; lipoyl synthase activity (acting on pyruvate dehydrogenase E2 protein) [GO:0102553]; metal ion binding [GO:0046872]; protein lipoylation [GO:0009249]	4 iron, 4 sulfur cluster binding [GO:0051539]; lipoate synthase activity [GO:0016992]; lipoyl synthase activity (acting on glycine-cleavage complex H protein [GO:0102552]; lipoyl synthase activity (acting on pyruvate dehydrogenase E2 protein) [GO:0102553]; metal ion binding [GO:0046872]	protein lipoylation [GO:0009249]	cytoplasm [GO:0005737]	SUBCELLULAR LOCATION: Cytoplasm {ECO:0000255|HAMAP-Rule:MF_00206},	PATHWAY: Protein modification; protein lipoylation via endogenous pathway; protein N(6)-(lipoyl)lysine from octanoyl-[acyl-carrier-protein]: step 2/2, {ECO:0000255|HAMAP-Rule:MF_00206},	COFACTOR: Name=[4Fe-4S] cluster; Xref=ChEBI:CHEBI:49883; Evidence={ECO:0000255|HAMAP-Rule:MF_00206}; Note=Binds 2 [4Fe-4S] clusters per subunit, One cluster is coordinated with 3 cysteines and an exchangeable S-adenosyl-L-methionine, {ECO:0000255|HAMAP-Rule:MF_00206};	NA	2,8,1,8	289	NA	NA	NA	reviewed	Inferred from homology	UP000001425: Chromosome	Sign
p_476	PM_1	1.36241	0.282229	4.82733	4	0.00847773	0.0386983	NA	0	0	P74061	no	sll0807	rpe	NA	Ribulose-phosphate 3-epimerase (EC 5,1,3,1)	FUNCTION: Catalyzes the reversible epimerization of D-ribulose 5-phosphate to D-xylulose 5-phosphate, {ECO:0000255|HAMAP-Rule:MF_02227},	CATALYTIC ACTIVITY: Reaction=D-ribulose 5-phosphate = D-xylulose 5-phosphate; Xref=Rhea:RHEA:13677, ChEBI:CHEBI:57737, ChEBI:CHEBI:58121; EC=5,1,3,1; Evidence={ECO:0000255|HAMAP-Rule:MF_02227};	cytosol [GO:0005829]; metal ion binding [GO:0046872]; ribulose-phosphate 3-epimerase activity [GO:0004750]; cellular carbohydrate metabolic process [GO:0044262]; pentose catabolic process [GO:0019323]; pentose-phosphate shunt, non-oxidative branch [GO:0009052]	metal ion binding [GO:0046872]; ribulose-phosphate 3-epimerase activity [GO:0004750]	cellular carbohydrate metabolic process [GO:0044262]; pentose catabolic process [GO:0019323]; pentose-phosphate shunt, non-oxidative branch [GO:0009052]	cytosol [GO:0005829]	NA	PATHWAY: Carbohydrate degradation, {ECO:0000255|HAMAP-Rule:MF_02227},	COFACTOR: Name=a divalent metal cation; Xref=ChEBI:CHEBI:60240; Evidence={ECO:0000255|HAMAP-Rule:MF_02227}; Note=Binds 1 divalent metal cation per subunit, {ECO:0000255|HAMAP-Rule:MF_02227};	SUBUNIT: Homohexamer, {ECO:0000269|PubMed:15333955},	5,1,3,1	230	NA	NA	NA	reviewed	Evidence at protein level	UP000001425: Chromosome	Sign
p_2006	PM_1	1.35508	0.283029	4.78777	4	0.00872578	0.0394439	NA	0.25	0.25	Q55430	no	slr0845	NA	NA	Slr0845 protein	NA	NA	NA	NA	NA	NA	NA	NA	NA	NA	NA	190	NA	NA	NA	unreviewed	Predicted	UP000001425: Chromosome	Sign
p_2101	PM_1	1.34746	0.24403	5.5217	4	0.00525291	0.0302359	NA	0	0	Q55628	no	NA	ycf22	NA	Ycf22 protein	NA	NA	integral component of membrane [GO:0016021]	NA	NA	integral component of membrane [GO:0016021]	NA	NA	NA	NA	NA	169	NA	NA	NA	unreviewed	Predicted	UP000001425: Chromosome	Sign
p_848	PM_1	1.34301	0.228015	5.89001	4	0.00415452	0.0279278	NA	0	0	Q55797	no	sll0083	gmhA	NA	Phosphoheptose isomerase (EC 5,3,1,28) (Sedoheptulose 7-phosphate isomerase)	FUNCTION: Catalyzes the isomerization of sedoheptulose 7-phosphate in D-glycero-D-manno-heptose 7-phosphate, {ECO:0000255|HAMAP-Rule:MF_00067},	CATALYTIC ACTIVITY: Reaction=2 D-sedoheptulose 7-phosphate = D-glycero-alpha-D-manno-heptose 7-phosphate + D-glycero-beta-D-manno-heptose 7-phosphate; Xref=Rhea:RHEA:27489, ChEBI:CHEBI:57483, ChEBI:CHEBI:60203, ChEBI:CHEBI:60204; EC=5,3,1,28; Evidence={ECO:0000255|HAMAP-Rule:MF_00067};	cytoplasm [GO:0005737]; carbohydrate derivative binding [GO:0097367]; D-sedoheptulose 7-phosphate isomerase activity [GO:0008968]; zinc ion binding [GO:0008270]; carbohydrate metabolic process [GO:0005975]; D-glycero-D-manno-heptose 7-phosphate biosynthetic process [GO:2001061]	carbohydrate derivative binding [GO:0097367]; D-sedoheptulose 7-phosphate isomerase activity [GO:0008968]; zinc ion binding [GO:0008270]	carbohydrate metabolic process [GO:0005975]; D-glycero-D-manno-heptose 7-phosphate biosynthetic process [GO:2001061]	cytoplasm [GO:0005737]	SUBCELLULAR LOCATION: Cytoplasm {ECO:0000255|HAMAP-Rule:MF_00067},	PATHWAY: Carbohydrate biosynthesis; D-glycero-D-manno-heptose 7-phosphate biosynthesis; D-glycero-alpha-D-manno-heptose 7-phosphate and D-glycero-beta-D-manno-heptose 7-phosphate from sedoheptulose 7-phosphate: step 1/1, {ECO:0000255|HAMAP-Rule:MF_00067},	COFACTOR: Name=Zn(2+); Xref=ChEBI:CHEBI:29105; Evidence={ECO:0000255|HAMAP-Rule:MF_00067}; Note=Binds 1 zinc ion per subunit, {ECO:0000255|HAMAP-Rule:MF_00067};	NA	5,3,1,28	194	NA	NA	MISCELLANEOUS: The reaction produces a racemic mixture of D-glycero-alpha-D-manno-heptose 7-phosphate and D-glycero-beta-D-manno-heptose 7-phosphate, {ECO:0000255|HAMAP-Rule:MF_00067},	reviewed	Inferred from homology	UP000001425: Chromosome	Sign
p_1901	PM_1	1.33897	0.050638	26.442	4	1.21575e-05	0.00276356	NA	0	0	P74730	no	NA	rfbB	NA	ATP-binding protein	NA	NA	membrane [GO:0016020]; ABC-type transporter activity [GO:0140359]; ATP binding [GO:0005524]	ABC-type transporter activity [GO:0140359]; ATP binding [GO:0005524]	NA	membrane [GO:0016020]	NA	NA	NA	NA	NA	254	NA	NA	NA	unreviewed	Inferred from homology	UP000001425: Chromosome	Sign
p_2025	PM_1	1.33377	0.128747	10.3597	4	0.000490076	0.00935161	NA	0.0555556	0.0555556	Q55474	no	sll0513	NA	NA	Sll0513 protein	NA	NA	farnesyltranstransferase activity [GO:0004311]; biosynthetic process [GO:0009058]	farnesyltranstransferase activity [GO:0004311]	biosynthetic process [GO:0009058]	NA	NA	NA	NA	NA	NA	277	NA	NA	NA	unreviewed	Predicted	UP000001425: Chromosome	Sign
p_1133	PM_1	1.33336	0.32863	4.05733	4	0.0153825	0.0546725	NA	0	0	P73059	no	NA	merA	NA	Mercuric reductase	NA	NA	integral component of membrane [GO:0016021]; flavin adenine dinucleotide binding [GO:0050660]; NAD(P)H dehydrogenase (quinone) activity [GO:0003955]; oxidoreductase activity, acting on a sulfur group of donors, NAD(P) as acceptor [GO:0016668]; cell redox homeostasis [GO:0045454]	flavin adenine dinucleotide binding [GO:0050660]; NAD(P)H dehydrogenase (quinone) activity [GO:0003955]; oxidoreductase activity, acting on a sulfur group of donors, NAD(P) as acceptor [GO:0016668]	cell redox homeostasis [GO:0045454]	integral component of membrane [GO:0016021]	NA	NA	COFACTOR: Name=FAD; Xref=ChEBI:CHEBI:57692; Evidence={ECO:0000256|PIRSR:PIRSR000350-3}; Note=Binds 1 FAD per subunit, {ECO:0000256|PIRSR:PIRSR000350-3};	NA	NA	518	NA	NA	NA	unreviewed	Inferred from homology	UP000001425: Chromosome	Unsign
p_1756	PM_1	1.33296	0.390642	3.41222	4	0.0269722	0.0787845	NA	0	0	P74445	no	slr0146	NA	NA	Slr0146 protein	NA	NA	NA	NA	NA	NA	NA	NA	NA	NA	NA	170	NA	NA	NA	unreviewed	Predicted	UP000001425: Chromosome	Unsign
p_796	PM_1	1.32646	0.476955	2.78111	4	0.0497621	0.116428	NA	0	0	Q55637	no	slr0346	rnc2	NA	Ribonuclease 3 2 (EC 3,1,26,3) (Ribonuclease III 2) (RNase III 2)	FUNCTION: Digests double-stranded RNA, Involved in the processing of primary rRNA transcript to yield the immediate precursors to the large and small rRNAs (23S and 16S), Processes some mRNAs, and tRNAs when they are encoded in the rRNA operon, Processes pre-crRNA and tracrRNA of type II CRISPR loci if present in the organism, {ECO:0000255|HAMAP-Rule:MF_00104},	CATALYTIC ACTIVITY: Reaction=Endonucleolytic cleavage to 5'-phosphomonoester,; EC=3,1,26,3; Evidence={ECO:0000255|HAMAP-Rule:MF_00104};	cytoplasm [GO:0005737]; double-stranded RNA binding [GO:0003725]; metal ion binding [GO:0046872]; ribonuclease III activity [GO:0004525]; rRNA binding [GO:0019843]; mRNA processing [GO:0006397]; regulation of gene expression [GO:0010468]; RNA processing [GO:0006396]; rRNA catabolic process [GO:0016075]; rRNA processing [GO:0006364]; tRNA processing [GO:0008033]	double-stranded RNA binding [GO:0003725]; metal ion binding [GO:0046872]; ribonuclease III activity [GO:0004525]; rRNA binding [GO:0019843]	mRNA processing [GO:0006397]; regulation of gene expression [GO:0010468]; RNA processing [GO:0006396]; rRNA catabolic process [GO:0016075]; rRNA processing [GO:0006364]; tRNA processing [GO:0008033]	cytoplasm [GO:0005737]	SUBCELLULAR LOCATION: Cytoplasm {ECO:0000255|HAMAP-Rule:MF_00104},	NA	COFACTOR: Name=Mg(2+); Xref=ChEBI:CHEBI:18420; Evidence={ECO:0000255|HAMAP-Rule:MF_00104};	SUBUNIT: Homodimer, {ECO:0000255|HAMAP-Rule:MF_00104},	3,1,26,3	244	NA	NA	NA	reviewed	Inferred from homology	UP000001425: Chromosome	Unsign
p_1408	PM_1	1.31989	0.285267	4.62685	4	0.0098304	0.0417613	NA	0.166667	0.166667	P73669	no	sll2009	NA	NA	Processing protease	NA	NA	metal ion binding [GO:0046872]; peptidase activity [GO:0008233]	metal ion binding [GO:0046872]; peptidase activity [GO:0008233]	NA	NA	NA	NA	NA	NA	NA	435	NA	NA	NA	unreviewed	Predicted	UP000001425: Chromosome	Sign
p_380	PM_1	1.3176	0.0885592	14.8782	4	0.000118845	0.00496926	NA	0.25	0.25	P73625	no	sll1772	mutS2	mutSB	Endonuclease MutS2 (EC 3,1,-,-)	FUNCTION: Endonuclease that is involved in the suppression of homologous recombination and may therefore have a key role in the control of bacterial genetic diversity, {ECO:0000255|HAMAP-Rule:MF_00092},	NA	mismatch repair complex [GO:0032300]; ATP binding [GO:0005524]; ATP hydrolysis activity [GO:0016887]; ATP-dependent activity, acting on DNA [GO:0008094]; endonuclease activity [GO:0004519]; mismatched DNA binding [GO:0030983]; mismatch repair [GO:0006298]; negative regulation of DNA recombination [GO:0045910]	ATP binding [GO:0005524]; ATP-dependent activity, acting on DNA [GO:0008094]; ATP hydrolysis activity [GO:0016887]; endonuclease activity [GO:0004519]; mismatched DNA binding [GO:0030983]	mismatch repair [GO:0006298]; negative regulation of DNA recombination [GO:0045910]	mismatch repair complex [GO:0032300]	NA	NA	NA	SUBUNIT: Homodimer, {ECO:0000255|HAMAP-Rule:MF_00092},	3,1,-,-	822	NA	NA	NA	reviewed	Inferred from homology	UP000001425: Chromosome	Sign
p_58	PM_1	1.31556	0.113847	11.5556	4	0.000320335	0.00831833	NA	0	0	P36236	no	sll1744	rplA	rpl1	50S ribosomal protein L1	FUNCTION: Binds directly to 23S rRNA, The L1 stalk is quite mobile in the ribosome, and is involved in E site tRNA release, {ECO:0000255|HAMAP-Rule:MF_01318},; FUNCTION: Protein L1 is also a translational repressor protein, it controls the translation of the L11 operon by binding to its mRNA, {ECO:0000255|HAMAP-Rule:MF_01318},	NA	cytosolic large ribosomal subunit [GO:0022625]; RNA binding [GO:0003723]; rRNA binding [GO:0019843]; structural constituent of ribosome [GO:0003735]; tRNA binding [GO:0000049]; maturation of LSU-rRNA [GO:0000470]; regulation of translation [GO:0006417]; translation [GO:0006412]	RNA binding [GO:0003723]; rRNA binding [GO:0019843]; structural constituent of ribosome [GO:0003735]; tRNA binding [GO:0000049]	maturation of LSU-rRNA [GO:0000470]; regulation of translation [GO:0006417]; translation [GO:0006412]	cytosolic large ribosomal subunit [GO:0022625]	NA	NA	NA	SUBUNIT: Part of the 50S ribosomal subunit, {ECO:0000255|HAMAP-Rule:MF_01318},	NA	238	NA	NA	NA	reviewed	Inferred from homology	UP000001425: Chromosome	Sign
p_2170	PM_1	1.3118	0.216042	6.07197	4	0.00371635	0.0262171	NA	0	0	Q55784	no	slr0211	NA	NA	Slr0211 protein	NA	NA	NA	NA	NA	NA	NA	NA	NA	NA	NA	403	NA	NA	NA	unreviewed	Predicted	UP000001425: Chromosome	Sign
p_1815	PM_1	1.31166	0.266191	4.92751	4	0.00788689	0.0377523	NA	0	0	P74560	no	slr0651	NA	NA	Slr0651 protein	NA	NA	NA	NA	NA	NA	NA	NA	NA	NA	NA	127	NA	NA	NA	unreviewed	Predicted	UP000001425: Chromosome	Sign
p_827	PM_1	1.30653	0.194677	6.71123	4	0.00256594	0.0213217	NA	0	0	Q55738	yes	slr0417	gyrA	NA	DNA gyrase subunit A (EC 5,6,2,2)	FUNCTION: A type II topoisomerase that negatively supercoils closed circular double-stranded (ds) DNA in an ATP-dependent manner to modulate DNA topology and maintain chromosomes in an underwound state, Negative supercoiling favors strand separation, and DNA replication, transcription, recombination and repair, all of which involve strand separation, Also able to catalyze the interconversion of o…	CATALYTIC ACTIVITY: Reaction=ATP-dependent breakage, passage and rejoining of double-stranded DNA,; EC=5,6,2,2; Evidence={ECO:0000255|HAMAP-Rule:MF_01897};	chromosome [GO:0005694]; cytoplasm [GO:0005737]; DNA topoisomerase type II (double strand cut, ATP-hydrolyzing) complex [GO:0009330]; ATP binding [GO:0005524]; DNA binding [GO:0003677]; DNA topoisomerase type II (double strand cut, ATP-hydrolyzing) activity [GO:0003918]; DNA topological change [GO:0006265]; DNA-dependent DNA replication [GO:0006261]	ATP binding [GO:0005524]; DNA binding [GO:0003677]; DNA topoisomerase type II (double strand cut, ATP-hydrolyzing) activity [GO:0003918]	DNA-dependent DNA replication [GO:0006261]; DNA topological change [GO:0006265]	chromosome [GO:0005694]; cytoplasm [GO:0005737]; DNA topoisomerase type II (double strand cut, ATP-hydrolyzing) complex [GO:0009330]	SUBCELLULAR LOCATION: Cytoplasm {ECO:0000255|HAMAP-Rule:MF_01897},	NA	NA	SUBUNIT: Heterotetramer, composed of two GyrA and two GyrB chains, In the heterotetramer, GyrA contains the active site tyrosine that forms a transient covalent intermediate with DNA, while GyrB binds cofactors and catalyzes ATP hydrolysis, {ECO:0000255|HAMAP-Rule:MF_01897},	5,6,2,2	860	NA	NA	MISCELLANEOUS: Few gyrases are as efficient as E,coli at forming negative supercoils, Not all organisms have 2 type II topoisomerases; in organisms with a single type II topoisomerase this enzyme also has to decatenate newly replicated chromosomes, {ECO:0000255|HAMAP-Rule:MF_01897},	reviewed	Inferred from homology	UP000001425: Chromosome	Sign
p_827	PM_1	1.30653	0.194677	6.71123	4	0.00256594	0.0213217	NA	0	0	P73077	yes	sll1941	parC	NA	DNA topoisomerase 4 subunit A (EC 5,6,2,2) (Topoisomerase IV subunit A)	FUNCTION: Topoisomerase IV is essential for chromosome segregation, It relaxes supercoiled DNA, Performs the decatenation events required during the replication of a circular DNA molecule (By similarity), {ECO:0000250},	CATALYTIC ACTIVITY: Reaction=ATP-dependent breakage, passage and rejoining of double-stranded DNA,; EC=5,6,2,2;	cytoplasm [GO:0005737]; DNA topoisomerase type II (double strand cut, ATP-hydrolyzing) complex [GO:0009330]; plasma membrane [GO:0005886]; ATP binding [GO:0005524]; DNA binding [GO:0003677]; DNA topoisomerase type II (double strand cut, ATP-hydrolyzing) activity [GO:0003918]; DNA topological change [GO:0006265]	ATP binding [GO:0005524]; DNA binding [GO:0003677]; DNA topoisomerase type II (double strand cut, ATP-hydrolyzing) activity [GO:0003918]	DNA topological change [GO:0006265]	cytoplasm [GO:0005737]; DNA topoisomerase type II (double strand cut, ATP-hydrolyzing) complex [GO:0009330]; plasma membrane [GO:0005886]	SUBCELLULAR LOCATION: Cell membrane {ECO:0000250}; Peripheral membrane protein {ECO:0000250},	NA	NA	SUBUNIT: Heterotetramer composed of ParC and ParE, {ECO:0000250},	5,6,2,2	920	NA	NA	NA	reviewed	Inferred from homology	UP000001425: Chromosome	Sign
p_522	PM_1	1.29936	0.0744201	17.4598	4	6.31758e-05	0.00387035	NA	0.05	0.05	P74229	no	sll1097	rpsG	rps7	30S ribosomal protein S7	FUNCTION: One of the primary rRNA binding proteins, it binds directly to 16S rRNA where it nucleates assembly of the head domain of the 30S subunit, Is located at the subunit interface close to the decoding center, probably blocks exit of the E-site tRNA, {ECO:0000255|HAMAP-Rule:MF_00480},	NA	cytosolic small ribosomal subunit [GO:0022627]; ribosome [GO:0005840]; mRNA binding [GO:0003729]; rRNA binding [GO:0019843]; structural constituent of ribosome [GO:0003735]; tRNA binding [GO:0000049]; ribosomal small subunit assembly [GO:0000028]; translation [GO:0006412]	mRNA binding [GO:0003729]; rRNA binding [GO:0019843]; structural constituent of ribosome [GO:0003735]; tRNA binding [GO:0000049]	ribosomal small subunit assembly [GO:0000028]; translation [GO:0006412]	cytosolic small ribosomal subunit [GO:0022627]; ribosome [GO:0005840]	NA	NA	NA	SUBUNIT: Part of the 30S ribosomal subunit, Contacts proteins S9 and S11, {ECO:0000255|HAMAP-Rule:MF_00480},	NA	156	NA	NA	NA	reviewed	Inferred from homology	UP000001425: Chromosome	Sign
p_534	PM_1	1.29927	0.164545	7.89616	4	0.0013913	0.0157998	NA	0.0833333	0.0833333	P74267	no	ssr2799	rpmA	rpl27	50S ribosomal protein L27	NA	NA	cytosolic large ribosomal subunit [GO:0022625]; structural constituent of ribosome [GO:0003735]; translation [GO:0006412]	structural constituent of ribosome [GO:0003735]	translation [GO:0006412]	cytosolic large ribosomal subunit [GO:0022625]	NA	NA	NA	NA	NA	87	NA	NA	NA	reviewed	Inferred from homology	UP000001425: Chromosome	Sign
p_2092	PM_1	1.29322	0.193019	6.69997	4	0.00258205	0.0213217	NA	0	0	Q55605	no	slr0770	NA	NA	Slr0770 protein	NA	NA	NA	NA	NA	NA	NA	NA	NA	NA	NA	106	NA	NA	NA	unreviewed	Predicted	UP000001425: Chromosome	Sign
p_82	PM_1	1.27448	0.129724	9.82458	4	0.000601838	0.0103021	NA	0	0	P48958	no	ssr1398	rpmG	rpl33	50S ribosomal protein L33	NA	NA	ribosome [GO:0005840]; structural constituent of ribosome [GO:0003735]; translation [GO:0006412]	structural constituent of ribosome [GO:0003735]	translation [GO:0006412]	ribosome [GO:0005840]	NA	NA	NA	NA	NA	65	NA	NA	NA	reviewed	Inferred from homology	UP000001425: Chromosome	Sign
p_514	PM_1	1.27386	0.171507	7.42745	4	0.00175409	0.0173766	NA	0	0	P74214	no	slr1531	ffh	NA	Signal recognition particle protein (Fifty-four homolog)	FUNCTION: Involved in targeting and insertion of nascent membrane proteins into the cytoplasmic membrane, Binds to the hydrophobic signal sequence of the ribosome-nascent chain (RNC) as it emerges from the ribosomes, The SRP-RNC complex is then targeted to the cytoplasmic membrane where it interacts with the SRP receptor FtsY, {ECO:0000255|HAMAP-Rule:MF_00306},	NA	signal recognition particle [GO:0048500]; 7S RNA binding [GO:0008312]; GTP binding [GO:0005525]; GTPase activity [GO:0003924]; SRP-dependent cotranslational protein targeting to membrane [GO:0006614]	7S RNA binding [GO:0008312]; GTPase activity [GO:0003924]; GTP binding [GO:0005525]	SRP-dependent cotranslational protein targeting to membrane [GO:0006614]	signal recognition particle [GO:0048500]	SUBCELLULAR LOCATION: Cytoplasm {ECO:0000255|HAMAP-Rule:MF_00306}, Note=The SRP-RNC complex is targeted to the cytoplasmic membrane, {ECO:0000255|HAMAP-Rule:MF_00306},	NA	NA	SUBUNIT: Part of the signal recognition particle protein translocation system, which is composed of SRP and FtsY, {ECO:0000255|HAMAP-Rule:MF_00306},	NA	482	NA	NA	NA	reviewed	Inferred from homology	UP000001425: Chromosome	Sign
p_11	PM_1	1.27274	0.258542	4.92276	4	0.00791372	0.0377523	NA	0	0	P15730	no	sll0772	NA	NA	Uncharacterized protein sll0772	NA	NA	integral component of membrane [GO:0016021]; porin activity [GO:0015288]; carbohydrate transport [GO:0008643]	porin activity [GO:0015288]	carbohydrate transport [GO:0008643]	integral component of membrane [GO:0016021]	NA	NA	NA	NA	NA	546	NA	NA	NA	reviewed	Inferred from homology	UP000001425: Chromosome	Sign
p_1862	PM_1	1.27274	0.258542	4.92276	4	0.00791372	0.0377523	NA	0	0	P74655	yes	sll1550	NA	NA	Sll1550 protein	NA	NA	integral component of membrane [GO:0016021]; porin activity [GO:0015288]; carbohydrate transport [GO:0008643]	porin activity [GO:0015288]	carbohydrate transport [GO:0008643]	integral component of membrane [GO:0016021]	NA	NA	NA	NA	NA	544	NA	NA	NA	unreviewed	Inferred from homology	UP000001425: Chromosome	Sign
p_1862	PM_1	1.27274	0.258542	4.92276	4	0.00791372	0.0377523	NA	0	0	P73543	yes	sll1271	NA	NA	Sll1271 protein	NA	NA	integral component of membrane [GO:0016021]; porin activity [GO:0015288]; carbohydrate transport [GO:0008643]	porin activity [GO:0015288]	carbohydrate transport [GO:0008643]	integral component of membrane [GO:0016021]	NA	NA	NA	NA	NA	572	NA	NA	NA	unreviewed	Inferred from homology	UP000001425: Chromosome	Sign
p_1862	PM_1	1.27274	0.258542	4.92276	4	0.00791372	0.0377523	NA	0	0	P74184	yes	slr1272	NA	NA	Slr1272 protein	NA	NA	NA	NA	NA	NA	NA	NA	NA	NA	NA	254	NA	NA	NA	unreviewed	Predicted	UP000001425: Chromosome	Sign
p_1862	PM_1	1.27274	0.258542	4.92276	4	0.00791372	0.0377523	NA	0	0	P73409	yes	slr1841	NA	NA	Slr1841 protein	NA	NA	integral component of membrane [GO:0016021]; porin activity [GO:0015288]; carbohydrate transport [GO:0008643]	porin activity [GO:0015288]	carbohydrate transport [GO:0008643]	integral component of membrane [GO:0016021]	NA	NA	NA	NA	NA	630	NA	NA	NA	unreviewed	Inferred from homology	UP000001425: Chromosome	Sign
p_1862	PM_1	1.27274	0.258542	4.92276	4	0.00791372	0.0377523	NA	0	0	Q59991	yes	slr0042	NA	NA	Slr0042 protein	NA	NA	integral component of membrane [GO:0016021]; porin activity [GO:0015288]; carbohydrate transport [GO:0008643]	porin activity [GO:0015288]	carbohydrate transport [GO:0008643]	integral component of membrane [GO:0016021]	NA	NA	NA	NA	NA	576	NA	NA	NA	unreviewed	Inferred from homology	UP000001425: Chromosome	Sign
p_1862	PM_1	1.27274	0.258542	4.92276	4	0.00791372	0.0377523	NA	0	0	P73103	yes	slr1908	NA	NA	Slr1908 protein	NA	NA	integral component of membrane [GO:0016021]; porin activity [GO:0015288]; carbohydrate transport [GO:0008643]	porin activity [GO:0015288]	carbohydrate transport [GO:0008643]	integral component of membrane [GO:0016021]	NA	NA	NA	NA	NA	591	NA	NA	NA	unreviewed	Inferred from homology	UP000001425: Chromosome	Sign
p_359	PM_1	1.26697	0.152799	8.29172	4	0.00115503	0.0144565	NA	0	0	P73530	no	slr1356	rps1A	NA	30S ribosomal protein S1 homolog A	FUNCTION: Binds mRNA,	NA	cytosolic small ribosomal subunit [GO:0022627]; mRNA binding [GO:0003729]; structural constituent of ribosome [GO:0003735]; translation [GO:0006412]	mRNA binding [GO:0003729]; structural constituent of ribosome [GO:0003735]	translation [GO:0006412]	cytosolic small ribosomal subunit [GO:0022627]	NA	NA	NA	NA	NA	328	NA	NA	NA	reviewed	Inferred from homology	UP000001425: Chromosome	Sign
p_1318	PM_1	1.24623	0.132918	9.37591	4	0.000720873	0.0113766	NA	0	0	P73478	no	ssr2047	NA	NA	Ssr2047 protein	NA	NA	NA	NA	NA	NA	NA	NA	NA	NA	NA	87	NA	NA	NA	unreviewed	Predicted	UP000001425: Chromosome	Sign
p_27	PM_1	1.23681	0.122943	10.06	4	0.000549134	0.0100643	NA	0.0625	0.0625	P23349	no	sll1746	rplL	rpl12	50S ribosomal protein L7/L12	FUNCTION: Forms part of the ribosomal stalk which helps the ribosome interact with GTP-bound translation factors, Is thus essential for accurate translation, {ECO:0000255|HAMAP-Rule:MF_00368},	NA	ribosome [GO:0005840]; structural constituent of ribosome [GO:0003735]; translation [GO:0006412]	structural constituent of ribosome [GO:0003735]	translation [GO:0006412]	ribosome [GO:0005840]	NA	NA	NA	SUBUNIT: Homodimer, Part of the ribosomal stalk of the 50S ribosomal subunit, Forms a multimeric L10(L12)X complex, where L10 forms an elongated spine to which 2 to 4 L12 dimers bind in a sequential fashion, Binds GTP-bound translation factors, {ECO:0000255|HAMAP-Rule:MF_00368},	NA	128	NA	NA	NA	reviewed	Evidence at protein level	UP000001425: Chromosome	Sign
p_280	PM_1	1.23668	0.145461	8.50182	4	0.00104972	0.0135013	NA	0	0	P73289	no	sll1824	rplY	NA	50S ribosomal protein L25	FUNCTION: This is one of the proteins that binds to the 5S RNA in the ribosome where it forms part of the central protuberance, {ECO:0000255|HAMAP-Rule:MF_01336},	NA	cytosolic large ribosomal subunit [GO:0022625]; 5S rRNA binding [GO:0008097]; structural constituent of ribosome [GO:0003735]; translation [GO:0006412]	5S rRNA binding [GO:0008097]; structural constituent of ribosome [GO:0003735]	translation [GO:0006412]	cytosolic large ribosomal subunit [GO:0022625]	NA	NA	NA	SUBUNIT: Part of the 50S ribosomal subunit; part of the 5S rRNA/L5/L18/L25 subcomplex, Contacts the 5S rRNA, Binds to the 5S rRNA independently of L5 and L18, {ECO:0000255|HAMAP-Rule:MF_01336},	NA	98	NA	NA	NA	reviewed	Inferred from homology	UP000001425: Chromosome	Sign
p_300	PM_1	1.23624	0.111567	11.0807	4	0.00037728	0.00845781	NA	0	0	P73310	no	sll1806	rplN	rpl14	50S ribosomal protein L14	FUNCTION: Binds to 23S rRNA, Forms part of two intersubunit bridges in the 70S ribosome, {ECO:0000255|HAMAP-Rule:MF_01367},	NA	large ribosomal subunit [GO:0015934]; large ribosomal subunit rRNA binding [GO:0070180]; structural constituent of ribosome [GO:0003735]; translation [GO:0006412]	large ribosomal subunit rRNA binding [GO:0070180]; structural constituent of ribosome [GO:0003735]	translation [GO:0006412]	large ribosomal subunit [GO:0015934]	NA	NA	NA	SUBUNIT: Part of the 50S ribosomal subunit, Forms a cluster with proteins L3 and L19, In the 70S ribosome, L14 and L19 interact and together make contacts with the 16S rRNA in bridges B5 and B8, Can interact with ribosomal silencing factor RsfS, which may inhibit ribosomal subunit association (By similarity), {ECO:0000255|HAMAP-Rule:MF_01367},	NA	122	NA	NA	NA	reviewed	Evidence at protein level	UP000001425: Chromosome	Sign
p_301	PM_1	1.23089	0.252483	4.87515	4	0.00818919	0.0384046	NA	0.166667	0.166667	P73311	no	ssl3437	rpsQ	rps17	30S ribosomal protein S17	FUNCTION: One of the primary rRNA binding proteins, it binds specifically to the 5'-end of 16S ribosomal RNA, {ECO:0000255|HAMAP-Rule:MF_01345},	NA	cytosolic small ribosomal subunit [GO:0022627]; rRNA binding [GO:0019843]; structural constituent of ribosome [GO:0003735]; translation [GO:0006412]	rRNA binding [GO:0019843]; structural constituent of ribosome [GO:0003735]	translation [GO:0006412]	cytosolic small ribosomal subunit [GO:0022627]	NA	NA	NA	SUBUNIT: Part of the 30S ribosomal subunit, {ECO:0000255|HAMAP-Rule:MF_01345},	NA	81	NA	NA	NA	reviewed	Inferred from homology	UP000001425: Chromosome	Sign
p_303	PM_1	1.22237	0.12606	9.69674	4	0.000633091	0.0106204	NA	0	0	P73313	no	sll1805	rplP	rpl16	50S ribosomal protein L16	FUNCTION: Binds 23S rRNA and is also seen to make contacts with the A and possibly P site tRNAs, {ECO:0000255|HAMAP-Rule:MF_01342},	NA	cytosolic large ribosomal subunit [GO:0022625]; rRNA binding [GO:0019843]; structural constituent of ribosome [GO:0003735]; tRNA binding [GO:0000049]; translation [GO:0006412]	rRNA binding [GO:0019843]; structural constituent of ribosome [GO:0003735]; tRNA binding [GO:0000049]	translation [GO:0006412]	cytosolic large ribosomal subunit [GO:0022625]	NA	NA	NA	SUBUNIT: Part of the 50S ribosomal subunit, {ECO:0000255|HAMAP-Rule:MF_01342},	NA	139	NA	NA	NA	reviewed	Inferred from homology	UP000001425: Chromosome	Sign
p_2089	PM_1	1.21793	0.123852	9.83376	4	0.000599668	0.0103021	NA	0.0714286	0.0714286	Q55602	no	NA	nifS	NA	Cysteine desulfurase (EC 2,8,1,7)	NA	CATALYTIC ACTIVITY: Reaction=[sulfur carrier]-H + L-cysteine = [sulfur carrier]-SH + L-alanine; Xref=Rhea:RHEA:43892, Rhea:RHEA-COMP:14737, Rhea:RHEA-COMP:14739, ChEBI:CHEBI:29917, ChEBI:CHEBI:35235, ChEBI:CHEBI:57972, ChEBI:CHEBI:64428; EC=2,8,1,7; Evidence={ECO:0000256|ARBA:ARBA00001357};	cysteine desulfurase activity [GO:0031071]; iron-sulfur cluster binding [GO:0051536]; metal ion binding [GO:0046872]; pyridoxal phosphate binding [GO:0030170]; [2Fe-2S] cluster assembly [GO:0044571]	cysteine desulfurase activity [GO:0031071]; iron-sulfur cluster binding [GO:0051536]; metal ion binding [GO:0046872]; pyridoxal phosphate binding [GO:0030170]	[2Fe-2S] cluster assembly [GO:0044571]	NA	NA	NA	COFACTOR: Name=pyridoxal 5'-phosphate; Xref=ChEBI:CHEBI:597326; Evidence={ECO:0000256|ARBA:ARBA00001933, ECO:0000256|RuleBase:RU004504};	NA	2,8,1,7	386	NA	NA	NA	unreviewed	Inferred from homology	UP000001425: Chromosome	Sign
p_473	PM_1	1.20389	0.216269	5.56665	4	0.00510123	0.0300007	NA	0	0	P74045	no	slr0812	coaX	NA	Type III pantothenate kinase (EC 2,7,1,33) (PanK-III) (Pantothenic acid kinase)	FUNCTION: Catalyzes the phosphorylation of pantothenate (Pan), the first step in CoA biosynthesis, {ECO:0000255|HAMAP-Rule:MF_01274},	CATALYTIC ACTIVITY: Reaction=(R)-pantothenate + ATP = (R)-4'-phosphopantothenate + ADP + H(+); Xref=Rhea:RHEA:16373, ChEBI:CHEBI:10986, ChEBI:CHEBI:15378, ChEBI:CHEBI:29032, ChEBI:CHEBI:30616, ChEBI:CHEBI:456216; EC=2,7,1,33; Evidence={ECO:0000255|HAMAP-Rule:MF_01274};	cytoplasm [GO:0005737]; ATP binding [GO:0005524]; metal ion binding [GO:0046872]; pantothenate kinase activity [GO:0004594]; coenzyme A biosynthetic process [GO:0015937]	ATP binding [GO:0005524]; metal ion binding [GO:0046872]; pantothenate kinase activity [GO:0004594]	coenzyme A biosynthetic process [GO:0015937]	cytoplasm [GO:0005737]	SUBCELLULAR LOCATION: Cytoplasm {ECO:0000255|HAMAP-Rule:MF_01274},	PATHWAY: Cofactor biosynthesis; coenzyme A biosynthesis; CoA from (R)-pantothenate: step 1/5, {ECO:0000255|HAMAP-Rule:MF_01274},	COFACTOR: Name=NH4(+); Xref=ChEBI:CHEBI:28938; Evidence={ECO:0000255|HAMAP-Rule:MF_01274}; Name=K(+); Xref=ChEBI:CHEBI:29103; Evidence={ECO:0000255|HAMAP-Rule:MF_01274}; Note=A monovalent cation, Ammonium or potassium, {ECO:0000255|HAMAP-Rule:MF_01274};	SUBUNIT: Homodimer, {ECO:0000255|HAMAP-Rule:MF_01274},	2,7,1,33	257	NA	NA	NA	reviewed	Inferred from homology	UP000001425: Chromosome	Sign
p_813	PM_1	1.19911	0.241504	4.96517	4	0.00767783	0.0376999	NA	0.0625	0.0625	Q55692	no	sll0204	trmFO	gid	Methylenetetrahydrofolate--tRNA-(uracil-5-)-methyltransferase TrmFO (EC 2,1,1,74) (Folate-dependent tRNA (uracil-5-)-methyltransferase) (Folate-dependent tRNA(M-5-U54)-methyltransferase)	FUNCTION: Catalyzes the folate-dependent formation of 5-methyl-uridine at position 54 (M-5-U54) in all tRNAs, {ECO:0000255|HAMAP-Rule:MF_01037},	CATALYTIC ACTIVITY: Reaction=(6R)-5,10-methylene-5,6,7,8-tetrahydrofolate + H(+) + NADH + uridine(54) in tRNA = (6S)-5,6,7,8-tetrahydrofolate + 5-methyluridine(54) in tRNA + NAD(+); Xref=Rhea:RHEA:16873, Rhea:RHEA-COMP:10167, Rhea:RHEA-COMP:10193, ChEBI:CHEBI:15378, ChEBI:CHEBI:15636, ChEBI:CHEBI:57453, ChEBI:CHEBI:57540, ChEBI:CHEBI:57945, ChEBI:CHEBI:65315, ChEBI:CHEBI:74447; EC=2,1,1,74; Evide…	cytosol [GO:0005829]; 5,10-methylenetetrahydrofolate-dependent tRNA (m5U54) methyltransferase activity [GO:0030698]; flavin adenine dinucleotide binding [GO:0050660]; methylenetetrahydrofolate-tRNA-(uracil-5-)-methyltransferase (FADH2-oxidizing) activity [GO:0047151]; tRNA methylation [GO:0030488]; tRNA wobble uridine modification [GO:0002098]	5,10-methylenetetrahydrofolate-dependent tRNA (m5U54) methyltransferase activity [GO:0030698]; flavin adenine dinucleotide binding [GO:0050660]; methylenetetrahydrofolate-tRNA-(uracil-5-)-methyltransferase (FADH2-oxidizing) activity [GO:0047151]	tRNA methylation [GO:0030488]; tRNA wobble uridine modification [GO:0002098]	cytosol [GO:0005829]	SUBCELLULAR LOCATION: Cytoplasm {ECO:0000255|HAMAP-Rule:MF_01037},	NA	COFACTOR: Name=FAD; Xref=ChEBI:CHEBI:57692; Evidence={ECO:0000255|HAMAP-Rule:MF_01037};	NA	2,1,1,74	456	NA	NA	NA	reviewed	Inferred from homology	UP000001425: Chromosome	Sign
p_1838	PM_1	1.19891	0.376253	3.18645	4	0.033329	0.0908057	NA	0	0	P74609	no	slr1576	NA	NA	Slr1576 protein	NA	NA	NA	NA	NA	NA	NA	NA	NA	NA	NA	106	NA	NA	NA	unreviewed	Predicted	UP000001425: Chromosome	Unsign
p_1596	PM_1	1.17759	0.262303	4.48943	4	0.0109106	0.0447969	NA	0	0	P74084	no	sll1251	NA	NA	Sll1251 protein	NA	NA	NA	NA	NA	NA	NA	NA	NA	NA	NA	296	NA	NA	NA	unreviewed	Predicted	UP000001425: Chromosome	Sign
p_1283	PM_1	1.17582	0.126879	9.26722	4	0.000754	0.0113766	NA	0	0	P73409	yes	slr1841	NA	NA	Slr1841 protein	NA	NA	integral component of membrane [GO:0016021]; porin activity [GO:0015288]; carbohydrate transport [GO:0008643]	porin activity [GO:0015288]	carbohydrate transport [GO:0008643]	integral component of membrane [GO:0016021]	NA	NA	NA	NA	NA	630	NA	NA	NA	unreviewed	Inferred from homology	UP000001425: Chromosome	Sign
p_1283	PM_1	1.17582	0.126879	9.26722	4	0.000754	0.0113766	NA	0	0	P73103	yes	slr1908	NA	NA	Slr1908 protein	NA	NA	integral component of membrane [GO:0016021]; porin activity [GO:0015288]; carbohydrate transport [GO:0008643]	porin activity [GO:0015288]	carbohydrate transport [GO:0008643]	integral component of membrane [GO:0016021]	NA	NA	NA	NA	NA	591	NA	NA	NA	unreviewed	Inferred from homology	UP000001425: Chromosome	Sign
p_183	PM_1	1.17514	0.179651	6.54123	4	0.00282295	0.0222774	NA	0	0	P72796	no	sll1669	aroK	NA	Shikimate kinase (SK) (EC 2,7,1,71)	FUNCTION: Catalyzes the specific phosphorylation of the 3-hydroxyl group of shikimic acid using ATP as a cosubstrate, {ECO:0000255|HAMAP-Rule:MF_00109},	CATALYTIC ACTIVITY: Reaction=ATP + shikimate = 3-phosphoshikimate + ADP + H(+); Xref=Rhea:RHEA:13121, ChEBI:CHEBI:15378, ChEBI:CHEBI:30616, ChEBI:CHEBI:36208, ChEBI:CHEBI:145989, ChEBI:CHEBI:456216; EC=2,7,1,71; Evidence={ECO:0000255|HAMAP-Rule:MF_00109};	cytoplasm [GO:0005737]; ATP binding [GO:0005524]; magnesium ion binding [GO:0000287]; shikimate kinase activity [GO:0004765]; aromatic amino acid family biosynthetic process [GO:0009073]; cellular amino acid biosynthetic process [GO:0008652]; chorismate biosynthetic process [GO:0009423]	ATP binding [GO:0005524]; magnesium ion binding [GO:0000287]; shikimate kinase activity [GO:0004765]	aromatic amino acid family biosynthetic process [GO:0009073]; cellular amino acid biosynthetic process [GO:0008652]; chorismate biosynthetic process [GO:0009423]	cytoplasm [GO:0005737]	SUBCELLULAR LOCATION: Cytoplasm {ECO:0000255|HAMAP-Rule:MF_00109},	PATHWAY: Metabolic intermediate biosynthesis; chorismate biosynthesis; chorismate from D-erythrose 4-phosphate and phosphoenolpyruvate: step 5/7, {ECO:0000255|HAMAP-Rule:MF_00109},	COFACTOR: Name=Mg(2+); Xref=ChEBI:CHEBI:18420; Evidence={ECO:0000255|HAMAP-Rule:MF_00109}; Note=Binds 1 Mg(2+) ion per subunit, {ECO:0000255|HAMAP-Rule:MF_00109};	SUBUNIT: Monomer, {ECO:0000255|HAMAP-Rule:MF_00109},	2,7,1,71	189	NA	NA	NA	reviewed	Inferred from homology	UP000001425: Chromosome	Sign
p_823	PM_1	1.16689	0.167337	6.97327	4	0.00222378	0.0193894	NA	0	0	Q55725	no	sll0603	menD	NA	2-succinyl-5-enolpyruvyl-6-hydroxy-3-cyclohexene-1-carboxylate synthase (SEPHCHC synthase) (EC 2,2,1,9)	FUNCTION: Catalyzes the thiamine diphosphate-dependent decarboxylation of 2-oxoglutarate and the subsequent addition of the resulting succinic semialdehyde-thiamine pyrophosphate anion to isochorismate to yield 2-succinyl-5-enolpyruvyl-6-hydroxy-3-cyclohexene-1-carboxylate (SEPHCHC), {ECO:0000255|HAMAP-Rule:MF_01659},	CATALYTIC ACTIVITY: Reaction=2-oxoglutarate + H(+) + isochorismate = 5-enolpyruvoyl-6-hydroxy-2-succinyl-cyclohex-3-ene-1-carboxylate + CO2; Xref=Rhea:RHEA:25593, ChEBI:CHEBI:15378, ChEBI:CHEBI:16526, ChEBI:CHEBI:16810, ChEBI:CHEBI:29780, ChEBI:CHEBI:58818; EC=2,2,1,9; Evidence={ECO:0000255|HAMAP-Rule:MF_01659};	2-succinyl-5-enolpyruvyl-6-hydroxy-3-cyclohexene-1-carboxylic-acid synthase activity [GO:0070204]; magnesium ion binding [GO:0000287]; manganese ion binding [GO:0030145]; thiamine pyrophosphate binding [GO:0030976]; menaquinone biosynthetic process [GO:0009234]; phylloquinone biosynthetic process [GO:0042372]	2-succinyl-5-enolpyruvyl-6-hydroxy-3-cyclohexene-1-carboxylic-acid synthase activity [GO:0070204]; magnesium ion binding [GO:0000287]; manganese ion binding [GO:0030145]; thiamine pyrophosphate binding [GO:0030976]	menaquinone biosynthetic process [GO:0009234]; phylloquinone biosynthetic process [GO:0042372]	NA	NA	PATHWAY: Quinol/quinone metabolism; 1,4-dihydroxy-2-naphthoate biosynthesis; 1,4-dihydroxy-2-naphthoate from chorismate: step 2/7, {ECO:0000255|HAMAP-Rule:MF_01659},; PATHWAY: Cofactor biosynthesis; phylloquinone biosynthesis, {ECO:0000255|HAMAP-Rule:MF_01659},	COFACTOR: Name=Mg(2+); Xref=ChEBI:CHEBI:18420; Evidence={ECO:0000255|HAMAP-Rule:MF_01659}; Name=Mn(2+); Xref=ChEBI:CHEBI:29035; Evidence={ECO:0000255|HAMAP-Rule:MF_01659}; ; COFACTOR: Name=thiamine diphosphate; Xref=ChEBI:CHEBI:58937; Evidence={ECO:0000255|HAMAP-Rule:MF_01659}; Note=Binds 1 thiamine pyrophosphate per subunit, {ECO:0000255|HAMAP-Rule:MF_01659};	SUBUNIT: Homodimer, {ECO:0000255|HAMAP-Rule:MF_01659},	2,2,1,9	595	NA	NA	NA	reviewed	Inferred from homology	UP000001425: Chromosome	Sign
p_847	PM_1	1.16552	0.228099	5.10969	4	0.00693565	0.0359603	NA	0	0	Q55794	no	sll0086	NA	NA	Putative arsenical pump-driving ATPase (EC 7,3,2,7) (Arsenical resistance ATPase) (Arsenite-translocating ATPase) (Arsenite-transporting ATPase)	FUNCTION: Anion-transporting ATPase, Catalyzes the extrusion of arsenite (By similarity), {ECO:0000250},	CATALYTIC ACTIVITY: Reaction=arsenite(in) + ATP + H2O = ADP + arsenite(out) + H(+) + phosphate; Xref=Rhea:RHEA:11348, ChEBI:CHEBI:15377, ChEBI:CHEBI:15378, ChEBI:CHEBI:29242, ChEBI:CHEBI:30616, ChEBI:CHEBI:43474, ChEBI:CHEBI:456216; EC=7,3,2,7;	ATP binding [GO:0005524]; ATP hydrolysis activity [GO:0016887]; ATPase-coupled arsenite transmembrane transporter activity [GO:0015446]	ATPase-coupled arsenite transmembrane transporter activity [GO:0015446]; ATP binding [GO:0005524]; ATP hydrolysis activity [GO:0016887]	NA	NA	NA	NA	NA	NA	7,3,2,7	396	NA	NA	NA	reviewed	Inferred from homology	UP000001425: Chromosome	Sign
p_1153	PM_1	1.15868	0.0594873	19.4778	4	4.09636e-05	0.00301805	NA	0	0	P73113	no	slr1915	NA	NA	Slr1915 protein	NA	NA	NA	NA	NA	NA	NA	NA	NA	NA	NA	104	NA	NA	NA	unreviewed	Predicted	UP000001425: Chromosome	Sign
p_2218	PM_1	1.15752	0.236106	4.90255	4	0.00802926	0.0379921	NA	0	0	Q55907	no	slr0303	NA	NA	Slr0303 protein	NA	NA	methyltransferase activity [GO:0008168]	methyltransferase activity [GO:0008168]	NA	NA	NA	NA	NA	NA	NA	322	NA	NA	NA	unreviewed	Predicted	UP000001425: Chromosome	Sign
p_1929	PM_1	1.14794	0.376774	3.04675	4	0.0381492	0.0983513	NA	0.0833333	0.0833333	P75023	no	NA	ctpB	NA	Carboxyl-terminal protease	NA	NA	outer membrane-bounded periplasmic space [GO:0030288]; endopeptidase activity [GO:0004175]; serine-type peptidase activity [GO:0008236]; signal transduction [GO:0007165]	endopeptidase activity [GO:0004175]; serine-type peptidase activity [GO:0008236]	signal transduction [GO:0007165]	outer membrane-bounded periplasmic space [GO:0030288]	NA	NA	NA	NA	NA	462	NA	NA	NA	unreviewed	Inferred from homology	UP000001425: Chromosome	Unsign
p_234	PM_1	1.14566	0.403998	2.8358	4	0.0470673	0.111818	NA	0	0	P73055	no	ssr3122	NA	NA	Uncharacterized protein ssr3122	NA	NA	NA	NA	NA	NA	NA	NA	NA	NA	NA	85	NA	NA	NA	reviewed	Inferred from homology	UP000001425: Chromosome	Unsign
p_288	PM_1	1.14301	0.161482	7.07826	4	0.00210261	0.0191512	NA	0.0625	0.0625	P73298	no	sll1817	rpsK	rps11	30S ribosomal protein S11	FUNCTION: Located on the platform of the 30S subunit, it bridges several disparate RNA helices of the 16S rRNA, Forms part of the Shine-Dalgarno cleft in the 70S ribosome, {ECO:0000255|HAMAP-Rule:MF_01310},	NA	cytosolic small ribosomal subunit [GO:0022627]; mRNA 5'-UTR binding [GO:0048027]; small ribosomal subunit rRNA binding [GO:0070181]; structural constituent of ribosome [GO:0003735]; maturation of SSU-rRNA from tricistronic rRNA transcript (SSU-rRNA, 5,8S rRNA, LSU-rRNA) [GO:0000462]; ribosomal small subunit assembly [GO:0000028]; translation [GO:0006412]	mRNA 5'-UTR binding [GO:0048027]; small ribosomal subunit rRNA binding [GO:0070181]; structural constituent of ribosome [GO:0003735]	maturation of SSU-rRNA from tricistronic rRNA transcript (SSU-rRNA, 5,8S rRNA, LSU-rRNA) [GO:0000462]; ribosomal small subunit assembly [GO:0000028]; translation [GO:0006412]	cytosolic small ribosomal subunit [GO:0022627]	NA	NA	NA	SUBUNIT: Part of the 30S ribosomal subunit, Interacts with proteins S7 and S18, Binds to IF-3, {ECO:0000255|HAMAP-Rule:MF_01310},	NA	130	NA	NA	NA	reviewed	Inferred from homology	UP000001425: Chromosome	Sign
p_1306	PM_1	1.14145	0.133423	8.55509	4	0.00102493	0.0134883	NA	0	0	P73459	no	slr1752	NA	NA	Slr1752 protein	NA	NA	NA	NA	NA	NA	NA	NA	NA	NA	NA	221	NA	NA	NA	unreviewed	Predicted	UP000001425: Chromosome	Sign
p_335	PM_1	1.13376	0.41742	2.71612	4	0.0531996	0.121898	NA	0	0	P73436	no	sll1464	selO	NA	Protein adenylyltransferase SelO (EC 2,7,7,-) (EC 2,7,7,n1)	FUNCTION: Catalyzes the transfer of adenosine 5'-monophosphate (AMP) to Ser, Thr or Tyr residues of target proteins (AMPylation), {ECO:0000255|HAMAP-Rule:MF_00692},	CATALYTIC ACTIVITY: Reaction=ATP + L-tyrosyl-[protein] = diphosphate + O-(5'-adenylyl)-L-tyrosyl-[protein]; Xref=Rhea:RHEA:54288, Rhea:RHEA-COMP:10136, Rhea:RHEA-COMP:13846, ChEBI:CHEBI:30616, ChEBI:CHEBI:33019, ChEBI:CHEBI:46858, ChEBI:CHEBI:83624; EC=2,7,7,n1; Evidence={ECO:0000255|HAMAP-Rule:MF_00692};PhysiologicalDirection=left-to-right; Xref=Rhea:RHEA:54289; Evidence={ECO:0000255|HAMAP-Rule:…	ATP binding [GO:0005524]; magnesium ion binding [GO:0000287]; nucleotidyltransferase activity [GO:0016779]	ATP binding [GO:0005524]; magnesium ion binding [GO:0000287]; nucleotidyltransferase activity [GO:0016779]	NA	NA	NA	NA	COFACTOR: Name=Mg(2+); Xref=ChEBI:CHEBI:18420; Evidence={ECO:0000255|HAMAP-Rule:MF_00692};	NA	2,7,7,-; 2,7,7,n1	477	NA	NA	NA	reviewed	Inferred from homology	UP000001425: Chromosome	Unsign
p_664	PM_1	1.12858	0.179471	6.28834	4	0.00326676	0.0243945	NA	0	0	P77967	no	sll1629	cry	phr phrB	Cryptochrome DASH	FUNCTION: May have a photoreceptor function, Binds DNA; represses transcription of at least 8 genes, including slr0364 and slr1866, Does not encode a DNA photolyase function, Its disruption does not affect circadian rhythm,	NA	DNA binding [GO:0003677]; DNA photolyase activity [GO:0003913]; FAD binding [GO:0071949]; photoreactive repair [GO:0000719]; protein-chromophore linkage [GO:0018298]	DNA binding [GO:0003677]; DNA photolyase activity [GO:0003913]; FAD binding [GO:0071949]	photoreactive repair [GO:0000719]; protein-chromophore linkage [GO:0018298]	NA	NA	NA	COFACTOR: Name=FAD; Xref=ChEBI:CHEBI:57692; Evidence={ECO:0000269|PubMed:10871367}; Note=Binds 1 FAD per subunit, {ECO:0000269|PubMed:10871367}; COFACTOR: Name=(6R)-5,10-methylene-5,6,7,8-tetrahydrofolate; Xref=ChEBI:CHEBI:15636; Evidence={ECO:0000250|UniProtKB:Q84KJ5}; Note=Binds 1 5,10-methenyltetrahydrofolate (MTHF) per subunit, {ECO:0000250|UniProtKB:Q84KJ5};	NA	NA	489	NA	NA	NA	reviewed	Evidence at protein level	UP000001425: Chromosome	Sign
p_297	PM_1	1.12682	0.183451	6.14233	4	0.00356227	0.0256748	NA	0	0	P73307	no	sll1809	rpsH	rps8	30S ribosomal protein S8	FUNCTION: One of the primary rRNA binding proteins, it binds directly to 16S rRNA central domain where it helps coordinate assembly of the platform of the 30S subunit, {ECO:0000255|HAMAP-Rule:MF_01302},	NA	ribosome [GO:0005840]; rRNA binding [GO:0019843]; structural constituent of ribosome [GO:0003735]; translation [GO:0006412]	rRNA binding [GO:0019843]; structural constituent of ribosome [GO:0003735]	translation [GO:0006412]	ribosome [GO:0005840]	NA	NA	NA	SUBUNIT: Part of the 30S ribosomal subunit, Contacts proteins S5 and S12, {ECO:0000255|HAMAP-Rule:MF_01302},	NA	133	NA	NA	NA	reviewed	Inferred from homology	UP000001425: Chromosome	Sign
p_1029	PM_1	1.12637	0.1606	7.0135	4	0.00217635	0.0191921	NA	0.125	0.125	P72847	no	sll1186	NA	NA	Sll1186 protein	NA	NA	NA	NA	NA	NA	NA	NA	NA	NA	NA	216	NA	NA	NA	unreviewed	Predicted	UP000001425: Chromosome	Sign
p_1976	PM_1	1.12532	0.15664	7.18412	4	0.00198857	0.0184438	NA	0	0	Q55365	no	slr0897	NA	NA	Endoglucanase (EC 3,2,1,4)	NA	CATALYTIC ACTIVITY: Reaction=Endohydrolysis of (1->4)-beta-D-glucosidic linkages in cellulose, lichenin and cereal beta-D-glucans,; EC=3,2,1,4; Evidence={ECO:0000256|RuleBase:RU361166};	cellulase activity [GO:0008810]; polysaccharide binding [GO:0030247]; cellulose catabolic process [GO:0030245]	cellulase activity [GO:0008810]; polysaccharide binding [GO:0030247]	cellulose catabolic process [GO:0030245]	NA	NA	NA	NA	NA	3,2,1,4	1070	NA	NA	NA	unreviewed	Inferred from homology	UP000001425: Chromosome	Sign
p_290	PM_1	1.12105	0.238497	4.70048	4	0.00930511	0.0408464	NA	0	0	P73300	no	sml0006	rpmJ	rpl36	50S ribosomal protein L36	NA	NA	ribosome [GO:0005840]; structural constituent of ribosome [GO:0003735]; translation [GO:0006412]	structural constituent of ribosome [GO:0003735]	translation [GO:0006412]	ribosome [GO:0005840]	NA	NA	NA	NA	NA	38	NA	NA	NA	reviewed	Inferred from homology	UP000001425: Chromosome	Sign
p_1364	PM_1	1.11889	0.294293	3.80194	4	0.0190718	0.0627701	NA	0	0	P73567	no	NA	psr	NA	Regulation of penicillin binding protein 5 production	NA	NA	integral component of membrane [GO:0016021]	NA	NA	integral component of membrane [GO:0016021]	NA	NA	NA	NA	NA	481	NA	NA	NA	unreviewed	Inferred from homology	UP000001425: Chromosome	Unsign
p_294	PM_1	1.11824	0.161449	6.92625	4	0.00228083	0.0197389	NA	0.0416667	0.0416667	P73304	no	sll1812	rpsE	rps5	30S ribosomal protein S5	FUNCTION: With S4 and S12 plays an important role in translational accuracy, {ECO:0000255|HAMAP-Rule:MF_01307},; FUNCTION: Located at the back of the 30S subunit body where it stabilizes the conformation of the head with respect to the body, {ECO:0000255|HAMAP-Rule:MF_01307},	NA	cytosolic small ribosomal subunit [GO:0022627]; rRNA binding [GO:0019843]; structural constituent of ribosome [GO:0003735]; translation [GO:0006412]	rRNA binding [GO:0019843]; structural constituent of ribosome [GO:0003735]	translation [GO:0006412]	cytosolic small ribosomal subunit [GO:0022627]	NA	NA	NA	SUBUNIT: Part of the 30S ribosomal subunit, Contacts proteins S4 and S8, {ECO:0000255|HAMAP-Rule:MF_01307},	NA	173	NA	NA	NA	reviewed	Inferred from homology	UP000001425: Chromosome	Sign
p_1021	PM_1	1.11138	0.262603	4.23216	4	0.0133469	0.0503593	NA	0.166667	0.166667	P72833	no	sll1193	NA	NA	Sll1193 protein	NA	NA	NA	NA	NA	NA	NA	NA	NA	NA	NA	165	NA	NA	NA	unreviewed	Predicted	UP000001425: Chromosome	Unsign
p_76	PM_1	1.10936	0.10938	10.1422	4	0.000532089	0.00983099	NA	0	0	P48939	no	slr0469	rpsD	rps4	30S ribosomal protein S4	FUNCTION: One of the primary rRNA binding proteins, it binds directly to 16S rRNA where it nucleates assembly of the body of the 30S subunit, {ECO:0000255|HAMAP-Rule:MF_01306},; FUNCTION: With S5 and S12 plays an important role in translational accuracy, {ECO:0000255|HAMAP-Rule:MF_01306},	NA	small ribosomal subunit [GO:0015935]; rRNA binding [GO:0019843]; structural constituent of ribosome [GO:0003735]; positive regulation of translational fidelity [GO:0045903]; translation [GO:0006412]	rRNA binding [GO:0019843]; structural constituent of ribosome [GO:0003735]	positive regulation of translational fidelity [GO:0045903]; translation [GO:0006412]	small ribosomal subunit [GO:0015935]	NA	NA	NA	SUBUNIT: Part of the 30S ribosomal subunit, Contacts protein S5, The interaction surface between S4 and S5 is involved in control of translational fidelity, {ECO:0000255|HAMAP-Rule:MF_01306},	NA	202	NA	NA	NA	reviewed	Inferred from homology	UP000001425: Chromosome	Sign
p_864	PM_1	1.10716	0.24085	4.5969	4	0.0100544	0.0424226	NA	0.166667	0.166667	Q55854	no	sll0594	cysR	NA	Regulatory protein CysR homolog	FUNCTION: Probably regulates the expression of genes from the sulfate permease complex, {ECO:0000250},	NA	cytosol [GO:0005829]; DNA binding [GO:0003677]; DNA-binding transcription factor activity [GO:0003700]; sulfate transport [GO:0008272]	DNA binding [GO:0003677]; DNA-binding transcription factor activity [GO:0003700]	sulfate transport [GO:0008272]	cytosol [GO:0005829]	SUBCELLULAR LOCATION: Cytoplasm {ECO:0000305},	NA	NA	NA	NA	205	NA	NA	NA	reviewed	Inferred from homology	UP000001425: Chromosome	Sign
p_1860	PM_1	1.09971	0.265948	4.13506	4	0.0144343	0.052423	NA	0	0	P74654	no	NA	ama	NA	N-acyl-L-amino acid amidohydrolase	NA	NA	hydrolase activity [GO:0016787]	hydrolase activity [GO:0016787]	NA	NA	NA	NA	NA	NA	NA	416	NA	NA	NA	unreviewed	Predicted	UP000001425: Chromosome	Unsign
p_293	PM_1	1.09878	0.136237	8.06516	4	0.00128366	0.015184	NA	0	0	P73303	no	sll1813	rplO	rpl15	50S ribosomal protein L15	FUNCTION: Binds to the 23S rRNA, {ECO:0000255|HAMAP-Rule:MF_01341},	NA	cytosolic large ribosomal subunit [GO:0022625]; rRNA binding [GO:0019843]; structural constituent of ribosome [GO:0003735]; translation [GO:0006412]	rRNA binding [GO:0019843]; structural constituent of ribosome [GO:0003735]	translation [GO:0006412]	cytosolic large ribosomal subunit [GO:0022625]	NA	NA	NA	SUBUNIT: Part of the 50S ribosomal subunit, {ECO:0000255|HAMAP-Rule:MF_01341},	NA	147	NA	NA	NA	reviewed	Inferred from homology	UP000001425: Chromosome	Sign
p_1359	PM_1	1.09742	0.362955	3.02358	4	0.0390257	0.0996182	NA	0.25	0.25	P73561	no	slr0880	rqcH	NA	Rqc2 homolog RqcH (RqcH)	FUNCTION: Part of the ribosome quality control system (RQC), Recruits Ala-charged tRNA and directs the elongation of stalled nascent chains on 50S ribosomal subunits, leading to non-templated C-terminal Ala extensions (Ala tail), The Ala tail promotes nascent chain degradation, May add between 1 and at least 8 Ala residues, Binds to stalled 50S ribosomal subunits, {ECO:0000256|HAMAP-Rule:MF_00844…	NA	RQC complex [GO:1990112]; ribosomal large subunit binding [GO:0043023]; tRNA binding [GO:0000049]; rescue of stalled ribosome [GO:0072344]	ribosomal large subunit binding [GO:0043023]; tRNA binding [GO:0000049]	rescue of stalled ribosome [GO:0072344]	RQC complex [GO:1990112]	NA	NA	NA	SUBUNIT: Associates with stalled 50S ribosomal subunits, {ECO:0000256|HAMAP-Rule:MF_00844},	NA	590	NA	NA	NA	unreviewed	Inferred from homology	UP000001425: Chromosome	Unsign
p_342	PM_1	1.09063	0.181241	6.01757	4	0.00384113	0.0264127	NA	0.0227273	0.0227273	P73450	no	sll1452	nrtC	NA	Nitrate import ATP-binding protein NrtC (EC 7,3,2,4)	FUNCTION: Part of the ABC transporter complex NrtABCD involved in nitrate uptake, The complex is probably also involved in nitrite transport, Probably responsible for energy coupling to the transport system, {ECO:0000250|UniProtKB:P38045},	CATALYTIC ACTIVITY: Reaction=ATP + H2O + nitrate(out) = ADP + H(+) + nitrate(in) + phosphate; Xref=Rhea:RHEA:13181, ChEBI:CHEBI:15377, ChEBI:CHEBI:15378, ChEBI:CHEBI:17632, ChEBI:CHEBI:30616, ChEBI:CHEBI:43474, ChEBI:CHEBI:456216; EC=7,3,2,4; Evidence={ECO:0000250|UniProtKB:P38045};	plasma membrane [GO:0005886]; ABC-type nitrate transporter activity [GO:0015414]; ATP binding [GO:0005524]; nitrate assimilation [GO:0042128]	ABC-type nitrate transporter activity [GO:0015414]; ATP binding [GO:0005524]	nitrate assimilation [GO:0042128]	plasma membrane [GO:0005886]	SUBCELLULAR LOCATION: Cell inner membrane {ECO:0000250|UniProtKB:P38045}; Peripheral membrane protein {ECO:0000250|UniProtKB:P38045}; Cytoplasmic side {ECO:0000250|UniProtKB:P38045},	NA	NA	SUBUNIT: The complex is composed of two ATP-binding proteins (NrtC and NrtD), two transmembrane proteins (NrtB) and a solute-binding protein (NrtA), {ECO:0000250|UniProtKB:P38045},	7,3,2,4	670	NA	NA	NA	reviewed	Inferred from homology	UP000001425: Chromosome	Sign
p_1427	PM_1	1.09004	0.206757	5.27208	4	0.00620337	0.0337417	NA	0.0833333	0.0833333	P73701	no	slr1816	NA	NA	Slr1816 protein	NA	NA	NA	NA	NA	NA	NA	NA	NA	NA	NA	717	NA	NA	NA	unreviewed	Predicted	UP000001425: Chromosome	Sign
p_1147	PM_1	1.08949	0.0962819	11.3156	4	0.000347668	0.00831833	NA	0	0	P73103	no	slr1908	NA	NA	Slr1908 protein	NA	NA	integral component of membrane [GO:0016021]; porin activity [GO:0015288]; carbohydrate transport [GO:0008643]	porin activity [GO:0015288]	carbohydrate transport [GO:0008643]	integral component of membrane [GO:0016021]	NA	NA	NA	NA	NA	591	NA	NA	NA	unreviewed	Inferred from homology	UP000001425: Chromosome	Sign
p_25	PM_1	1.08557	0.194966	5.568	4	0.00509677	0.0300007	NA	0.25	0.25	P22040	no	sll0415	NA	NA	Uncharacterized ABC transporter ATP-binding protein sll0415	NA	NA	ATP binding [GO:0005524]	ATP binding [GO:0005524]	NA	NA	NA	NA	NA	NA	NA	354	NA	NA	NA	reviewed	Inferred from homology	UP000001425: Chromosome	Sign
p_1966	PM_1	1.08059	0.357049	3.02644	4	0.0389164	0.0994488	NA	0	0	Q55183	no	NA	rfbM	NA	Phosphomannose isomerase	NA	NA	isomerase activity [GO:0016853]; nucleotidyltransferase activity [GO:0016779]; polysaccharide metabolic process [GO:0005976]	isomerase activity [GO:0016853]; nucleotidyltransferase activity [GO:0016779]	polysaccharide metabolic process [GO:0005976]	NA	NA	NA	NA	NA	NA	128	NA	NA	NA	unreviewed	Predicted	UP000001425: Chromosome	Unsign
p_1292	PM_1	1.07507	0.320219	3.35729	4	0.028376	0.0812538	NA	0	0	P73430	no	slr1544	NA	NA	Slr1544 protein	NA	NA	integral component of membrane [GO:0016021]	NA	NA	integral component of membrane [GO:0016021]	NA	NA	NA	NA	NA	103	NA	NA	NA	unreviewed	Predicted	UP000001425: Chromosome	Unsign
p_1985	PM_1	1.07157	0.139627	7.67456	4	0.00154993	0.0164328	NA	0	0	Q55387	no	NA	natB	NA	Periplasmic binding protein of ABC transporter for natural amino acids	NA	NA	integral component of membrane [GO:0016021]	NA	NA	integral component of membrane [GO:0016021]	NA	NA	NA	NA	NA	454	NA	NA	NA	unreviewed	Predicted	UP000001425: Chromosome	Sign
p_690	PM_1	1.06804	0.102011	10.4699	4	0.000470349	0.00934701	NA	0.0714286	0.0714286	Q55115	no	sll0412	NA	NA	UPF0754 thylakoid membrane protein sll0412	NA	NA	integral component of membrane [GO:0016021]; plasma membrane-derived thylakoid membrane [GO:0031676]	NA	NA	integral component of membrane [GO:0016021]; plasma membrane-derived thylakoid membrane [GO:0031676]	SUBCELLULAR LOCATION: Cellular thylakoid membrane {ECO:0000269|PubMed:16287171}; Single-pass membrane protein {ECO:0000269|PubMed:16287171},	NA	NA	NA	NA	419	NA	NA	NA	reviewed	Inferred from homology	UP000001425: Chromosome	Sign
p_641	PM_1	1.065	0.0641413	16.604	4	7.70678e-05	0.00427176	NA	0	0	P74707	no	sll1110	prfA	NA	Peptide chain release factor 1 (RF-1)	FUNCTION: Peptide chain release factor 1 directs the termination of translation in response to the peptide chain termination codons UAG and UAA, {ECO:0000250},	NA	cytoplasm [GO:0005737]; translation release factor activity, codon specific [GO:0016149]; chloroplast organization [GO:0009658]; thylakoid membrane organization [GO:0010027]; translational termination [GO:0006415]	translation release factor activity, codon specific [GO:0016149]	chloroplast organization [GO:0009658]; thylakoid membrane organization [GO:0010027]; translational termination [GO:0006415]	cytoplasm [GO:0005737]	SUBCELLULAR LOCATION: Cytoplasm {ECO:0000250},	NA	NA	NA	NA	365	NA	NA	NA	reviewed	Inferred from homology	UP000001425: Chromosome	Sign
p_59	PM_1	1.06436	0.119349	8.91811	4	0.00087399	0.012111	NA	0	0	P36237	no	sll1743	rplK	rpl11	50S ribosomal protein L11	FUNCTION: Forms part of the ribosomal stalk which helps the ribosome interact with GTP-bound translation factors, {ECO:0000255|HAMAP-Rule:MF_00736},	NA	cytosolic large ribosomal subunit [GO:0022625]; large ribosomal subunit [GO:0015934]; large ribosomal subunit rRNA binding [GO:0070180]; structural constituent of ribosome [GO:0003735]; translation [GO:0006412]	large ribosomal subunit rRNA binding [GO:0070180]; structural constituent of ribosome [GO:0003735]	translation [GO:0006412]	cytosolic large ribosomal subunit [GO:0022625]; large ribosomal subunit [GO:0015934]	NA	NA	NA	SUBUNIT: Part of the ribosomal stalk of the 50S ribosomal subunit, Interacts with L10 and the large rRNA to form the base of the stalk, L10 forms an elongated spine to which L12 dimers bind in a sequential fashion forming a multimeric L10(L12)X complex, {ECO:0000255|HAMAP-Rule:MF_00736},	NA	141	NA	NA	NA	reviewed	Inferred from homology	UP000001425: Chromosome	Sign
p_798	PM_1	1.06298	0.233114	4.55992	4	0.0103395	0.0431368	NA	0.1	0.1	Q55650	no	slr0355	bioU	NA	(S)-8-amino-7-oxononanoate synthase BioU (EC 2,6,1,-) (8-amino-7-oxononanoate carboxylating dehydrogenase)	FUNCTION: A 'suicide' enzyme that participates in biotin synthesis, Catalyzes the formation of (S)-8-amino-7-oxononanoate (DAN-carbamic acid) from (7R,8S)-8-amino-7-(carboxyamino)nonanoate (DAN), a function equivalent to the cannonical BioA reaction and the first half-reaction of BioD, The cellular requirement for biotin is thought be low enough that this single turnover enzyme supplies a suffici…	CATALYTIC ACTIVITY: Reaction=(S)-8-amino-7-oxononanoate + CO2 + L-lysyl-[protein] = (7R,8S)-8-amino-7-(carboxyamino)nonanoate + (S)-2-amino-6-oxohexanoyl-[protein] + 2 H(+); Xref=Rhea:RHEA:63660, Rhea:RHEA-COMP:9752, Rhea:RHEA-COMP:12448, ChEBI:CHEBI:15378, ChEBI:CHEBI:16526, ChEBI:CHEBI:29969, ChEBI:CHEBI:131803, ChEBI:CHEBI:149468, ChEBI:CHEBI:149470; Evidence={ECO:0000255|HAMAP-Rule:MF_00852, …	NAD binding [GO:0051287]; NADP binding [GO:0050661]; oxidoreductase activity [GO:0016491]; transaminase activity [GO:0008483]; biotin biosynthetic process [GO:0009102]; cellular amino acid metabolic process [GO:0006520]	NAD binding [GO:0051287]; NADP binding [GO:0050661]; oxidoreductase activity [GO:0016491]; transaminase activity [GO:0008483]	biotin biosynthetic process [GO:0009102]; cellular amino acid metabolic process [GO:0006520]	NA	NA	PATHWAY: Cofactor biosynthesis; biotin biosynthesis, {ECO:0000255|HAMAP-Rule:MF_00852, ECO:0000269|PubMed:32042199},	NA	SUBUNIT: Monomer, {ECO:0000255|HAMAP-Rule:MF_00852, ECO:0000269|PubMed:32042199},	2,6,1,-	331	NA	NA	MISCELLANEOUS: In canonical biotin synthesis a pimeloyl-conjugate is transformed into biotin by the subsequent action of BioF, BioA, BioD and BioB, This enzyme replaces BioA and performs the first half-reaction of BioD, In Synechocystis BioD acts on the product of this enzyme, {ECO:0000255|HAMAP-Rule:MF_00852, ECO:0000269|PubMed:32042199},	reviewed	Evidence at protein level	UP000001425: Chromosome	Sign
p_2161	PM_1	1.05958	0.193483	5.47637	4	0.00541153	0.0309534	NA	0	0	Q55765	no	slr0193	NA	NA	RNA-binding protein	NA	NA	RNA binding [GO:0003723]	RNA binding [GO:0003723]	NA	NA	NA	NA	NA	NA	NA	151	NA	NA	NA	unreviewed	Predicted	UP000001425: Chromosome	Sign
p_60	PM_1	1.05702	0.192196	5.49968	4	0.00532926	0.0305579	NA	0	0	P36239	no	sll1740	rplS	rpl19	50S ribosomal protein L19	FUNCTION: This protein is located at the 30S-50S ribosomal subunit interface and may play a role in the structure and function of the aminoacyl-tRNA binding site, {ECO:0000250},	NA	cytosolic large ribosomal subunit [GO:0022625]; structural constituent of ribosome [GO:0003735]; translation [GO:0006412]	structural constituent of ribosome [GO:0003735]	translation [GO:0006412]	cytosolic large ribosomal subunit [GO:0022625]	NA	NA	NA	NA	NA	122	NA	NA	NA	reviewed	Inferred from homology	UP000001425: Chromosome	Sign
p_228	PM_1	1.05598	0.314717	3.35533	4	0.0284277	0.081302	NA	0.166667	0.166667	P73001	no	slr1608	NA	NA	Uncharacterized protein slr1608	NA	NA	outer membrane-bounded periplasmic space [GO:0030288]; oxidoreductase activity [GO:0016491]	oxidoreductase activity [GO:0016491]	NA	outer membrane-bounded periplasmic space [GO:0030288]	NA	NA	COFACTOR: Name=pyrroloquinoline quinone; Xref=ChEBI:CHEBI:58442; Evidence={ECO:0000305};	NA	NA	412	NA	NA	NA	reviewed	Inferred from homology	UP000001425: Chromosome	Unsign
p_1149	PM_1	1.05236	0.11307	9.3072	4	0.0007416	0.0113766	NA	0	0	P73105	no	NA	amiA	NA	N-acetylmuramoyl-L-alanine amidase	NA	NA	N-acetylmuramoyl-L-alanine amidase activity [GO:0008745]; peptidoglycan catabolic process [GO:0009253]	N-acetylmuramoyl-L-alanine amidase activity [GO:0008745]	peptidoglycan catabolic process [GO:0009253]	NA	NA	NA	NA	NA	NA	338	NA	NA	NA	unreviewed	Predicted	UP000001425: Chromosome	Sign
p_2028	PM_1	1.05041	0.256877	4.08914	4	0.0149857	0.0537545	NA	0	0	Q55478	no	sll0509	NA	NA	Ap-4-A phosphorylase II	NA	NA	ATP adenylyltransferase activity [GO:0003877]; ATP binding [GO:0005524]; nucleotide metabolic process [GO:0009117]	ATP adenylyltransferase activity [GO:0003877]; ATP binding [GO:0005524]	nucleotide metabolic process [GO:0009117]	NA	NA	NA	NA	NA	NA	302	NA	NA	NA	unreviewed	Predicted	UP000001425: Chromosome	Unsign
p_651	PM_1	1.04617	0.104589	10.0027	4	0.000561412	0.0101314	NA	0	0	P74751	no	slr0604	lepA	NA	Elongation factor 4 (EF-4) (EC 3,6,5,n1) (Ribosomal back-translocase LepA)	FUNCTION: Required for accurate and efficient protein synthesis under certain stress conditions, May act as a fidelity factor of the translation reaction, by catalyzing a one-codon backward translocation of tRNAs on improperly translocated ribosomes, Back-translocation proceeds from a post-translocation (POST) complex to a pre-translocation (PRE) complex, thus giving elongation factor G a second …	CATALYTIC ACTIVITY: Reaction=GTP + H2O = GDP + H(+) + phosphate; Xref=Rhea:RHEA:19669, ChEBI:CHEBI:15377, ChEBI:CHEBI:15378, ChEBI:CHEBI:37565, ChEBI:CHEBI:43474, ChEBI:CHEBI:58189; EC=3,6,5,n1; Evidence={ECO:0000255|HAMAP-Rule:MF_00071};	plasma membrane [GO:0005886]; GTP binding [GO:0005525]; GTPase activity [GO:0003924]; ribosome binding [GO:0043022]; positive regulation of translation [GO:0045727]; translation [GO:0006412]	GTPase activity [GO:0003924]; GTP binding [GO:0005525]; ribosome binding [GO:0043022]	positive regulation of translation [GO:0045727]; translation [GO:0006412]	plasma membrane [GO:0005886]	SUBCELLULAR LOCATION: Cell inner membrane {ECO:0000255|HAMAP-Rule:MF_00071}; Peripheral membrane protein {ECO:0000255|HAMAP-Rule:MF_00071}; Cytoplasmic side {ECO:0000255|HAMAP-Rule:MF_00071},	NA	NA	NA	3,6,5,n1	603	NA	NA	NA	reviewed	Inferred from homology	UP000001425: Chromosome	Sign
p_1350	PM_1	1.0396	0.200152	5.19407	4	0.00654271	0.0345384	NA	0	0	P73546	no	NA	glgP	NA	Alpha-1,4 glucan phosphorylase (EC 2,4,1,1)	FUNCTION: Allosteric enzyme that catalyzes the rate-limiting step in glycogen catabolism, the phosphorolytic cleavage of glycogen to produce glucose-1-phosphate, and plays a central role in maintaining cellular and organismal glucose homeostasis, {ECO:0000256|RuleBase:RU000587},; FUNCTION: Phosphorylase is an important allosteric enzyme in carbohydrate metabolism, Enzymes from different sources d…	CATALYTIC ACTIVITY: Reaction=[(1->4)-alpha-D-glucosyl](n) + phosphate = [(1->4)-alpha-D-glucosyl](n-1) + alpha-D-glucose 1-phosphate; Xref=Rhea:RHEA:41732, Rhea:RHEA-COMP:9584, Rhea:RHEA-COMP:9586, ChEBI:CHEBI:15444, ChEBI:CHEBI:43474, ChEBI:CHEBI:58601; EC=2,4,1,1; Evidence={ECO:0000256|ARBA:ARBA00001275, ECO:0000256|RuleBase:RU000587};	cytoplasm [GO:0005737]; glycogen phosphorylase activity [GO:0008184]; linear malto-oligosaccharide phosphorylase activity [GO:0102250]; pyridoxal phosphate binding [GO:0030170]; SHG alpha-glucan phosphorylase activity [GO:0102499]; glycogen catabolic process [GO:0005980]	glycogen phosphorylase activity [GO:0008184]; linear malto-oligosaccharide phosphorylase activity [GO:0102250]; pyridoxal phosphate binding [GO:0030170]; SHG alpha-glucan phosphorylase activity [GO:0102499]	glycogen catabolic process [GO:0005980]	cytoplasm [GO:0005737]	NA	NA	COFACTOR: Name=pyridoxal 5'-phosphate; Xref=ChEBI:CHEBI:597326; Evidence={ECO:0000256|ARBA:ARBA00001933, ECO:0000256|RuleBase:RU000587};	NA	2,4,1,1	855	NA	NA	NA	unreviewed	Inferred from homology	UP000001425: Chromosome	Sign
p_1257	PM_1	1.03784	0.0916045	11.3296	4	0.000345992	0.00831833	NA	0	0	P73356	no	slr1206	NA	NA	Slr1206 protein	NA	NA	NA	NA	NA	NA	NA	NA	NA	NA	NA	211	NA	NA	NA	unreviewed	Predicted	UP000001425: Chromosome	Sign
p_978	PM_1	1.0371	0.185871	5.57966	4	0.00505832	0.0300007	NA	0	0	P72738	no	sll1039	NA	NA	Sll1039 protein	NA	NA	NA	NA	NA	NA	NA	NA	NA	NA	NA	379	NA	NA	NA	unreviewed	Predicted	UP000001425: Chromosome	Sign
p_1546	PM_1	1.03687	0.172171	6.02235	4	0.00382997	0.0264127	NA	0	0	P73963	no	NA	hglK	NA	HglK	NA	NA	NA	NA	NA	NA	NA	NA	NA	NA	NA	245	NA	NA	NA	unreviewed	Predicted	UP000001425: Chromosome	Sign
p_1436	PM_1	1.03586	0.318338	3.25396	4	0.0312586	0.0867344	NA	0	0	P73712	no	slr1820	NA	NA	Slr1820 protein	NA	NA	integral component of membrane [GO:0016021]; plasma membrane [GO:0005886]; mannosyltransferase activity [GO:0000030]; pentosyltransferase activity [GO:0016763]; lipopolysaccharide biosynthetic process [GO:0009103]; protein O-linked glycosylation [GO:0006493]; response to iron(III) ion [GO:0010041]	mannosyltransferase activity [GO:0000030]; pentosyltransferase activity [GO:0016763]	lipopolysaccharide biosynthetic process [GO:0009103]; protein O-linked glycosylation [GO:0006493]; response to iron(III) ion [GO:0010041]	integral component of membrane [GO:0016021]; plasma membrane [GO:0005886]	SUBCELLULAR LOCATION: Membrane {ECO:0000256|ARBA:ARBA00004141}; Multi-pass membrane protein {ECO:0000256|ARBA:ARBA00004141},	NA	NA	NA	NA	490	NA	NA	NA	unreviewed	Predicted	UP000001425: Chromosome	Unsign
p_519	PM_1	1.03553	0.063819	16.2261	4	8.44073e-05	0.00456977	NA	0	0	P74226	no	sll1101	rpsJ	rps10	30S ribosomal protein S10	FUNCTION: Involved in the binding of tRNA to the ribosomes, {ECO:0000255|HAMAP-Rule:MF_00508},	NA	small ribosomal subunit [GO:0015935]; structural constituent of ribosome [GO:0003735]; tRNA binding [GO:0000049]; translation [GO:0006412]	structural constituent of ribosome [GO:0003735]; tRNA binding [GO:0000049]	translation [GO:0006412]	small ribosomal subunit [GO:0015935]	NA	NA	NA	SUBUNIT: Part of the 30S ribosomal subunit, {ECO:0000255|HAMAP-Rule:MF_00508},	NA	105	NA	NA	NA	reviewed	Inferred from homology	UP000001425: Chromosome	Sign
p_1471	PM_1	1.02588	0.333859	3.07279	4	0.0371916	0.0970651	NA	0	0	P73794	no	slr1253	NA	NA	Slr1253 protein	NA	NA	integral component of membrane [GO:0016021]	NA	NA	integral component of membrane [GO:0016021]	NA	NA	NA	NA	NA	104	NA	NA	NA	unreviewed	Predicted	UP000001425: Chromosome	Unsign
p_1688	PM_1	1.02463	0.256229	3.99887	4	0.0161453	0.0568626	NA	0	0	P74291	no	slr1690	NA	NA	Slr1690 protein	NA	NA	NA	NA	NA	NA	NA	NA	NA	NA	NA	261	NA	NA	NA	unreviewed	Predicted	UP000001425: Chromosome	Unsign
p_1824	PM_1	1.01954	0.225128	4.52869	4	0.0105879	0.0437034	NA	0	0	P74580	no	ssr1114	NA	NA	Ssr1114 protein	NA	NA	NA	NA	NA	NA	NA	NA	NA	NA	NA	86	NA	NA	NA	unreviewed	Predicted	UP000001425: Chromosome	Sign
p_1349	PM_1	1.0175	0.32598	3.12136	4	0.0354801	0.0938211	NA	0	0	P73544	no	NA	glnH	glnP	Glutamine-binding periplasmic protein/glutamine transport system permease protein	NA	NA	ATP-binding cassette (ABC) transporter complex [GO:0043190]; plasma membrane [GO:0005886]; ligand-gated ion channel activity [GO:0015276]; amino acid transport [GO:0006865]	ligand-gated ion channel activity [GO:0015276]	amino acid transport [GO:0006865]	ATP-binding cassette (ABC) transporter complex [GO:0043190]; plasma membrane [GO:0005886]	SUBCELLULAR LOCATION: Cell membrane {ECO:0000256|RuleBase:RU363032}; Multi-pass membrane protein {ECO:0000256|RuleBase:RU363032}, Membrane {ECO:0000256|ARBA:ARBA00004141}; Multi-pass membrane protein {ECO:0000256|ARBA:ARBA00004141},	NA	NA	NA	NA	530	NA	NA	NA	unreviewed	Inferred from homology	UP000001425: Chromosome	Unsign
p_779	PM_1	1.01731	0.193956	5.24507	4	0.00631839	0.033851	NA	0	0	Q55575	no	sll0154	NA	NA	Putative gluconeogenesis factor	FUNCTION: Required for morphogenesis under gluconeogenic growth conditions, {ECO:0000255|HAMAP-Rule:MF_00973},	NA	cytoplasm [GO:0005737]; LPPG:FO 2-phospho-L-lactate transferase activity [GO:0043743]; regulation of cell shape [GO:0008360]	LPPG:FO 2-phospho-L-lactate transferase activity [GO:0043743]	regulation of cell shape [GO:0008360]	cytoplasm [GO:0005737]	SUBCELLULAR LOCATION: Cytoplasm {ECO:0000255|HAMAP-Rule:MF_00973},	NA	NA	NA	NA	462	NA	NA	NA	reviewed	Inferred from homology	UP000001425: Chromosome	Sign
p_322	PM_1	1.01238	0.221245	4.57585	4	0.0102155	0.0428894	NA	0.2	0.2	P73376	no	slr2073	sepF	NA	Cell division protein SepF	FUNCTION: Cell division protein that is part of the divisome complex and is recruited early to the Z-ring, Probably stimulates Z-ring formation, perhaps through the cross-linking of FtsZ protofilaments, Its function overlaps with FtsA, {ECO:0000255|HAMAP-Rule:MF_01197},	NA	cell septum [GO:0030428]; cytoplasm [GO:0005737]; division septum assembly [GO:0000917]; FtsZ-dependent cytokinesis [GO:0043093]	NA	division septum assembly [GO:0000917]; FtsZ-dependent cytokinesis [GO:0043093]	cell septum [GO:0030428]; cytoplasm [GO:0005737]	SUBCELLULAR LOCATION: Cytoplasm {ECO:0000255|HAMAP-Rule:MF_01197}, Note=Localizes to the division site, in a FtsZ-dependent manner, {ECO:0000255|HAMAP-Rule:MF_01197},	NA	NA	SUBUNIT: Homodimer, Interacts with FtsZ, {ECO:0000255|HAMAP-Rule:MF_01197},	NA	186	NA	NA	NA	reviewed	Evidence at protein level	UP000001425: Chromosome	Sign
p_821	PM_1	1.00951	0.1798	5.61463	4	0.00494518	0.0297816	NA	0.125	0.125	Q55710	no	slr0633	thiO/thiG	NA	Bifunctional protein ThiO/ThiG [Includes: Probable FAD-dependent glycine oxidase (EC 1,4,3,19); Thiazole synthase (EC 2,8,1,10)]	FUNCTION: Catalyzes the FAD-dependent oxidative deamination of glycine, Is essential for thiamine biosynthesis since the oxidation of glycine catalyzed by ThiO generates the glycine imine intermediate (dehydroglycine) required for the biosynthesis of the thiazole ring of thiamine pyrophosphate, {ECO:0000250},; FUNCTION: Catalyzes the rearrangement of 1-deoxy-D-xylulose 5-phosphate (DXP) to produc…	CATALYTIC ACTIVITY: Reaction=glycine + H2O + O2 = glyoxylate + H2O2 + NH4(+); Xref=Rhea:RHEA:11532, ChEBI:CHEBI:15377, ChEBI:CHEBI:15379, ChEBI:CHEBI:16240, ChEBI:CHEBI:28938, ChEBI:CHEBI:36655, ChEBI:CHEBI:57305; EC=1,4,3,19; CATALYTIC ACTIVITY: Reaction=1-deoxy-D-xylulose 5-phosphate + 2-iminoacetate + [sulfur-carrier protein ThiS]-C-terminal Gly-NH-CH2-C(O)SH = 2-[(2R,5Z)-2-carboxy-4-methylthi…	cytoplasm [GO:0005737]; flavin adenine dinucleotide binding [GO:0050660]; glycine oxidase activity [GO:0043799]; thiazole synthase activity [GO:1990107]; thiamine diphosphate biosynthetic process [GO:0009229]	flavin adenine dinucleotide binding [GO:0050660]; glycine oxidase activity [GO:0043799]; thiazole synthase activity [GO:1990107]	thiamine diphosphate biosynthetic process [GO:0009229]	cytoplasm [GO:0005737]	SUBCELLULAR LOCATION: Cytoplasm {ECO:0000250},	PATHWAY: Cofactor biosynthesis; thiamine diphosphate biosynthesis,	COFACTOR: Name=FAD; Xref=ChEBI:CHEBI:57692; Evidence={ECO:0000250};	SUBUNIT: Interacts with ThiH and ThiS, {ECO:0000250},	1,4,3,19; 2,8,1,10	656	NA	NA	NA	reviewed	Inferred from homology	UP000001425: Chromosome	Sign
p_287	PM_1	1.00684	0.104974	9.59132	4	0.000660393	0.0108267	NA	0.0384615	0.0384615	P73297	no	sll1818	rpoA	NA	DNA-directed RNA polymerase subunit alpha (RNAP subunit alpha) (EC 2,7,7,6) (RNA polymerase subunit alpha) (Transcriptase subunit alpha)	FUNCTION: DNA-dependent RNA polymerase catalyzes the transcription of DNA into RNA using the four ribonucleoside triphosphates as substrates, {ECO:0000255|HAMAP-Rule:MF_00059},	CATALYTIC ACTIVITY: Reaction=a ribonucleoside 5'-triphosphate + RNA(n) = diphosphate + RNA(n+1); Xref=Rhea:RHEA:21248, Rhea:RHEA-COMP:14527, Rhea:RHEA-COMP:17342, ChEBI:CHEBI:33019, ChEBI:CHEBI:61557, ChEBI:CHEBI:140395; EC=2,7,7,6; Evidence={ECO:0000255|HAMAP-Rule:MF_00059};	cytoplasm [GO:0005737]; DNA binding [GO:0003677]; DNA-directed 5'-3' RNA polymerase activity [GO:0003899]; protein dimerization activity [GO:0046983]; transcription, DNA-templated [GO:0006351]	DNA binding [GO:0003677]; DNA-directed 5'-3' RNA polymerase activity [GO:0003899]; protein dimerization activity [GO:0046983]	transcription, DNA-templated [GO:0006351]	cytoplasm [GO:0005737]	NA	NA	NA	SUBUNIT: Homodimer, In cyanobacteria the RNAP catalytic core is composed of 2 alpha, 1 beta, 1 beta', 1 gamma and 1 omega subunit, When a sigma factor is associated with the core the holoenzyme is formed, which can initiate transcription (By similarity), {ECO:0000250},	2,7,7,6	314	NA	NA	NA	reviewed	Inferred from homology	UP000001425: Chromosome	Sign
p_1326	PM_1	1.00182	0.163918	6.11169	4	0.00362837	0.025946	NA	0.1	0.1	P73497	no	slr1240	NA	NA	Slr1240 protein	NA	NA	NA	NA	NA	NA	NA	NA	NA	NA	NA	179	NA	NA	NA	unreviewed	Predicted	UP000001425: Chromosome	Sign
p_1301	PM_1	1.00008	0.151712	6.59196	4	0.00274307	0.0218694	NA	0.0625	0.0625	P73453	no	sll1634	NA	NA	Sll1634 protein	NA	NA	cytosol [GO:0005829]; anthranilate phosphoribosyltransferase activity [GO:0004048]; tryptophan biosynthetic process [GO:0000162]	anthranilate phosphoribosyltransferase activity [GO:0004048]	tryptophan biosynthetic process [GO:0000162]	cytosol [GO:0005829]	NA	NA	NA	NA	NA	349	NA	NA	NA	unreviewed	Predicted	UP000001425: Chromosome	Sign
p_602	PM_1	0.998499	0.129477	7.71179	4	0.00152177	0.0163257	NA	0	0	P74518	no	sll0947	hpf	lrtA	Ribosome hibernation promotion factor (HPF) (Light-repressed protein A)	FUNCTION: Required for dimerization of active 70S ribosomes into 100S ribosomes in stationary phase; 100S ribosomes are translationally inactive and sometimes present during exponential growth, {ECO:0000255|HAMAP-Rule:MF_00839},	NA	cytosolic small ribosomal subunit [GO:0022627]; ribosomal small subunit binding [GO:0043024]; ribosome binding [GO:0043022]; negative regulation of translational elongation [GO:0045900]; primary metabolic process [GO:0044238]	ribosomal small subunit binding [GO:0043024]; ribosome binding [GO:0043022]	negative regulation of translational elongation [GO:0045900]; primary metabolic process [GO:0044238]	cytosolic small ribosomal subunit [GO:0022627]	SUBCELLULAR LOCATION: Cytoplasm {ECO:0000255|HAMAP-Rule:MF_00839},	NA	NA	SUBUNIT: Interacts with 100S ribosomes, {ECO:0000255|HAMAP-Rule:MF_00839},	NA	191	NA	NA	NA	reviewed	Inferred from homology	UP000001425: Chromosome	Sign
p_1314	PM_1	0.996099	0.126521	7.87301	4	0.0014069	0.0158994	NA	0	0	P73472	no	NA	IAP75	NA	Chloroplast import-associated channel IAP75	NA	NA	outer membrane [GO:0019867]; protein-transporting ATPase activity [GO:0015450]; intracellular protein transport [GO:0006886]	protein-transporting ATPase activity [GO:0015450]	intracellular protein transport [GO:0006886]	outer membrane [GO:0019867]	NA	NA	NA	NA	NA	861	NA	NA	NA	unreviewed	Predicted	UP000001425: Chromosome	Sign
p_752	PM_1	0.987904	0.139941	7.0594	4	0.00212376	0.0191717	NA	0.125	0.125	Q55470	no	sll0514	NA	NA	Uncharacterized protein sll0514	NA	NA	NA	NA	NA	NA	NA	NA	NA	NA	NA	554	NA	NA	NA	reviewed	Predicted	UP000001425: Chromosome	Sign
p_982	PM_1	0.980974	0.216301	4.53522	4	0.0105353	0.0436411	NA	0	0	P72744	no	slr1100	NA	NA	Slr1100 protein	NA	NA	NA	NA	NA	NA	NA	NA	NA	NA	NA	126	NA	NA	NA	unreviewed	Predicted	UP000001425: Chromosome	Sign
p_54	PM_1	0.978505	0.229706	4.25982	4	0.0130554	0.0496619	NA	0	0	P29273	no	slr1254	pds	crtD	Phytoene dehydrogenase (EC 1,3,99,-) (Phytoene desaturase)	FUNCTION: This enzyme converts phytoene into zeta-carotene via the intermediary of phytofluene by the symmetrical introduction of two double bonds at the C-11 and C-11' positions of phytoene,	NA	plasma membrane [GO:0005886]; oxidoreductase activity [GO:0016491]; phytoene dehydrogenase activity [GO:0016166]; carotenoid biosynthetic process [GO:0016117]; response to herbicide [GO:0009635]	oxidoreductase activity [GO:0016491]; phytoene dehydrogenase activity [GO:0016166]	carotenoid biosynthetic process [GO:0016117]; response to herbicide [GO:0009635]	plasma membrane [GO:0005886]	SUBCELLULAR LOCATION: Cell membrane {ECO:0000305}; Peripheral membrane protein {ECO:0000305},	PATHWAY: Carotenoid biosynthesis; lycopene biosynthesis,	COFACTOR: Name=NAD(+); Xref=ChEBI:CHEBI:57540; Evidence={ECO:0000305}; Name=NADP(+); Xref=ChEBI:CHEBI:58349; Evidence={ECO:0000305}; Name=FAD; Xref=ChEBI:CHEBI:57692; Evidence={ECO:0000305};	NA	1,3,99,-	472	ACTIVITY REGULATION: Inhibited by the herbicide norflurazon in a non-competitive way,	NA	NA	reviewed	Inferred from homology	UP000001425: Chromosome	Sign
p_1300	PM_1	0.971232	0.285238	3.40498	4	0.0271524	0.0792116	NA	0.0833333	0.0833333	P73449	no	NA	nrtD	NA	Nitrate transport protein NrtD	NA	NA	integral component of membrane [GO:0016021]; ATP binding [GO:0005524]; nitrate transmembrane transporter activity [GO:0015112]	ATP binding [GO:0005524]; nitrate transmembrane transporter activity [GO:0015112]	NA	integral component of membrane [GO:0016021]	NA	NA	NA	NA	NA	332	NA	NA	NA	unreviewed	Inferred from homology	UP000001425: Chromosome	Unsign
p_352	PM_1	0.967583	0.300446	3.22049	4	0.0322655	0.088686	NA	0.125	0.125	P73475	no	slr1230	NA	NA	Universal stress protein Slr1230 (USP Slr1230)	NA	NA	NA	NA	NA	NA	NA	NA	NA	NA	NA	287	NA	NA	NA	reviewed	Inferred from homology	UP000001425: Chromosome	Unsign
p_529	PM_1	0.966753	0.355278	2.72112	4	0.0529258	0.12163	NA	0.0588235	0.0588235	P74257	no	sll1085	glpD	NA	Glycerol-3-phosphate dehydrogenase (EC 1,1,5,3)	NA	CATALYTIC ACTIVITY: Reaction=a quinone + sn-glycerol 3-phosphate = a quinol + dihydroxyacetone phosphate; Xref=Rhea:RHEA:18977, ChEBI:CHEBI:24646, ChEBI:CHEBI:57597, ChEBI:CHEBI:57642, ChEBI:CHEBI:132124; EC=1,1,5,3;	glycerol-3-phosphate dehydrogenase complex [GO:0009331]; glycerol-3-phosphate dehydrogenase (quinone) activity [GO:0004368]; sn-glycerol-3-phosphate:ubiquinone-8 oxidoreductase activity [GO:0052591]; glycerol metabolic process [GO:0006071]; glycerol-3-phosphate catabolic process [GO:0046168]	glycerol-3-phosphate dehydrogenase (quinone) activity [GO:0004368]; sn-glycerol-3-phosphate:ubiquinone-8 oxidoreductase activity [GO:0052591]	glycerol-3-phosphate catabolic process [GO:0046168]; glycerol metabolic process [GO:0006071]	glycerol-3-phosphate dehydrogenase complex [GO:0009331]	SUBCELLULAR LOCATION: Cytoplasm {ECO:0000250},	NA	COFACTOR: Name=FAD; Xref=ChEBI:CHEBI:57692; Evidence={ECO:0000250};	NA	1,1,5,3	553	NA	NA	NA	reviewed	Inferred from homology	UP000001425: Chromosome	Unsign
p_679	PM_1	0.957453	0.0685079	13.9758	4	0.000152042	0.00548461	NA	0.0131579	0.0131579	Q05972	no	slr2076	groEL1	cpn60-1 groL1	Chaperonin GroEL 1 (EC 5,6,1,7) (60 kDa chaperonin 1) (Chaperonin-60 1) (Cpn60 1)	FUNCTION: Together with its co-chaperonin GroES, plays an essential role in assisting protein folding, The GroEL-GroES system forms a nano-cage that allows encapsulation of the non-native substrate proteins and provides a physical environment optimized to promote and accelerate protein folding, {ECO:0000255|HAMAP-Rule:MF_00600},	CATALYTIC ACTIVITY: Reaction=ATP + H(2)O + a folded polypeptide = ADP + phosphate + an unfolded polypeptide,; EC=5,6,1,7; Evidence={ECO:0000255|HAMAP-Rule:MF_00600};	GroEL-GroES complex [GO:1990220]; ATP binding [GO:0005524]; ATP hydrolysis activity [GO:0016887]; isomerase activity [GO:0016853]; unfolded protein binding [GO:0051082]; chaperone cofactor-dependent protein refolding [GO:0051085]; protein folding [GO:0006457]; protein refolding [GO:0042026]; response to heat [GO:0009408]	ATP binding [GO:0005524]; ATP hydrolysis activity [GO:0016887]; isomerase activity [GO:0016853]; unfolded protein binding [GO:0051082]	chaperone cofactor-dependent protein refolding [GO:0051085]; protein folding [GO:0006457]; protein refolding [GO:0042026]; response to heat [GO:0009408]	GroEL-GroES complex [GO:1990220]	SUBCELLULAR LOCATION: Cytoplasm {ECO:0000255|HAMAP-Rule:MF_00600},	NA	NA	SUBUNIT: Forms a cylinder of 14 subunits composed of two heptameric rings stacked back-to-back, Interacts with the co-chaperonin GroES, {ECO:0000255|HAMAP-Rule:MF_00600},	5,6,1,7	541	NA	NA	NA	reviewed	Evidence at protein level	UP000001425: Chromosome	Sign
p_553	PM_1	0.954656	0.0703136	13.5771	4	0.000170363	0.00565791	NA	0.0454545	0.0454545	P74328	no	slr0955	NA	NA	Uncharacterized tRNA/rRNA methyltransferase slr0955 (EC 2,1,1,-)	NA	NA	cytosol [GO:0005829]; RNA binding [GO:0003723]; RNA methyltransferase activity [GO:0008173]; RNA methylation [GO:0001510]; RNA processing [GO:0006396]	RNA binding [GO:0003723]; RNA methyltransferase activity [GO:0008173]	RNA methylation [GO:0001510]; RNA processing [GO:0006396]	cytosol [GO:0005829]	NA	NA	NA	NA	2,1,1,-	384	NA	NA	NA	reviewed	Inferred from homology	UP000001425: Chromosome	Sign
p_316	PM_1	0.948943	0.0836351	11.3462	4	0.000344019	0.00831833	NA	0	0	P73336	no	ssl2233	rpsT	rps20	30S ribosomal protein S20	FUNCTION: Binds directly to 16S ribosomal RNA, {ECO:0000255|HAMAP-Rule:MF_00500},	NA	cytosol [GO:0005829]; small ribosomal subunit [GO:0015935]; small ribosomal subunit rRNA binding [GO:0070181]; structural constituent of ribosome [GO:0003735]; translation [GO:0006412]	small ribosomal subunit rRNA binding [GO:0070181]; structural constituent of ribosome [GO:0003735]	translation [GO:0006412]	cytosol [GO:0005829]; small ribosomal subunit [GO:0015935]	NA	NA	NA	NA	NA	97	NA	NA	NA	reviewed	Inferred from homology	UP000001425: Chromosome	Sign
p_1444	PM_1	0.947423	0.299381	3.16461	4	0.0340332	0.0917006	NA	0	0	P73725	no	sll1623	NA	NA	ABC transporter	NA	NA	membrane [GO:0016020]; ATP binding [GO:0005524]; sulfate transport [GO:0008272]; transmembrane transport [GO:0055085]	ATP binding [GO:0005524]	sulfate transport [GO:0008272]; transmembrane transport [GO:0055085]	membrane [GO:0016020]	NA	NA	NA	NA	NA	223	NA	NA	NA	unreviewed	Predicted	UP000001425: Chromosome	Unsign
p_581	PM_1	0.947356	0.0623112	15.2036	4	0.000109129	0.00479914	NA	0	0	P74416	no	slr0293	gcvP	NA	Glycine dehydrogenase (decarboxylating) (EC 1,4,4,2) (Glycine cleavage system P-protein) (Glycine decarboxylase) (Glycine dehydrogenase (aminomethyl-transferring))	FUNCTION: The glycine cleavage system catalyzes the degradation of glycine, The P protein binds the alpha-amino group of glycine through its pyridoxal phosphate cofactor; CO(2) is released and the remaining methylamine moiety is then transferred to the lipoamide cofactor of the H protein, {ECO:0000255|HAMAP-Rule:MF_00711},	CATALYTIC ACTIVITY: Reaction=glycine + H(+) + N(6)-lipoyl-L-lysyl-[glycine-cleavage complex H protein] = (R)-N(6)-(S(8)-aminomethyldihydrolipoyl)-L-lysyl-[glycine-cleavage complex H protein] + CO2; Xref=Rhea:RHEA:24304, Rhea:RHEA-COMP:10494, Rhea:RHEA-COMP:10495, ChEBI:CHEBI:15378, ChEBI:CHEBI:16526, ChEBI:CHEBI:57305, ChEBI:CHEBI:83099, ChEBI:CHEBI:83143; EC=1,4,4,2; Evidence={ECO:0000255|HAMAP-…	cytosol [GO:0005829]; glycine cleavage complex [GO:0005960]; glycine binding [GO:0016594]; glycine dehydrogenase (decarboxylating) activity [GO:0004375]; pyridoxal phosphate binding [GO:0030170]; glycine decarboxylation via glycine cleavage system [GO:0019464]	glycine binding [GO:0016594]; glycine dehydrogenase (decarboxylating) activity [GO:0004375]; pyridoxal phosphate binding [GO:0030170]	glycine decarboxylation via glycine cleavage system [GO:0019464]	cytosol [GO:0005829]; glycine cleavage complex [GO:0005960]	NA	NA	COFACTOR: Name=pyridoxal 5'-phosphate; Xref=ChEBI:CHEBI:597326; Evidence={ECO:0000255|HAMAP-Rule:MF_00711};	SUBUNIT: The glycine cleavage system is composed of four proteins: P, T, L and H, {ECO:0000255|HAMAP-Rule:MF_00711},	1,4,4,2	983	NA	NA	NA	reviewed	Evidence at protein level	UP000001425: Chromosome	Sign
p_1206	PM_1	0.940165	0.315224	2.98253	4	0.0406372	0.102495	NA	0.166667	0.166667	P73210	no	sll1573	NA	NA	Sll1573 protein	NA	NA	NA	NA	NA	NA	NA	NA	NA	NA	NA	104	NA	NA	NA	unreviewed	Predicted	UP000001425: Chromosome	Unsign
p_1410	PM_1	0.938987	0.285224	3.2921	4	0.0301559	0.08448	NA	0	0	P73674	no	sll2006	NA	NA	Sll2006 protein	NA	NA	NA	NA	NA	NA	NA	NA	NA	NA	NA	118	NA	NA	NA	unreviewed	Predicted	UP000001425: Chromosome	Unsign
p_1329	PM_1	0.938247	0.172601	5.43594	4	0.00555795	0.0314051	NA	0.0714286	0.0714286	P73501	no	NA	pmbA	NA	PmbA protein	NA	NA	cytosol [GO:0005829]; metallopeptidase activity [GO:0008237]	metallopeptidase activity [GO:0008237]	NA	cytosol [GO:0005829]	NA	NA	NA	NA	NA	427	NA	NA	NA	unreviewed	Inferred from homology	UP000001425: Chromosome	Sign
p_1036	PM_1	0.934425	0.169283	5.51991	4	0.00525909	0.0302359	NA	0	0	P72864	no	NA	ccmA	NA	Carboxysome formation protein	NA	NA	aldehyde-lyase activity [GO:0016832]; aromatic amino acid family biosynthetic process [GO:0009073]	aldehyde-lyase activity [GO:0016832]	aromatic amino acid family biosynthetic process [GO:0009073]	NA	NA	NA	NA	NA	NA	351	NA	NA	NA	unreviewed	Predicted	UP000001425: Chromosome	Sign
p_194	PM_1	0.93376	0.295762	3.15714	4	0.0342781	0.0921472	NA	0	0	P72831	no	slr1298	NA	NA	Uncharacterized protein slr1298	NA	NA	integral component of membrane [GO:0016021]; plasma membrane [GO:0005886]; transmembrane transporter activity [GO:0022857]; transmembrane transport [GO:0055085]	transmembrane transporter activity [GO:0022857]	transmembrane transport [GO:0055085]	integral component of membrane [GO:0016021]; plasma membrane [GO:0005886]	SUBCELLULAR LOCATION: Cell membrane {ECO:0000305}; Multi-pass membrane protein {ECO:0000305},	NA	NA	NA	NA	755	NA	NA	NA	reviewed	Inferred from homology	UP000001425: Chromosome	Unsign
p_1508	PM_1	0.927287	0.31901	2.90677	4	0.0438198	0.107608	NA	0	0	P73864	no	sll1592	NA	NA	NarL subfamily	NA	NA	DNA binding [GO:0003677]; phosphorelay signal transduction system [GO:0000160]; regulation of transcription, DNA-templated [GO:0006355]	DNA binding [GO:0003677]	phosphorelay signal transduction system [GO:0000160]; regulation of transcription, DNA-templated [GO:0006355]	NA	NA	NA	NA	NA	NA	226	NA	NA	NA	unreviewed	Predicted	UP000001425: Chromosome	Unsign
p_740	PM_1	0.920331	0.112982	8.14584	4	0.00123591	0.0149052	NA	0.115385	0.115385	Q55434	no	sll0821	cph2	NA	Phytochrome-like protein cph2 (Bacteriophytochrome cph2)	FUNCTION: Photoreceptor which exists in two forms that are reversibly interconvertible by light: the R form that absorbs maximally in the red region of the spectrum and the FR form that absorbs maximally in the far-red region,	NA	red or far-red light photoreceptor activity [GO:0009883]; detection of visible light [GO:0009584]; protein-chromophore linkage [GO:0018298]; red, far-red light phototransduction [GO:0009585]; regulation of transcription, DNA-templated [GO:0006355]	red or far-red light photoreceptor activity [GO:0009883]	detection of visible light [GO:0009584]; protein-chromophore linkage [GO:0018298]; red, far-red light phototransduction [GO:0009585]; regulation of transcription, DNA-templated [GO:0006355]	NA	NA	NA	NA	NA	NA	1276	NA	NA	NA	reviewed	Evidence at protein level	UP000001425: Chromosome	Sign
p_862	PM_1	0.919335	0.0849512	10.8219	4	0.000413625	0.00881536	NA	0	0	Q55849	no	slr0523	bioD	NA	ATP-dependent dethiobiotin synthetase BioD (EC 6,3,3,3) (DTB synthetase) (DTBS) (Dethiobiotin synthase)	FUNCTION: Catalyzes a mechanistically unusual reaction, the ATP-dependent insertion of CO2 between the N7 and N8 nitrogen atoms of 7,8-diaminopelargonic acid (DAPA, also called 7,8-diammoniononanoate) to form a ureido ring (By similarity), This cyanobacterium does not encode bioA (which catalyzes the formation of the precursor for this reaction in the cannonical pathway), instead it encodes bioU,…	CATALYTIC ACTIVITY: Reaction=(7R,8S)-7,8-diammoniononanoate + ATP + CO2 = (4R,5S)-dethiobiotin + ADP + 3 H(+) + phosphate; Xref=Rhea:RHEA:15805, ChEBI:CHEBI:15378, ChEBI:CHEBI:16526, ChEBI:CHEBI:30616, ChEBI:CHEBI:43474, ChEBI:CHEBI:149469, ChEBI:CHEBI:149473, ChEBI:CHEBI:456216; EC=6,3,3,3; Evidence={ECO:0000255|HAMAP-Rule:MF_00336, ECO:0000305|PubMed:32042199}; CATALYTIC ACTIVITY: Reaction=(7R,…	cytosol [GO:0005829]; ATP binding [GO:0005524]; dethiobiotin synthase activity [GO:0004141]; magnesium ion binding [GO:0000287]; biotin biosynthetic process [GO:0009102]	ATP binding [GO:0005524]; dethiobiotin synthase activity [GO:0004141]; magnesium ion binding [GO:0000287]	biotin biosynthetic process [GO:0009102]	cytosol [GO:0005829]	SUBCELLULAR LOCATION: Cytoplasm {ECO:0000255|HAMAP-Rule:MF_00336},	PATHWAY: Cofactor biosynthesis; biotin biosynthesis; biotin from 7,8-diaminononanoate: step 1/2, {ECO:0000255|HAMAP-Rule:MF_00336},	COFACTOR: Name=Mg(2+); Xref=ChEBI:CHEBI:18420; Evidence={ECO:0000255|HAMAP-Rule:MF_00336};	SUBUNIT: Homodimer, {ECO:0000255|HAMAP-Rule:MF_00336},	6,3,3,3	237	NA	NA	NA	reviewed	Evidence at protein level	UP000001425: Chromosome	Sign
p_495	PM_1	0.910979	0.120287	7.57338	4	0.00162977	0.0167881	NA	0	0	P74132	no	sll1876	hemN	NA	Oxygen-independent coproporphyrinogen III oxidase (CPO) (EC 1,3,98,3) (Coproporphyrinogen III dehydrogenase) (CPDH)	FUNCTION: Involved in the heme and chlorophyll biosynthesis, Catalyzes the anaerobic oxidative decarboxylation of propionate groups of rings A and B of coproporphyrinogen III to yield the vinyl groups in protoporphyrinogen IX, {ECO:0000269|PubMed:20194361},	CATALYTIC ACTIVITY: Reaction=coproporphyrinogen III + 2 S-adenosyl-L-methionine = 2 5'-deoxyadenosine + 2 CO2 + 2 L-methionine + protoporphyrinogen IX; Xref=Rhea:RHEA:15425, ChEBI:CHEBI:16526, ChEBI:CHEBI:17319, ChEBI:CHEBI:57307, ChEBI:CHEBI:57309, ChEBI:CHEBI:57844, ChEBI:CHEBI:59789; EC=1,3,98,3; Evidence={ECO:0000269|PubMed:20194361};	cytoplasm [GO:0005737]; 4 iron, 4 sulfur cluster binding [GO:0051539]; coproporphyrinogen dehydrogenase activity [GO:0051989]; coproporphyrinogen oxidase activity [GO:0004109]; metal ion binding [GO:0046872]; chlorophyll biosynthetic process [GO:0015995]; porphyrin-containing compound biosynthetic process [GO:0006779]; protoporphyrinogen IX biosynthetic process [GO:0006782]	4 iron, 4 sulfur cluster binding [GO:0051539]; coproporphyrinogen dehydrogenase activity [GO:0051989]; coproporphyrinogen oxidase activity [GO:0004109]; metal ion binding [GO:0046872]	chlorophyll biosynthetic process [GO:0015995]; porphyrin-containing compound biosynthetic process [GO:0006779]; protoporphyrinogen IX biosynthetic process [GO:0006782]	cytoplasm [GO:0005737]	SUBCELLULAR LOCATION: Cytoplasm {ECO:0000250|UniProtKB:P32131},	PATHWAY: Porphyrin-containing compound metabolism; protoporphyrin-IX biosynthesis; protoporphyrinogen-IX from coproporphyrinogen-III (AdoMet route): step 1/1,	COFACTOR: Name=[4Fe-4S] cluster; Xref=ChEBI:CHEBI:49883; Evidence={ECO:0000250|UniProtKB:P32131, ECO:0000305}; Note=Binds 1 [4Fe-4S] cluster, The cluster is coordinated with 3 cysteines and an exchangeable S-adenosyl-L-methionine, {ECO:0000250|UniProtKB:P32131, ECO:0000305};	SUBUNIT: Monomer, {ECO:0000250|UniProtKB:P32131},	1,3,98,3	466	NA	NA	NA	reviewed	Evidence at protein level	UP000001425: Chromosome	Sign
p_941	PM_1	0.907558	0.0478756	18.9566	4	4.56139e-05	0.00314661	NA	0.0625	0.0625	P72653	no	sll1049	NA	NA	Sll1049 protein	NA	NA	NA	NA	NA	NA	NA	NA	NA	NA	NA	564	NA	NA	NA	unreviewed	Predicted	UP000001425: Chromosome	Sign
p_1706	PM_1	0.905685	0.183672	4.931	4	0.00786721	0.0377523	NA	0.166667	0.166667	P74325	no	slr0953	NA	NA	Sucrose-phosphate phosphatase (EC 3,1,3,24)	NA	CATALYTIC ACTIVITY: Reaction=H2O + sucrose 6(F)-phosphate = phosphate + sucrose; Xref=Rhea:RHEA:19289, ChEBI:CHEBI:15377, ChEBI:CHEBI:17992, ChEBI:CHEBI:43474, ChEBI:CHEBI:57723; EC=3,1,3,24; Evidence={ECO:0000256|ARBA:ARBA00000719};	magnesium ion binding [GO:0000287]; sucrose-phosphate phosphatase activity [GO:0050307]; sucrose biosynthetic process [GO:0005986]	magnesium ion binding [GO:0000287]; sucrose-phosphate phosphatase activity [GO:0050307]	sucrose biosynthetic process [GO:0005986]	NA	NA	PATHWAY: Glycan biosynthesis; sucrose biosynthesis; sucrose from D-fructose 6-phosphate and UDP-alpha-D-glucose: step 2/2, {ECO:0000256|ARBA:ARBA00005070},	COFACTOR: Name=Mg(2+); Xref=ChEBI:CHEBI:18420; Evidence={ECO:0000256|ARBA:ARBA00001946};	NA	3,1,3,24	244	NA	NA	NA	unreviewed	Evidence at protein level	UP000001425: Chromosome	Sign
p_771	PM_1	0.90525	0.248058	3.64935	4	0.021784	0.0689036	NA	0.0833333	0.0833333	Q55518	no	sll0528	NA	NA	Putative zinc metalloprotease sll0528 (EC 3,4,24,-)	NA	NA	integral component of membrane [GO:0016021]; plasma membrane [GO:0005886]; metal ion binding [GO:0046872]; metalloendopeptidase activity [GO:0004222]	metal ion binding [GO:0046872]; metalloendopeptidase activity [GO:0004222]	NA	integral component of membrane [GO:0016021]; plasma membrane [GO:0005886]	SUBCELLULAR LOCATION: Cell membrane {ECO:0000305}; Multi-pass membrane protein {ECO:0000305},	NA	COFACTOR: Name=Zn(2+); Xref=ChEBI:CHEBI:29105; Evidence={ECO:0000250}; Note=Binds 1 zinc ion per subunit, {ECO:0000250};	NA	3,4,24,-	379	NA	NA	NA	reviewed	Inferred from homology	UP000001425: Chromosome	Unsign
p_1604	PM_1	0.904181	0.203595	4.44108	4	0.0113245	0.0460093	NA	0	0	P74111	no	slr1969	NA	NA	Hybrid sensory kinase	NA	NA	cytoplasm [GO:0005737]; integral component of plasma membrane [GO:0005887]; ATP binding [GO:0005524]; histidine phosphotransfer kinase activity [GO:0009927]; phosphorelay sensor kinase activity [GO:0000155]; protein autophosphorylation [GO:0046777]; protein-chromophore linkage [GO:0018298]; regulation of intracellular signal transduction [GO:1902531]	ATP binding [GO:0005524]; histidine phosphotransfer kinase activity [GO:0009927]; phosphorelay sensor kinase activity [GO:0000155]	protein autophosphorylation [GO:0046777]; protein-chromophore linkage [GO:0018298]; regulation of intracellular signal transduction [GO:1902531]	cytoplasm [GO:0005737]; integral component of plasma membrane [GO:0005887]	NA	NA	NA	NA	NA	750	NA	NA	NA	unreviewed	Predicted	UP000001425: Chromosome	Sign
p_1118	PM_1	0.895245	0.190625	4.69636	4	0.00933356	0.0408464	NA	0	0	P73030	no	sll1001	NA	NA	ABC transporter	NA	NA	ATP binding [GO:0005524]	ATP binding [GO:0005524]	NA	NA	NA	NA	NA	NA	NA	260	NA	NA	NA	unreviewed	Predicted	UP000001425: Chromosome	Sign
p_1636	PM_1	0.892477	0.202383	4.40984	4	0.0116021	0.0461553	NA	0	0	P74166	no	slr1478	NA	NA	Slr1478 protein	NA	NA	integral component of membrane [GO:0016021]	NA	NA	integral component of membrane [GO:0016021]	NA	NA	NA	NA	NA	317	NA	NA	NA	unreviewed	Predicted	UP000001425: Chromosome	Sign
p_1485	PM_1	0.889374	0.110079	8.0794	4	0.00127507	0.015184	NA	0	0	P73823	no	NA	cyaA	NA	Adenylate cyclase	NA	NA	adenylate cyclase activity [GO:0004016]; cAMP biosynthetic process [GO:0006171]; intracellular signal transduction [GO:0035556]	adenylate cyclase activity [GO:0004016]	cAMP biosynthetic process [GO:0006171]; intracellular signal transduction [GO:0035556]	NA	NA	NA	NA	NA	NA	337	NA	NA	NA	unreviewed	Predicted	UP000001425: Chromosome	Sign
p_1895	PM_1	0.884696	0.133226	6.64056	4	0.00266914	0.0214584	NA	0.05	0.05	P74722	no	slr0586	NA	NA	Slr0586 protein	NA	NA	cytosol [GO:0005829]; protein tyrosine kinase activity [GO:0004713]	protein tyrosine kinase activity [GO:0004713]	NA	cytosol [GO:0005829]	NA	NA	NA	NA	NA	257	NA	NA	NA	unreviewed	Predicted	UP000001425: Chromosome	Sign
p_2045	PM_1	0.88442	0.165011	5.35975	4	0.0058473	0.0324881	NA	0	0	Q55519	no	sll0525	NA	NA	Sll0525 protein	NA	NA	NA	NA	NA	NA	NA	NA	NA	NA	NA	131	NA	NA	NA	unreviewed	Predicted	UP000001425: Chromosome	Sign
p_1255	PM_1	0.8797	0.152928	5.75239	4	0.00452856	0.0289968	NA	0	0	P73353	no	slr1203	NA	NA	Slr1203 protein	NA	NA	NA	NA	NA	NA	NA	NA	NA	NA	NA	145	NA	NA	NA	unreviewed	Predicted	UP000001425: Chromosome	Sign
p_442	PM_1	0.878221	0.0464154	18.9209	4	4.59557e-05	0.00314661	NA	0	0	P73882	no	ssl0461	NA	NA	Uncharacterized protein ssl0461	NA	NA	NA	NA	NA	NA	NA	NA	NA	NA	NA	83	NA	NA	NA	reviewed	Predicted	UP000001425: Chromosome	Sign
p_958	PM_1	0.877026	0.166845	5.25652	4	0.00626931	0.0338429	NA	0	0	P72691	no	NA	glgX	NA	Glycogen operon protein GlgX	NA	NA	glycogen debranching enzyme activity [GO:0004133]; glycosyltransferase activity [GO:0016757]; hydrolase activity, hydrolyzing O-glycosyl compounds [GO:0004553]; glycogen catabolic process [GO:0005980]	glycogen debranching enzyme activity [GO:0004133]; glycosyltransferase activity [GO:0016757]; hydrolase activity, hydrolyzing O-glycosyl compounds [GO:0004553]	glycogen catabolic process [GO:0005980]	NA	NA	NA	NA	NA	NA	746	NA	NA	NA	unreviewed	Inferred from homology	UP000001425: Chromosome	Sign
p_1875	PM_1	0.876978	0.0576996	15.199	4	0.000109259	0.00479914	NA	0	0	P74681	no	sll0447	NA	NA	Sll0447 protein	NA	NA	integral component of membrane [GO:0016021]	NA	NA	integral component of membrane [GO:0016021]	NA	NA	NA	NA	NA	268	NA	NA	NA	unreviewed	Predicted	UP000001425: Chromosome	Sign
p_727	PM_1	0.874169	0.208933	4.18397	4	0.0138738	0.0514555	NA	0	0	Q55385	no	slr0923	NA	NA	Probable 30S ribosomal protein PSRP-3 (Ycf65-like protein)	FUNCTION: Probably a ribosomal protein or a ribosome-associated protein, {ECO:0000250},	NA	ribosome [GO:0005840]; structural constituent of ribosome [GO:0003735]; translation [GO:0006412]	structural constituent of ribosome [GO:0003735]	translation [GO:0006412]	ribosome [GO:0005840]	NA	NA	NA	SUBUNIT: Part of the 30S ribosomal subunit, {ECO:0000305},	NA	112	NA	NA	NA	reviewed	Evidence at protein level	UP000001425: Chromosome	Unsign
p_2351	PM_1	0.873024	0.0524755	16.6368	4	7.64689e-05	0.00427176	NA	0	0	Q6ZEN3	no	sll5097	NA	NA	Sll5097 protein	NA	NA	NA	NA	NA	NA	NA	NA	NA	NA	NA	334	NA	NA	NA	unreviewed	Predicted	UP000001425: Plasmid pSYSM	Sign
p_103	PM_1	0.871907	0.210403	4.14399	4	0.01433	0.0522546	NA	0	0	P52997	no	slr0526	panB	NA	3-methyl-2-oxobutanoate hydroxymethyltransferase (EC 2,1,2,11) (Ketopantoate hydroxymethyltransferase) (KPHMT)	FUNCTION: Catalyzes the reversible reaction in which hydroxymethyl group from 5,10-methylenetetrahydrofolate is transferred onto alpha-ketoisovalerate to form ketopantoate, {ECO:0000255|HAMAP-Rule:MF_00156},	CATALYTIC ACTIVITY: Reaction=(6R)-5,10-methylene-5,6,7,8-tetrahydrofolate + 3-methyl-2-oxobutanoate + H2O = (6S)-5,6,7,8-tetrahydrofolate + 2-dehydropantoate; Xref=Rhea:RHEA:11824, ChEBI:CHEBI:11561, ChEBI:CHEBI:11851, ChEBI:CHEBI:15377, ChEBI:CHEBI:15636, ChEBI:CHEBI:57453; EC=2,1,2,11; Evidence={ECO:0000255|HAMAP-Rule:MF_00156};	cytoplasm [GO:0005737]; 3-methyl-2-oxobutanoate hydroxymethyltransferase activity [GO:0003864]; magnesium ion binding [GO:0000287]; pantothenate biosynthetic process [GO:0015940]	3-methyl-2-oxobutanoate hydroxymethyltransferase activity [GO:0003864]; magnesium ion binding [GO:0000287]	pantothenate biosynthetic process [GO:0015940]	cytoplasm [GO:0005737]	SUBCELLULAR LOCATION: Cytoplasm {ECO:0000255|HAMAP-Rule:MF_00156},	PATHWAY: Cofactor biosynthesis; (R)-pantothenate biosynthesis; (R)-pantoate from 3-methyl-2-oxobutanoate: step 1/2, {ECO:0000255|HAMAP-Rule:MF_00156},	COFACTOR: Name=Mg(2+); Xref=ChEBI:CHEBI:18420; Evidence={ECO:0000255|HAMAP-Rule:MF_00156}; Note=Binds 1 Mg(2+) ion per subunit, {ECO:0000255|HAMAP-Rule:MF_00156};	SUBUNIT: Homodecamer; pentamer of dimers, {ECO:0000255|HAMAP-Rule:MF_00156},	2,1,2,11	260	NA	NA	NA	reviewed	Inferred from homology	UP000001425: Chromosome	Unsign
p_2031	PM_1	0.870533	0.0669845	12.996	4	0.000202282	0.00619621	NA	0	0	Q55483	no	sll0505	dacA	NA	Diadenylate cyclase (DAC) (EC 2,7,7,85) (Cyclic-di-AMP synthase) (c-di-AMP synthase)	FUNCTION: Catalyzes the condensation of 2 ATP molecules into cyclic di-AMP (c-di-AMP), a second messenger used to regulate differing processes in different bacteria, {ECO:0000256|HAMAP-Rule:MF_01499},	CATALYTIC ACTIVITY: Reaction=2 ATP = 3',3'-c-di-AMP + 2 diphosphate; Xref=Rhea:RHEA:35655, ChEBI:CHEBI:30616, ChEBI:CHEBI:33019, ChEBI:CHEBI:71500; EC=2,7,7,85; Evidence={ECO:0000256|ARBA:ARBA00000877, ECO:0000256|HAMAP-Rule:MF_01499};	integral component of membrane [GO:0016021]; plasma membrane [GO:0005886]; adenylate cyclase activity [GO:0004016]; ATP binding [GO:0005524]; nucleotidyltransferase activity [GO:0016779]; cAMP biosynthetic process [GO:0006171]; second-messenger-mediated signaling [GO:0019932]	adenylate cyclase activity [GO:0004016]; ATP binding [GO:0005524]; nucleotidyltransferase activity [GO:0016779]	cAMP biosynthetic process [GO:0006171]; second-messenger-mediated signaling [GO:0019932]	integral component of membrane [GO:0016021]; plasma membrane [GO:0005886]	NA	NA	NA	SUBUNIT: Probably a homodimer, {ECO:0000256|HAMAP-Rule:MF_01499},	2,7,7,85	303	NA	NA	NA	unreviewed	Inferred from homology	UP000001425: Chromosome	Sign
p_291	PM_1	0.869022	0.088301	9.84159	4	0.000597825	0.0103021	NA	0	0	P73301	no	ssl3441	infA	NA	Translation initiation factor IF-1	FUNCTION: One of the essential components for the initiation of protein synthesis, Stabilizes the binding of IF-2 and IF-3 on the 30S subunit to which N-formylmethionyl-tRNA(fMet) subsequently binds, Helps modulate mRNA selection, yielding the 30S pre-initiation complex (PIC), Upon addition of the 50S ribosomal subunit IF-1, IF-2 and IF-3 are released leaving the mature 70S translation initiation…	NA	cytosol [GO:0005829]; ribosome binding [GO:0043022]; rRNA binding [GO:0019843]; translation initiation factor activity [GO:0003743]	ribosome binding [GO:0043022]; rRNA binding [GO:0019843]; translation initiation factor activity [GO:0003743]	NA	cytosol [GO:0005829]	SUBCELLULAR LOCATION: Cytoplasm {ECO:0000255|HAMAP-Rule:MF_00075},	NA	NA	SUBUNIT: Component of the 30S ribosomal translation pre-initiation complex which assembles on the 30S ribosome in the order IF-2 and IF-3, IF-1 and N-formylmethionyl-tRNA(fMet); mRNA recruitment can occur at any time during PIC assembly, {ECO:0000255|HAMAP-Rule:MF_00075},	NA	75	NA	NA	NA	reviewed	Inferred from homology	UP000001425: Chromosome	Sign
p_1825	PM_1	0.868712	0.313512	2.7709	4	0.0502845	0.117414	NA	0.25	0.25	P74583	no	slr0666	NA	NA	Slr0666 protein	NA	NA	NA	NA	NA	NA	NA	NA	NA	NA	NA	275	NA	NA	NA	unreviewed	Predicted	UP000001425: Chromosome	Unsign
p_196	PM_1	0.865003	0.149211	5.79716	4	0.00440251	0.0287088	NA	0.0384615	0.0384615	P72848	no	sll1185	hemF	NA	Oxygen-dependent coproporphyrinogen-III oxidase (CPO) (Coprogen oxidase) (Coproporphyrinogenase) (EC 1,3,3,3)	FUNCTION: Involved in the heme and chlorophyll biosynthesis, Catalyzes the aerobic oxidative decarboxylation of propionate groups of rings A and B of coproporphyrinogen-III to yield the vinyl groups in protoporphyrinogen-IX, {ECO:0000255|HAMAP-Rule:MF_00333, ECO:0000269|PubMed:20194361},	CATALYTIC ACTIVITY: Reaction=coproporphyrinogen III + 2 H(+) + O2 = 2 CO2 + 2 H2O + protoporphyrinogen IX; Xref=Rhea:RHEA:18257, ChEBI:CHEBI:15377, ChEBI:CHEBI:15378, ChEBI:CHEBI:15379, ChEBI:CHEBI:16526, ChEBI:CHEBI:57307, ChEBI:CHEBI:57309; EC=1,3,3,3; Evidence={ECO:0000255|HAMAP-Rule:MF_00333, ECO:0000269|PubMed:20194361};	cytoplasm [GO:0005737]; coproporphyrinogen oxidase activity [GO:0004109]; metal ion binding [GO:0046872]; protein homodimerization activity [GO:0042803]; chlorophyll biosynthetic process [GO:0015995]; protoporphyrinogen IX biosynthetic process [GO:0006782]	coproporphyrinogen oxidase activity [GO:0004109]; metal ion binding [GO:0046872]; protein homodimerization activity [GO:0042803]	chlorophyll biosynthetic process [GO:0015995]; protoporphyrinogen IX biosynthetic process [GO:0006782]	cytoplasm [GO:0005737]	SUBCELLULAR LOCATION: Cytoplasm {ECO:0000255|HAMAP-Rule:MF_00333},	PATHWAY: Porphyrin-containing compound metabolism; protoporphyrin-IX biosynthesis; protoporphyrinogen-IX from coproporphyrinogen-III (O2 route): step 1/1, {ECO:0000255|HAMAP-Rule:MF_00333},	COFACTOR: Name=a divalent metal cation; Xref=ChEBI:CHEBI:60240; Evidence={ECO:0000305|PubMed:20194361};	SUBUNIT: Homodimer, {ECO:0000255|HAMAP-Rule:MF_00333},	1,3,3,3	340	NA	NA	NA	reviewed	Evidence at protein level	UP000001425: Chromosome	Sign
p_1750	PM_1	0.859581	0.266256	3.2284	4	0.032024	0.0884364	NA	0	0	P74433	no	slr0404	NA	NA	Slr0404 protein	NA	NA	integral component of membrane [GO:0016021]	NA	NA	integral component of membrane [GO:0016021]	NA	NA	NA	NA	NA	333	NA	NA	NA	unreviewed	Predicted	UP000001425: Chromosome	Unsign
p_28	PM_1	0.857167	0.114792	7.46713	4	0.00171915	0.017315	NA	0	0	P23350	no	sll1745	rplJ	rpl10	50S ribosomal protein L10	FUNCTION: Forms part of the ribosomal stalk, playing a central role in the interaction of the ribosome with GTP-bound translation factors, {ECO:0000250},	NA	cytosolic large ribosomal subunit [GO:0022625]; large ribosomal subunit [GO:0015934]; large ribosomal subunit rRNA binding [GO:0070180]; structural constituent of ribosome [GO:0003735]; translation [GO:0006412]	large ribosomal subunit rRNA binding [GO:0070180]; structural constituent of ribosome [GO:0003735]	translation [GO:0006412]	cytosolic large ribosomal subunit [GO:0022625]; large ribosomal subunit [GO:0015934]	NA	NA	NA	SUBUNIT: Part of the ribosomal stalk of the 50S ribosomal subunit, The N-terminus interacts with L11 and the large rRNA to form the base of the stalk, The C-terminus forms an elongated spine to which L12 dimers bind in a sequential fashion forming a multimeric L10(L12)X complex (By similarity), {ECO:0000250},	NA	173	NA	NA	NA	reviewed	Inferred from homology	UP000001425: Chromosome	Sign
p_1533	PM_1	0.856222	0.175922	4.86706	4	0.00823717	0.0384046	NA	0	0	P73928	no	slr2100	NA	NA	Regulatory components of sensory transduction system	NA	NA	phosphorelay signal transduction system [GO:0000160]	NA	phosphorelay signal transduction system [GO:0000160]	NA	NA	NA	NA	NA	NA	368	NA	NA	NA	unreviewed	Predicted	UP000001425: Chromosome	Sign
p_1651	PM_1	0.854893	0.161064	5.30779	4	0.00605523	0.0332466	NA	0	0	P74189	no	NA	gspD	NA	General secretion pathway protein D	NA	NA	cell outer membrane [GO:0009279]; type II protein secretion system complex [GO:0015627]; protein secretion [GO:0009306]	NA	protein secretion [GO:0009306]	cell outer membrane [GO:0009279]; type II protein secretion system complex [GO:0015627]	SUBCELLULAR LOCATION: Cell outer membrane {ECO:0000256|RuleBase:RU004004},	NA	NA	NA	NA	785	NA	NA	NA	unreviewed	Inferred from homology	UP000001425: Chromosome	Sign
p_2086	PM_1	0.853761	0.195056	4.377	4	0.0119028	0.0465709	NA	0	0	Q55597	no	slr0383	NA	NA	Slr0383 protein	NA	NA	methyltransferase activity [GO:0008168]; nucleic acid binding [GO:0003676]; rRNA methylation [GO:0031167]	methyltransferase activity [GO:0008168]; nucleic acid binding [GO:0003676]	rRNA methylation [GO:0031167]	NA	NA	NA	NA	NA	NA	186	NA	NA	NA	unreviewed	Predicted	UP000001425: Chromosome	Sign
p_219	PM_1	0.852931	0.141101	6.04482	4	0.00377801	0.0264127	NA	0	0	P72955	no	sll0643	ureG	NA	Urease accessory protein UreG	FUNCTION: Facilitates the functional incorporation of the urease nickel metallocenter, This process requires GTP hydrolysis, probably effectuated by UreG, {ECO:0000255|HAMAP-Rule:MF_01389},	NA	cytoplasm [GO:0005737]; GTP binding [GO:0005525]; GTPase activity [GO:0003924]; nickel cation binding [GO:0016151]; nitrogen compound metabolic process [GO:0006807]	GTPase activity [GO:0003924]; GTP binding [GO:0005525]; nickel cation binding [GO:0016151]	nitrogen compound metabolic process [GO:0006807]	cytoplasm [GO:0005737]	SUBCELLULAR LOCATION: Cytoplasm {ECO:0000255|HAMAP-Rule:MF_01389},	NA	NA	SUBUNIT: Homodimer, UreD, UreF and UreG form a complex that acts as a GTP-hydrolysis-dependent molecular chaperone, activating the urease apoprotein by helping to assemble the nickel containing metallocenter of UreC, The UreE protein probably delivers the nickel, {ECO:0000255|HAMAP-Rule:MF_01389},	NA	206	NA	NA	NA	reviewed	Inferred from homology	UP000001425: Chromosome	Sign
p_395	PM_1	0.840095	0.304124	2.76235	4	0.0507274	0.117858	NA	0	0	P73667	no	sll2011	queE	NA	7-carboxy-7-deazaguanine synthase (CDG synthase) (EC 4,3,99,3) (Queuosine biosynthesis protein QueE)	FUNCTION: Catalyzes the complex heterocyclic radical-mediated conversion of 6-carboxy-5,6,7,8-tetrahydropterin (CPH4) to 7-carboxy-7-deazaguanine (CDG), a step common to the biosynthetic pathways of all 7-deazapurine-containing compounds, {ECO:0000255|HAMAP-Rule:MF_00917},	CATALYTIC ACTIVITY: Reaction=6-carboxy-5,6,7,8-tetrahydropterin + H(+) = 7-carboxy-7-deazaguanine + NH4(+); Xref=Rhea:RHEA:27974, ChEBI:CHEBI:15378, ChEBI:CHEBI:28938, ChEBI:CHEBI:61032, ChEBI:CHEBI:61036; EC=4,3,99,3; Evidence={ECO:0000255|HAMAP-Rule:MF_00917};	4 iron, 4 sulfur cluster binding [GO:0051539]; carbon-nitrogen lyase activity [GO:0016840]; magnesium ion binding [GO:0000287]; S-adenosyl-L-methionine binding [GO:1904047]; queuosine biosynthetic process [GO:0008616]	4 iron, 4 sulfur cluster binding [GO:0051539]; carbon-nitrogen lyase activity [GO:0016840]; magnesium ion binding [GO:0000287]; S-adenosyl-L-methionine binding [GO:1904047]	queuosine biosynthetic process [GO:0008616]	NA	NA	PATHWAY: Purine metabolism; 7-cyano-7-deazaguanine biosynthesis, {ECO:0000255|HAMAP-Rule:MF_00917},	COFACTOR: Name=[4Fe-4S] cluster; Xref=ChEBI:CHEBI:49883; Evidence={ECO:0000255|HAMAP-Rule:MF_00917}; Note=Binds 1 [4Fe-4S] cluster, The cluster is coordinated with 3 cysteines and an exchangeable S-adenosyl-L-methionine, {ECO:0000255|HAMAP-Rule:MF_00917}; COFACTOR: Name=S-adenosyl-L-methionine; Xref=ChEBI:CHEBI:59789; Evidence={ECO:0000255|HAMAP-Rule:MF_00917}; Note=Binds 1 S-adenosyl-L-methionin…	SUBUNIT: Homodimer, {ECO:0000255|HAMAP-Rule:MF_00917},	4,3,99,3	208	NA	NA	NA	reviewed	Inferred from homology	UP000001425: Chromosome	Unsign
p_120	PM_1	0.836772	0.119235	7.01784	4	0.00217131	0.0191921	NA	0.0714286	0.0714286	P54902	no	sll0373	proA1	proA	Gamma-glutamyl phosphate reductase 1 (GPR 1) (EC 1,2,1,41) (Glutamate-5-semialdehyde dehydrogenase 1) (Glutamyl-gamma-semialdehyde dehydrogenase 1) (GSA dehydrogenase 1)	FUNCTION: Catalyzes the NADPH-dependent reduction of L-glutamate 5-phosphate into L-glutamate 5-semialdehyde and phosphate, The product spontaneously undergoes cyclization to form 1-pyrroline-5-carboxylate, {ECO:0000255|HAMAP-Rule:MF_00412},	CATALYTIC ACTIVITY: Reaction=L-glutamate 5-semialdehyde + NADP(+) + phosphate = H(+) + L-glutamyl 5-phosphate + NADPH; Xref=Rhea:RHEA:19541, ChEBI:CHEBI:15378, ChEBI:CHEBI:43474, ChEBI:CHEBI:57783, ChEBI:CHEBI:58066, ChEBI:CHEBI:58274, ChEBI:CHEBI:58349; EC=1,2,1,41; Evidence={ECO:0000255|HAMAP-Rule:MF_00412};	cytoplasm [GO:0005737]; glutamate-5-semialdehyde dehydrogenase activity [GO:0004350]; NADP binding [GO:0050661]; L-proline biosynthetic process [GO:0055129]	glutamate-5-semialdehyde dehydrogenase activity [GO:0004350]; NADP binding [GO:0050661]	L-proline biosynthetic process [GO:0055129]	cytoplasm [GO:0005737]	SUBCELLULAR LOCATION: Cytoplasm {ECO:0000255|HAMAP-Rule:MF_00412},	PATHWAY: Amino-acid biosynthesis; L-proline biosynthesis; L-glutamate 5-semialdehyde from L-glutamate: step 2/2, {ECO:0000255|HAMAP-Rule:MF_00412},	NA	NA	1,2,1,41	433	NA	NA	NA	reviewed	Inferred from homology	UP000001425: Chromosome	Sign
p_2356	PM_1	0.835922	0.0361176	23.1445	4	2.06527e-05	0.00276356	NA	0	0	Q6ZEQ4	no	sll5076	NA	NA	Sll5076 protein	NA	NA	5-amino-6-(5-phosphoribosylamino)uracil reductase activity [GO:0008703]; oxidoreductase activity, acting on the CH-OH group of donors, NAD or NADP as acceptor [GO:0016616]; riboflavin biosynthetic process [GO:0009231]	5-amino-6-(5-phosphoribosylamino)uracil reductase activity [GO:0008703]; oxidoreductase activity, acting on the CH-OH group of donors, NAD or NADP as acceptor [GO:0016616]	riboflavin biosynthetic process [GO:0009231]	NA	NA	NA	NA	NA	NA	181	NA	NA	NA	unreviewed	Predicted	UP000001425: Plasmid pSYSM	Sign
p_1613	PM_1	0.835319	0.261648	3.19253	4	0.0331362	0.0905082	NA	0	0	P74123	no	sll1882	NA	NA	Sll1882 protein	NA	NA	NA	NA	NA	NA	NA	NA	NA	NA	NA	274	NA	NA	NA	unreviewed	Predicted	UP000001425: Chromosome	Unsign
p_1536	PM_1	0.831987	0.177358	4.691	4	0.00937075	0.0408523	NA	0	0	P73939	no	slr1503	NA	NA	Slr1503 protein	NA	NA	cytoplasm [GO:0005737]; aldo-keto reductase (NADP) activity [GO:0004033]; D-threo-aldose 1-dehydrogenase activity [GO:0047834]	aldo-keto reductase (NADP) activity [GO:0004033]; D-threo-aldose 1-dehydrogenase activity [GO:0047834]	NA	cytoplasm [GO:0005737]	NA	NA	NA	NA	NA	330	NA	NA	NA	unreviewed	Predicted	UP000001425: Chromosome	Sign
p_2072	PM_1	0.829756	0.106853	7.7654	4	0.00148233	0.0162293	NA	0	0	Q55559	no	sll0169	NA	NA	Sll0169 protein	NA	NA	integral component of membrane [GO:0016021]; septin ring assembly [GO:0000921]	NA	septin ring assembly [GO:0000921]	integral component of membrane [GO:0016021]	NA	NA	NA	NA	NA	714	NA	NA	NA	unreviewed	Evidence at protein level	UP000001425: Chromosome	Sign
p_2136	PM_1	0.827506	0.0645078	12.828	4	0.000212874	0.00643597	NA	0	0	Q55711	no	slr0634	NA	NA	Slr0634 protein	NA	NA	NA	NA	NA	NA	NA	NA	NA	NA	NA	192	NA	NA	NA	unreviewed	Predicted	UP000001425: Chromosome	Sign
p_1325	PM_1	0.826343	0.0896451	9.21794	4	0.000769639	0.0114122	NA	0	0	P73496	no	NA	pntA	NA	Proton-translocating NAD(P)(+) transhydrogenase (EC 7,1,1,1)	FUNCTION: The transhydrogenation between NADH and NADP is coupled to respiration and ATP hydrolysis and functions as a proton pump across the membrane, {ECO:0000256|ARBA:ARBA00003943},	CATALYTIC ACTIVITY: Reaction=H(+)(in) + NAD(+) + NADPH = H(+)(out) + NADH + NADP(+); Xref=Rhea:RHEA:47992, ChEBI:CHEBI:15378, ChEBI:CHEBI:57540, ChEBI:CHEBI:57783, ChEBI:CHEBI:57945, ChEBI:CHEBI:58349; EC=7,1,1,1; Evidence={ECO:0000256|ARBA:ARBA00000006};	integral component of membrane [GO:0016021]; plasma membrane [GO:0005886]; NAD binding [GO:0051287]; NAD(P)+ transhydrogenase activity [GO:0008746]; NADP binding [GO:0050661]; NADPH regeneration [GO:0006740]; proton transmembrane transport [GO:1902600]	NAD(P)+ transhydrogenase activity [GO:0008746]; NAD binding [GO:0051287]; NADP binding [GO:0050661]	NADPH regeneration [GO:0006740]; proton transmembrane transport [GO:1902600]	integral component of membrane [GO:0016021]; plasma membrane [GO:0005886]	NA	NA	NA	NA	7,1,1,1	530	NA	NA	NA	unreviewed	Inferred from homology	UP000001425: Chromosome	Sign
p_645	PM_1	0.824388	0.234586	3.51422	4	0.0245779	0.0747967	NA	0	0	P74733	no	sll0573	arcC	NA	Carbamate kinase (EC 2,7,2,2)	NA	CATALYTIC ACTIVITY: Reaction=ATP + hydrogencarbonate + NH4(+) = ADP + carbamoyl phosphate + H(+) + H2O; Xref=Rhea:RHEA:10152, ChEBI:CHEBI:15377, ChEBI:CHEBI:15378, ChEBI:CHEBI:17544, ChEBI:CHEBI:28938, ChEBI:CHEBI:30616, ChEBI:CHEBI:58228, ChEBI:CHEBI:456216; EC=2,7,2,2;	cytosol [GO:0005829]; ATP binding [GO:0005524]; carbamate kinase activity [GO:0008804]; arginine deiminase pathway [GO:0019546]; carbamoyl phosphate catabolic process [GO:0035975]	ATP binding [GO:0005524]; carbamate kinase activity [GO:0008804]	arginine deiminase pathway [GO:0019546]; carbamoyl phosphate catabolic process [GO:0035975]	cytosol [GO:0005829]	SUBCELLULAR LOCATION: Cytoplasm {ECO:0000305},	PATHWAY: Metabolic intermediate metabolism; carbamoyl phosphate degradation; CO(2) and NH(3) from carbamoyl phosphate: step 1/1,	NA	NA	2,7,2,2	308	NA	NA	NA	reviewed	Inferred from homology	UP000001425: Chromosome	Unsign
p_126	PM_1	0.822025	0.0760962	10.8024	4	0.000416533	0.00881536	NA	0.0555556	0.0555556	P72580	no	slr0611	preA	NA	Prenyl transferase (EC 2,5,1,-)	FUNCTION: Possible role in synthesis of the nonaprenyl side chain of plastoquinone or in synthesis of other prenyl chains such as undekaprenyl pyrophosphate,	NA	metal ion binding [GO:0046872]; prenyltransferase activity [GO:0004659]; isoprenoid biosynthetic process [GO:0008299]; photosynthesis [GO:0015979]	metal ion binding [GO:0046872]; prenyltransferase activity [GO:0004659]	isoprenoid biosynthetic process [GO:0008299]; photosynthesis [GO:0015979]	NA	NA	NA	COFACTOR: Name=Mg(2+); Xref=ChEBI:CHEBI:18420; Evidence={ECO:0000250}; Note=Binds 2 Mg(2+) ions per subunit, {ECO:0000250};	NA	2,5,1,-	323	NA	NA	NA	reviewed	Inferred from homology	UP000001425: Chromosome	Sign
p_408	PM_1	0.820676	0.172249	4.76447	4	0.00887605	0.0397374	NA	0	0	P73754	no	slr0863	NA	NA	Metalloprotease slr0863 (EC 3,4,-,-)	FUNCTION: Probable metalloprotease, {ECO:0000250},	NA	cytosol [GO:0005829]; metallopeptidase activity [GO:0008237]	metallopeptidase activity [GO:0008237]	NA	cytosol [GO:0005829]	NA	NA	NA	NA	3,4,-,-	463	NA	NA	NA	reviewed	Inferred from homology	UP000001425: Chromosome	Sign
p_1772	PM_1	0.818268	0.149943	5.45719	4	0.00548038	0.0311939	NA	0	0	P74470	no	ssl0242	NA	NA	Ssl0242 protein	NA	NA	NA	NA	NA	NA	NA	NA	NA	NA	NA	78	NA	NA	NA	unreviewed	Predicted	UP000001425: Chromosome	Sign
p_2012	PM_1	0.817851	0.143687	5.69188	4	0.00470604	0.0292697	NA	0	0	Q55440	no	NA	sps	NA	Sucrose-phosphate synthase (EC 2,4,1,14)	NA	CATALYTIC ACTIVITY: Reaction=beta-D-fructose 6-phosphate + UDP-alpha-D-glucose = H(+) + sucrose 6(F)-phosphate + UDP; Xref=Rhea:RHEA:22172, ChEBI:CHEBI:15378, ChEBI:CHEBI:57634, ChEBI:CHEBI:57723, ChEBI:CHEBI:58223, ChEBI:CHEBI:58885; EC=2,4,1,14; Evidence={ECO:0000256|ARBA:ARBA00001481};	phosphatase activity [GO:0016791]; sucrose synthase activity [GO:0016157]; sucrose-phosphate synthase activity [GO:0046524]; sucrose biosynthetic process [GO:0005986]	phosphatase activity [GO:0016791]; sucrose-phosphate synthase activity [GO:0046524]; sucrose synthase activity [GO:0016157]	sucrose biosynthetic process [GO:0005986]	NA	NA	NA	NA	NA	2,4,1,14	720	NA	NA	NA	unreviewed	Inferred from homology	UP000001425: Chromosome	Sign
p_2112	PM_1	0.816087	0.0603035	13.533	4	0.000172556	0.00565791	NA	0	0	Q55654	no	slr0358	NA	NA	Slr0358 protein	NA	NA	NA	NA	NA	NA	NA	NA	NA	NA	NA	374	NA	NA	NA	unreviewed	Predicted	UP000001425: Chromosome	Sign
p_573	PM_1	0.814762	0.160763	5.0681	4	0.00713992	0.0365313	NA	0	0	P74388	no	sll0418	NA	NA	2-methyl-6-phytyl-1,4-hydroquinone methyltransferase (EC 2,1,1,295) (2-methyl-6-phytylbenzoquinone/2-methyl-6-solanyl-1,4-benzoquinone methyltransferase) (MPBQ/MSBQ methyltransferase)	FUNCTION: Involved in a key methylation step in both tocopherol (vitamin E) and plastoquinone synthesis, Catalyzes the conversion of 2-methyl-6-phytyl-1,4-hydroquinol (MPBQ) to 2,3-dimethyl-6-phytyl-1,4-hydroquinol (DMPQ, a substrate for tocopherol cyclase), and 2-methyl-6-solanyl-1,4-benzoquinol (MSBQ) to plastoquinol, {ECO:0000269|PubMed:11821038},	CATALYTIC ACTIVITY: Reaction=2-methyl-6-phytyl-1,4-benzene-1,4-diol + S-adenosyl-L-methionine = 2,3-dimethyl-6-phytylbenzene-1,4-diol + H(+) + S-adenosyl-L-homocysteine; Xref=Rhea:RHEA:37979, ChEBI:CHEBI:15378, ChEBI:CHEBI:57856, ChEBI:CHEBI:59789, ChEBI:CHEBI:75920, ChEBI:CHEBI:75921; EC=2,1,1,295; Evidence={ECO:0000269|PubMed:11821038}; CATALYTIC ACTIVITY: Reaction=2-methyl-6-all-trans-nonapren…	2-methyl-6-geranylgeranyl-1,4-benzoquinol methyltransferase activity [GO:0102550]; 2-methyl-6-phytyl-1,4-benzoquinone methyltransferase activity [GO:0051741]; 2-methyl-6-solanyl-1,4-benzoquinone methyltransferase activity [GO:0051742]; methyltransferase activity [GO:0008168]; methylation [GO:0032259]; vitamin E biosynthetic process [GO:0010189]	2-methyl-6-geranylgeranyl-1,4-benzoquinol methyltransferase activity [GO:0102550]; 2-methyl-6-phytyl-1,4-benzoquinone methyltransferase activity [GO:0051741]; 2-methyl-6-solanyl-1,4-benzoquinone methyltransferase activity [GO:0051742]; methyltransferase activity [GO:0008168]	methylation [GO:0032259]; vitamin E biosynthetic process [GO:0010189]	NA	NA	PATHWAY: Cofactor biosynthesis; tocopherol biosynthesis, {ECO:0000303|PubMed:11821038},	NA	NA	2,1,1,295	318	NA	NA	NA	reviewed	Evidence at protein level	UP000001425: Chromosome	Sign
p_1700	PM_1	0.811582	0.295154	2.74969	4	0.0513906	0.119279	NA	0	0	P74316	no	sll0913	NA	NA	Sll0913 protein	NA	NA	NA	NA	NA	NA	NA	NA	NA	NA	NA	201	NA	NA	NA	unreviewed	Predicted	UP000001425: Chromosome	Unsign
p_372	PM_1	0.810524	0.165617	4.89396	4	0.00807897	0.0381498	NA	0	0	P73585	no	sll0861	murQ	NA	N-acetylmuramic acid 6-phosphate etherase (MurNAc-6-P etherase) (EC 4,2,1,126) (N-acetylmuramic acid 6-phosphate hydrolase) (N-acetylmuramic acid 6-phosphate lyase)	FUNCTION: Specifically catalyzes the cleavage of the D-lactyl ether substituent of MurNAc 6-phosphate, producing GlcNAc 6-phosphate and D-lactate, {ECO:0000255|HAMAP-Rule:MF_00068},	CATALYTIC ACTIVITY: Reaction=H2O + N-acetyl-D-muramate 6-phosphate = (R)-lactate + N-acetyl-D-glucosamine 6-phosphate; Xref=Rhea:RHEA:26410, ChEBI:CHEBI:15377, ChEBI:CHEBI:16004, ChEBI:CHEBI:57513, ChEBI:CHEBI:58722; EC=4,2,1,126; Evidence={ECO:0000255|HAMAP-Rule:MF_00068};	carbohydrate derivative binding [GO:0097367]; carbon-oxygen lyase activity [GO:0016835]; ether hydrolase activity [GO:0016803]; amino sugar catabolic process [GO:0046348]; carbohydrate metabolic process [GO:0005975]; N-acetylmuramic acid catabolic process [GO:0097173]; peptidoglycan turnover [GO:0009254]	carbohydrate derivative binding [GO:0097367]; carbon-oxygen lyase activity [GO:0016835]; ether hydrolase activity [GO:0016803]	amino sugar catabolic process [GO:0046348]; carbohydrate metabolic process [GO:0005975]; N-acetylmuramic acid catabolic process [GO:0097173]; peptidoglycan turnover [GO:0009254]	NA	NA	PATHWAY: Amino-sugar metabolism; N-acetylmuramate degradation, {ECO:0000255|HAMAP-Rule:MF_00068},	NA	SUBUNIT: Homodimer, {ECO:0000255|HAMAP-Rule:MF_00068},	4,2,1,126	305	NA	NA	MISCELLANEOUS: A lyase-type mechanism (elimination/hydration) is suggested for the cleavage of the lactyl ether bond of MurNAc 6-phosphate, with the formation of an alpha,beta-unsaturated aldehyde intermediate with (E)-stereochemistry, followed by the syn addition of water to give product, {ECO:0000255|HAMAP-Rule:MF_00068},	reviewed	Inferred from homology	UP000001425: Chromosome	Sign
p_1705	PM_1	0.809298	0.183846	4.40205	4	0.0116725	0.0461553	NA	0.166667	0.166667	P74322	no	sll0909	NA	NA	Sll0909 protein	NA	NA	NA	NA	NA	NA	NA	NA	NA	NA	NA	228	NA	NA	NA	unreviewed	Predicted	UP000001425: Chromosome	Sign
p_1008	PM_1	0.809059	0.207292	3.903	4	0.017497	0.0594642	NA	0	0	P72801	no	ssr3000	NA	NA	Ssr3000 protein	NA	NA	NA	NA	NA	NA	NA	NA	NA	NA	NA	95	NA	NA	NA	unreviewed	Predicted	UP000001425: Chromosome	Unsign
p_30	PM_1	0.802483	0.167409	4.79356	4	0.00868891	0.0393966	NA	0	0	P24602	no	sll1341	bfr	NA	Bacterioferritin (BFR) (EC 1,16,3,1)	FUNCTION: Iron-storage protein, whose ferroxidase center binds Fe(2+) ions, oxidizes them by dioxygen to Fe(3+), and participates in the subsequent Fe(3+) oxide mineral core formation within the central cavity of the protein complex,	CATALYTIC ACTIVITY: Reaction=4 Fe(2+) + 4 H(+) + O2 = 4 Fe(3+) + 2 H2O; Xref=Rhea:RHEA:11148, ChEBI:CHEBI:15377, ChEBI:CHEBI:15378, ChEBI:CHEBI:15379, ChEBI:CHEBI:29033, ChEBI:CHEBI:29034; EC=1,16,3,1;	cytosol [GO:0005829]; ferric iron binding [GO:0008199]; ferroxidase activity [GO:0004322]; heme binding [GO:0020037]; iron ion binding [GO:0005506]; intracellular sequestering of iron ion [GO:0006880]; iron ion transport [GO:0006826]	ferric iron binding [GO:0008199]; ferroxidase activity [GO:0004322]; heme binding [GO:0020037]; iron ion binding [GO:0005506]	intracellular sequestering of iron ion [GO:0006880]; iron ion transport [GO:0006826]	cytosol [GO:0005829]	NA	NA	COFACTOR: Name=heme b; Xref=ChEBI:CHEBI:60344; Evidence={ECO:0000305}; Note=Binds 1 heme b (iron(II)-protoporphyrin IX) group per dimer, {ECO:0000305}; COFACTOR: Name=Fe cation; Xref=ChEBI:CHEBI:24875; Evidence={ECO:0000250}; Note=Binds 2 iron ions per subunit, The catalytic dinuclear iron-binding site within each subunit is known as the ferroxidase center, {ECO:0000250};	SUBUNIT: Homooligomer of 24 subunits, arranged as 12 dimers, that are packed together to form an approximately spherical molecule with a central cavity, in which large amounts of iron can be deposited, {ECO:0000250},	1,16,3,1	156	NA	NA	NA	reviewed	Evidence at protein level	UP000001425: Chromosome	Sign
p_1846	PM_1	0.795324	0.150036	5.30088	4	0.00608357	0.0333237	NA	0	0	P74622	no	sll1475	NA	NA	Sensory transduction histidine kinase	NA	NA	integral component of plasma membrane [GO:0005887]; histidine phosphotransfer kinase activity [GO:0009927]; phosphorelay sensor kinase activity [GO:0000155]; protein autophosphorylation [GO:0046777]	histidine phosphotransfer kinase activity [GO:0009927]; phosphorelay sensor kinase activity [GO:0000155]	protein autophosphorylation [GO:0046777]	integral component of plasma membrane [GO:0005887]	NA	NA	NA	NA	NA	297	NA	NA	NA	unreviewed	Predicted	UP000001425: Chromosome	Sign
p_411	PM_1	0.789973	0.169759	4.6535	4	0.00963621	0.0413895	NA	0.0666667	0.0666667	P73769	no	sll1165	mutS	NA	DNA mismatch repair protein MutS	FUNCTION: This protein is involved in the repair of mismatches in DNA, It is possible that it carries out the mismatch recognition step, This protein has a weak ATPase activity (By similarity), {ECO:0000250},	NA	cytosol [GO:0005829]; mismatch repair complex [GO:0032300]; adenine/cytosine mispair binding [GO:0032136]; ATP binding [GO:0005524]; ATP-dependent activity, acting on DNA [GO:0008094]; damaged DNA binding [GO:0003684]; mismatch repair [GO:0006298]	adenine/cytosine mispair binding [GO:0032136]; ATP binding [GO:0005524]; ATP-dependent activity, acting on DNA [GO:0008094]; damaged DNA binding [GO:0003684]	mismatch repair [GO:0006298]	cytosol [GO:0005829]; mismatch repair complex [GO:0032300]	NA	NA	NA	NA	NA	878	NA	NA	NA	reviewed	Inferred from homology	UP000001425: Chromosome	Sign
p_1328	PM_1	0.789662	0.103433	7.6345	4	0.00158095	0.0165043	NA	0	0	P73500	no	NA	pntB	NA	NAD(P) transhydrogenase subunit beta (EC 7,1,1,1) (Nicotinamide nucleotide transhydrogenase subunit beta)	FUNCTION: The transhydrogenation between NADH and NADP is coupled to respiration and ATP hydrolysis and functions as a proton pump across the membrane, {ECO:0000256|ARBA:ARBA00003943, ECO:0000256|PIRNR:PIRNR000204},	CATALYTIC ACTIVITY: Reaction=H(+)(in) + NAD(+) + NADPH = H(+)(out) + NADH + NADP(+); Xref=Rhea:RHEA:47992, ChEBI:CHEBI:15378, ChEBI:CHEBI:57540, ChEBI:CHEBI:57783, ChEBI:CHEBI:57945, ChEBI:CHEBI:58349; EC=7,1,1,1; Evidence={ECO:0000256|ARBA:ARBA00000006, ECO:0000256|PIRNR:PIRNR000204};	integral component of membrane [GO:0016021]; plasma membrane [GO:0005886]; NAD(P)+ transhydrogenase (AB-specific) activity [GO:0008750]; NADP binding [GO:0050661]	NAD(P)+ transhydrogenase (AB-specific) activity [GO:0008750]; NADP binding [GO:0050661]	NA	integral component of membrane [GO:0016021]; plasma membrane [GO:0005886]	SUBCELLULAR LOCATION: Cell inner membrane {ECO:0000256|ARBA:ARBA00004429}; Multi-pass membrane protein {ECO:0000256|ARBA:ARBA00004429}, Membrane {ECO:0000256|ARBA:ARBA00004141}; Multi-pass membrane protein {ECO:0000256|ARBA:ARBA00004141},	NA	NA	NA	7,1,1,1	480	NA	NA	NA	unreviewed	Inferred from homology	UP000001425: Chromosome	Sign
p_971	PM_1	0.789298	0.224661	3.51329	4	0.0245987	0.0747967	NA	0.125	0.125	P72727	no	slr1413	NA	NA	Slr1413 protein	NA	NA	integral component of membrane [GO:0016021]; GTP binding [GO:0005525]	GTP binding [GO:0005525]	NA	integral component of membrane [GO:0016021]	NA	NA	NA	NA	NA	481	NA	NA	NA	unreviewed	Predicted	UP000001425: Chromosome	Unsign
p_1146	PM_1	0.788609	0.140519	5.61211	4	0.00495325	0.0297816	NA	0	0	P73102	no	slr1907	NA	NA	Slr1907 protein	NA	NA	NA	NA	NA	NA	NA	NA	NA	NA	NA	179	NA	NA	NA	unreviewed	Predicted	UP000001425: Chromosome	Sign
p_1733	PM_1	0.786783	0.124869	6.30086	4	0.00324287	0.0243945	NA	0	0	P74389	no	NA	dnaX and dnaZ	NA	DNA polymerase III subunit	NA	NA	DNA-dependent DNA replication [GO:0006261]	NA	DNA-dependent DNA replication [GO:0006261]	NA	NA	NA	NA	NA	NA	319	NA	NA	NA	unreviewed	Predicted	UP000001425: Chromosome	Sign
p_1124	PM_1	0.782388	0.27165	2.88013	4	0.0450072	0.10937	NA	0.166667	0.166667	P73039	no	slr1762	NA	NA	Slr1762 protein	NA	NA	cytosol [GO:0005829]; phosphoglycolate phosphatase activity [GO:0008967]; dephosphorylation [GO:0016311]; DNA repair [GO:0006281]	phosphoglycolate phosphatase activity [GO:0008967]	dephosphorylation [GO:0016311]; DNA repair [GO:0006281]	cytosol [GO:0005829]	NA	NA	NA	NA	NA	221	NA	NA	NA	unreviewed	Predicted	UP000001425: Chromosome	Unsign
p_1441	PM_1	0.776206	0.144146	5.38486	4	0.00574996	0.0321777	NA	0	0	P73721	no	slr1735	NA	NA	ABC transporter	NA	NA	ABC-type amino acid transporter activity [GO:0015424]; ATP binding [GO:0005524]	ABC-type amino acid transporter activity [GO:0015424]; ATP binding [GO:0005524]	NA	NA	NA	NA	NA	NA	NA	252	NA	NA	NA	unreviewed	Predicted	UP000001425: Chromosome	Sign
p_205	PM_1	0.774541	0.148323	5.22199	4	0.00641875	0.034097	NA	0	0	P72871	no	sll0927	metK	NA	S-adenosylmethionine synthase (AdoMet synthase) (EC 2,5,1,6) (MAT) (Methionine adenosyltransferase)	FUNCTION: Catalyzes the formation of S-adenosylmethionine (AdoMet) from methionine and ATP, The overall synthetic reaction is composed of two sequential steps, AdoMet formation and the subsequent tripolyphosphate hydrolysis which occurs prior to release of AdoMet from the enzyme, {ECO:0000255|HAMAP-Rule:MF_00086},	CATALYTIC ACTIVITY: Reaction=ATP + H2O + L-methionine = diphosphate + phosphate + S-adenosyl-L-methionine; Xref=Rhea:RHEA:21080, ChEBI:CHEBI:15377, ChEBI:CHEBI:30616, ChEBI:CHEBI:33019, ChEBI:CHEBI:43474, ChEBI:CHEBI:57844, ChEBI:CHEBI:59789; EC=2,5,1,6; Evidence={ECO:0000255|HAMAP-Rule:MF_00086};	cytosol [GO:0005829]; ATP binding [GO:0005524]; magnesium ion binding [GO:0000287]; methionine adenosyltransferase activity [GO:0004478]; one-carbon metabolic process [GO:0006730]; S-adenosylmethionine biosynthetic process [GO:0006556]	ATP binding [GO:0005524]; magnesium ion binding [GO:0000287]; methionine adenosyltransferase activity [GO:0004478]	one-carbon metabolic process [GO:0006730]; S-adenosylmethionine biosynthetic process [GO:0006556]	cytosol [GO:0005829]	SUBCELLULAR LOCATION: Cytoplasm {ECO:0000255|HAMAP-Rule:MF_00086},	PATHWAY: Amino-acid biosynthesis; S-adenosyl-L-methionine biosynthesis; S-adenosyl-L-methionine from L-methionine: step 1/1, {ECO:0000255|HAMAP-Rule:MF_00086},	COFACTOR: Name=Mg(2+); Xref=ChEBI:CHEBI:18420; Evidence={ECO:0000255|HAMAP-Rule:MF_00086}; Note=Binds 2 divalent ions per subunit, {ECO:0000255|HAMAP-Rule:MF_00086}; COFACTOR: Name=K(+); Xref=ChEBI:CHEBI:29103; Evidence={ECO:0000255|HAMAP-Rule:MF_00086}; Note=Binds 1 potassium ion per subunit, {ECO:0000255|HAMAP-Rule:MF_00086};	SUBUNIT: Homotetramer; dimer of dimers, {ECO:0000255|HAMAP-Rule:MF_00086},	2,5,1,6	426	NA	NA	NA	reviewed	Inferred from homology	UP000001425: Chromosome	Sign
p_295	PM_1	0.77264	0.186753	4.13724	4	0.0144088	0.0524121	NA	0	0	P73305	no	sll1811	rplR	rpl18	50S ribosomal protein L18	FUNCTION: This is one of the proteins that binds and probably mediates the attachment of the 5S RNA into the large ribosomal subunit, where it forms part of the central protuberance, {ECO:0000255|HAMAP-Rule:MF_01337},	NA	cytosolic large ribosomal subunit [GO:0022625]; 5S rRNA binding [GO:0008097]; structural constituent of ribosome [GO:0003735]; translation [GO:0006412]	5S rRNA binding [GO:0008097]; structural constituent of ribosome [GO:0003735]	translation [GO:0006412]	cytosolic large ribosomal subunit [GO:0022625]	NA	NA	NA	SUBUNIT: Part of the 50S ribosomal subunit; part of the 5S rRNA/L5/L18/L25 subcomplex, Contacts the 5S and 23S rRNAs, {ECO:0000255|HAMAP-Rule:MF_01337},	NA	120	NA	NA	NA	reviewed	Inferred from homology	UP000001425: Chromosome	Unsign
p_1453	PM_1	0.770506	0.275209	2.79971	4	0.0488258	0.115047	NA	0	0	P73741	no	NA	rimI	NA	Ribosomal-protein-alanine acetyltransferase	NA	NA	acyltransferase activity, transferring groups other than amino-acyl groups [GO:0016747]; ribosomal-protein-alanine N-acetyltransferase activity [GO:0008999]; N-terminal peptidyl-alanine acetylation [GO:0017189]	acyltransferase activity, transferring groups other than amino-acyl groups [GO:0016747]; ribosomal-protein-alanine N-acetyltransferase activity [GO:0008999]	N-terminal peptidyl-alanine acetylation [GO:0017189]	NA	NA	NA	NA	NA	NA	158	NA	NA	NA	unreviewed	Predicted	UP000001425: Chromosome	Unsign
p_1612	PM_1	0.767502	0.127692	6.01059	4	0.00385753	0.0264127	NA	0	0	P74121	no	sll1884	NA	NA	Sll1884 protein	NA	NA	NA	NA	NA	NA	NA	NA	NA	NA	NA	374	NA	NA	NA	unreviewed	Predicted	UP000001425: Chromosome	Sign
p_1258	PM_1	0.76524	0.162517	4.70869	4	0.00924866	0.0407782	NA	0	0	P73357	no	slr1207	NA	NA	Slr1207 protein	NA	NA	NA	NA	NA	NA	NA	NA	NA	NA	NA	514	NA	NA	NA	unreviewed	Predicted	UP000001425: Chromosome	Sign
p_637	PM_1	0.76493	0.0949915	8.05262	4	0.00129128	0.015184	NA	0.0227273	0.0227273	P74689	no	slr0452	ilvD	NA	Dihydroxy-acid dehydratase (DAD) (EC 4,2,1,9)	FUNCTION: Functions in the biosynthesis of branched-chain amino acids, Catalyzes the dehydration of (2R,3R)-2,3-dihydroxy-3-methylpentanoate (2,3-dihydroxy-3-methylvalerate) into 2-oxo-3-methylpentanoate (2-oxo-3-methylvalerate) and of (2R)-2,3-dihydroxy-3-methylbutanoate (2,3-dihydroxyisovalerate) into 2-oxo-3-methylbutanoate (2-oxoisovalerate), the penultimate precursor to L-isoleucine and L-va…	CATALYTIC ACTIVITY: Reaction=(2R)-2,3-dihydroxy-3-methylbutanoate = 3-methyl-2-oxobutanoate + H2O; Xref=Rhea:RHEA:24809, ChEBI:CHEBI:11851, ChEBI:CHEBI:15377, ChEBI:CHEBI:49072; EC=4,2,1,9; Evidence={ECO:0000255|HAMAP-Rule:MF_00012};PhysiologicalDirection=left-to-right; Xref=Rhea:RHEA:24810; Evidence={ECO:0000255|HAMAP-Rule:MF_00012}; CATALYTIC ACTIVITY: Reaction=(2R,3R)-2,3-dihydroxy-3-methylpen…	4 iron, 4 sulfur cluster binding [GO:0051539]; dihydroxy-acid dehydratase activity [GO:0004160]; metal ion binding [GO:0046872]; branched-chain amino acid biosynthetic process [GO:0009082]; isoleucine biosynthetic process [GO:0009097]; valine biosynthetic process [GO:0009099]	4 iron, 4 sulfur cluster binding [GO:0051539]; dihydroxy-acid dehydratase activity [GO:0004160]; metal ion binding [GO:0046872]	branched-chain amino acid biosynthetic process [GO:0009082]; isoleucine biosynthetic process [GO:0009097]; valine biosynthetic process [GO:0009099]	NA	NA	PATHWAY: Amino-acid biosynthesis; L-isoleucine biosynthesis; L-isoleucine from 2-oxobutanoate: step 3/4, {ECO:0000255|HAMAP-Rule:MF_00012},; PATHWAY: Amino-acid biosynthesis; L-valine biosynthesis; L-valine from pyruvate: step 3/4, {ECO:0000255|HAMAP-Rule:MF_00012},	COFACTOR: Name=[2Fe-2S] cluster; Xref=ChEBI:CHEBI:49601; Evidence={ECO:0000255|HAMAP-Rule:MF_00012}; Note=Binds 1 [2Fe-2S] cluster per subunit, This cluster acts as a Lewis acid cofactor, {ECO:0000255|HAMAP-Rule:MF_00012}; COFACTOR: Name=Mg(2+); Xref=ChEBI:CHEBI:18420; Evidence={ECO:0000255|HAMAP-Rule:MF_00012};	SUBUNIT: Homodimer, {ECO:0000255|HAMAP-Rule:MF_00012},	4,2,1,9	561	NA	NA	NA	reviewed	Evidence at protein level	UP000001425: Chromosome	Sign
p_1879	PM_1	0.76478	0.10928	6.99835	4	0.00219406	0.0192746	NA	0.0625	0.0625	P74686	no	NA	ski2	NA	Antiviral protein	NA	NA	ATP binding [GO:0005524]; nucleic acid binding [GO:0003676]	ATP binding [GO:0005524]; nucleic acid binding [GO:0003676]	NA	NA	NA	NA	NA	NA	NA	1006	NA	NA	NA	unreviewed	Predicted	UP000001425: Chromosome	Sign
p_2020	PM_1	0.764751	0.206855	3.69704	4	0.0208895	0.0674612	NA	0.0714286	0.0714286	Q55449	no	slr0031	NA	NA	Slr0031 protein	NA	NA	NA	NA	NA	NA	NA	NA	NA	NA	NA	584	NA	NA	NA	unreviewed	Predicted	UP000001425: Chromosome	Unsign
p_505	PM_1	0.764321	0.102602	7.44937	4	0.00173468	0.0173319	NA	0	0	P74177	no	slr1265	rpoC1	NA	DNA-directed RNA polymerase subunit gamma (RNAP subunit gamma) (EC 2,7,7,6) (RNA polymerase subunit gamma) (Transcriptase subunit gamma)	FUNCTION: DNA-dependent RNA polymerase catalyzes the transcription of DNA into RNA using the four ribonucleoside triphosphates as substrates, {ECO:0000255|HAMAP-Rule:MF_01323},	CATALYTIC ACTIVITY: Reaction=a ribonucleoside 5'-triphosphate + RNA(n) = diphosphate + RNA(n+1); Xref=Rhea:RHEA:21248, Rhea:RHEA-COMP:14527, Rhea:RHEA-COMP:17342, ChEBI:CHEBI:33019, ChEBI:CHEBI:61557, ChEBI:CHEBI:140395; EC=2,7,7,6; Evidence={ECO:0000255|HAMAP-Rule:MF_01323};	DNA binding [GO:0003677]; DNA-directed 5'-3' RNA polymerase activity [GO:0003899]; magnesium ion binding [GO:0000287]; zinc ion binding [GO:0008270]; transcription, DNA-templated [GO:0006351]	DNA binding [GO:0003677]; DNA-directed 5'-3' RNA polymerase activity [GO:0003899]; magnesium ion binding [GO:0000287]; zinc ion binding [GO:0008270]	transcription, DNA-templated [GO:0006351]	NA	NA	NA	COFACTOR: Name=Mg(2+); Xref=ChEBI:CHEBI:18420; Evidence={ECO:0000255|HAMAP-Rule:MF_01323}; Note=Binds 1 Mg(2+) ion per subunit, {ECO:0000255|HAMAP-Rule:MF_01323}; COFACTOR: Name=Zn(2+); Xref=ChEBI:CHEBI:29105; Evidence={ECO:0000255|HAMAP-Rule:MF_01323}; Note=Binds 1 Zn(2+) ion per subunit, {ECO:0000255|HAMAP-Rule:MF_01323};	SUBUNIT: In cyanobacteria the RNAP catalytic core is composed of 2 alpha, 1 beta, 1 beta', 1 gamma and 1 omega subunit, When a sigma factor is associated with the core the holoenzyme is formed, which can initiate transcription, {ECO:0000255|HAMAP-Rule:MF_01323},	2,7,7,6	626	NA	NA	NA	reviewed	Inferred from homology	UP000001425: Chromosome	Sign
p_1904	PM_1	0.763986	0.131615	5.80471	4	0.00438167	0.0286532	NA	0	0	P74734	no	sll0572	NA	NA	Sll0572 protein	NA	NA	NA	NA	NA	NA	NA	NA	NA	NA	NA	470	NA	NA	NA	unreviewed	Predicted	UP000001425: Chromosome	Sign
p_1489	PM_1	0.762898	0.0995747	7.66157	4	0.00155991	0.0164328	NA	0	0	P73831	no	slr2000	NA	NA	Slr2000 protein	NA	NA	NA	NA	NA	NA	NA	NA	NA	NA	NA	321	NA	NA	NA	unreviewed	Predicted	UP000001425: Chromosome	Sign
p_998	PM_1	0.761961	0.137972	5.52257	4	0.00524995	0.0302359	NA	0	0	P72779	no	sll1680	NA	NA	Peptide-methionine (R)-S-oxide reductase (EC 1,8,4,12)	NA	CATALYTIC ACTIVITY: Reaction=[thioredoxin]-disulfide + H2O + L-methionyl-[protein] = [thioredoxin]-dithiol + L-methionyl-(R)-S-oxide-[protein]; Xref=Rhea:RHEA:24164, Rhea:RHEA-COMP:10698, Rhea:RHEA-COMP:10700, Rhea:RHEA-COMP:12313, Rhea:RHEA-COMP:12314, ChEBI:CHEBI:15377, ChEBI:CHEBI:16044, ChEBI:CHEBI:29950, ChEBI:CHEBI:45764, ChEBI:CHEBI:50058; EC=1,8,4,12; Evidence={ECO:0000256|ARBA:ARBA000017…	peptide-methionine (R)-S-oxide reductase activity [GO:0033743]	peptide-methionine (R)-S-oxide reductase activity [GO:0033743]	NA	NA	NA	NA	NA	NA	1,8,4,12	176	NA	NA	NA	unreviewed	Predicted	UP000001425: Chromosome	Sign
p_871	PM_1	0.761666	0.0792587	9.60988	4	0.000655483	0.0108224	NA	0	0	Q55891	no	slr0116	pcyA	NA	Phycocyanobilin:ferredoxin oxidoreductase (EC 1,3,7,5)	FUNCTION: Catalyzes the four-electron reduction of biliverdin IX-alpha (2-electron reduction at both the A and D rings); the reaction proceeds via an isolatable 2-electron intermediate, 181,182-dihydrobiliverdin, {ECO:0000250},	CATALYTIC ACTIVITY: Reaction=(2R,3Z)-phycocyanobilin + 4 oxidized [2Fe-2S]-[ferredoxin] = biliverdin IXalpha + 4 H(+) + 4 reduced [2Fe-2S]-[ferredoxin]; Xref=Rhea:RHEA:15309, Rhea:RHEA-COMP:10000, Rhea:RHEA-COMP:10001, ChEBI:CHEBI:15378, ChEBI:CHEBI:33737, ChEBI:CHEBI:33738, ChEBI:CHEBI:57437, ChEBI:CHEBI:57991; EC=1,3,7,5;	cobalt ion binding [GO:0050897]; phycocyanobilin:ferredoxin oxidoreductase activity [GO:0050620]; phytochromobilin biosynthetic process [GO:0010024]	cobalt ion binding [GO:0050897]; phycocyanobilin:ferredoxin oxidoreductase activity [GO:0050620]	phytochromobilin biosynthetic process [GO:0010024]	NA	NA	NA	NA	NA	1,3,7,5	248	NA	NA	NA	reviewed	Evidence at protein level	UP000001425: Chromosome	Sign
p_1812	PM_1	0.759219	0.104636	7.2558	4	0.00191568	0.0179827	NA	0	0	P74552	no	sll1366	NA	NA	Helicase of the snf2/rad54 family	NA	NA	ATP binding [GO:0005524]; ATP-dependent activity, acting on DNA [GO:0008094]; DNA binding [GO:0003677]; helicase activity [GO:0004386]	ATP binding [GO:0005524]; ATP-dependent activity, acting on DNA [GO:0008094]; DNA binding [GO:0003677]; helicase activity [GO:0004386]	NA	NA	NA	NA	NA	NA	NA	1039	NA	NA	NA	unreviewed	Predicted	UP000001425: Chromosome	Sign
p_1367	PM_1	0.757029	0.141777	5.33959	4	0.00592694	0.0327741	NA	0.166667	0.166667	P73573	no	sll0867	NA	NA	Sll0867 protein	NA	NA	cytosol [GO:0005829]; alditol:NADP+ 1-oxidoreductase activity [GO:0004032]; D-threo-aldose 1-dehydrogenase activity [GO:0047834]	alditol:NADP+ 1-oxidoreductase activity [GO:0004032]; D-threo-aldose 1-dehydrogenase activity [GO:0047834]	NA	cytosol [GO:0005829]	NA	NA	NA	NA	NA	430	NA	NA	NA	unreviewed	Predicted	UP000001425: Chromosome	Sign
p_26	PM_1	0.756125	0.0939006	8.05239	4	0.00129142	0.015184	NA	0	0	P22358	no	sll0170	dnaK2	dnaK	Chaperone protein DnaK2 (HSP70-2) (Heat shock 70 kDa protein 2) (Heat shock protein 70-2)	FUNCTION: Acts as a chaperone, {ECO:0000250},	NA	ATP binding [GO:0005524]; ATP hydrolysis activity [GO:0016887]; unfolded protein binding [GO:0051082]; protein folding [GO:0006457]	ATP binding [GO:0005524]; ATP hydrolysis activity [GO:0016887]; unfolded protein binding [GO:0051082]	protein folding [GO:0006457]	NA	NA	NA	NA	NA	NA	636	NA	NA	NA	reviewed	Evidence at transcript level	UP000001425: Chromosome	Sign
p_656	PM_1	0.755543	0.245025	3.08354	4	0.0368048	0.0962715	NA	0	0	P74786	no	ssl0294	NA	NA	UPF0426 protein ssl0294	NA	NA	NA	NA	NA	NA	NA	NA	NA	NA	NA	70	NA	NA	NA	reviewed	Inferred from homology	UP000001425: Chromosome	Unsign
p_2117	PM_1	0.754546	0.102671	7.34917	4	0.00182561	0.017562	NA	0	0	Q55662	no	NA	clpC	NA	ATP-dependent Clp protease regulatory subunit	NA	NA	cytoplasm [GO:0005737]; ATP binding [GO:0005524]; ATP hydrolysis activity [GO:0016887]; peptidase activity [GO:0008233]	ATP binding [GO:0005524]; ATP hydrolysis activity [GO:0016887]; peptidase activity [GO:0008233]	NA	cytoplasm [GO:0005737]	SUBCELLULAR LOCATION: Cytoplasm {ECO:0000256|ARBA:ARBA00004496},	NA	NA	SUBUNIT: Homohexamer, The oligomerization is ATP-dependent, {ECO:0000256|ARBA:ARBA00026057},	NA	821	NA	NA	NA	unreviewed	Inferred from homology	UP000001425: Chromosome	Sign
p_1669	PM_1	0.752022	0.217418	3.45888	4	0.0258441	0.0767412	NA	0	0	P74243	no	sll1092	NA	NA	Sll1092 protein	NA	NA	NA	NA	NA	NA	NA	NA	NA	NA	NA	128	NA	NA	NA	unreviewed	Predicted	UP000001425: Chromosome	Unsign
p_157	PM_1	0.748677	0.145265	5.15386	4	0.00672651	0.0349538	NA	0	0	P72720	no	sll0220	glmS	NA	Glutamine--fructose-6-phosphate aminotransferase [isomerizing] (EC 2,6,1,16) (D-fructose-6-phosphate amidotransferase) (GFAT) (Glucosamine-6-phosphate synthase) (Hexosephosphate aminotransferase) (L-glutamine--D-fructose-6-phosphate amidotransferase)	FUNCTION: Catalyzes the first step in hexosamine metabolism, converting fructose-6P into glucosamine-6P using glutamine as a nitrogen source, {ECO:0000255|HAMAP-Rule:MF_00164},	CATALYTIC ACTIVITY: Reaction=D-fructose 6-phosphate + L-glutamine = D-glucosamine 6-phosphate + L-glutamate; Xref=Rhea:RHEA:13237, ChEBI:CHEBI:29985, ChEBI:CHEBI:58359, ChEBI:CHEBI:58725, ChEBI:CHEBI:61527; EC=2,6,1,16; Evidence={ECO:0000255|HAMAP-Rule:MF_00164};	cytosol [GO:0005829]; carbohydrate derivative binding [GO:0097367]; glutamine-fructose-6-phosphate transaminase (isomerizing) activity [GO:0004360]; carbohydrate metabolic process [GO:0005975]; fructose 6-phosphate metabolic process [GO:0006002]; glutamine metabolic process [GO:0006541]; protein N-linked glycosylation [GO:0006487]; UDP-N-acetylglucosamine metabolic process [GO:0006047]	carbohydrate derivative binding [GO:0097367]; glutamine-fructose-6-phosphate transaminase (isomerizing) activity [GO:0004360]	carbohydrate metabolic process [GO:0005975]; fructose 6-phosphate metabolic process [GO:0006002]; glutamine metabolic process [GO:0006541]; protein N-linked glycosylation [GO:0006487]; UDP-N-acetylglucosamine metabolic process [GO:0006047]	cytosol [GO:0005829]	SUBCELLULAR LOCATION: Cytoplasm {ECO:0000255|HAMAP-Rule:MF_00164},	NA	NA	SUBUNIT: Homodimer, {ECO:0000255|HAMAP-Rule:MF_00164},	2,6,1,16	631	NA	NA	NA	reviewed	Inferred from homology	UP000001425: Chromosome	Sign
p_344	PM_1	0.748525	0.137625	5.43889	4	0.00554712	0.0314051	NA	0	0	P73452	no	sll1450	nrtA	NA	Nitrate/nitrite binding protein NrtA	FUNCTION: Part of the ABC transporter complex NrtABCD involved in nitrate uptake (PubMed:16777960), The complex is probably also involved in nitrite transport (By similarity), NrtA is the substrate-binding protein (PubMed:16777960), Binds nitrate (PubMed:16777960), {ECO:0000250|UniProtKB:P38043, ECO:0000269|PubMed:16777960},	NA	plasma membrane [GO:0005886]; transmembrane transporter activity [GO:0022857]; ion transport [GO:0006811]; nitrate assimilation [GO:0042128]	transmembrane transporter activity [GO:0022857]	ion transport [GO:0006811]; nitrate assimilation [GO:0042128]	plasma membrane [GO:0005886]	SUBCELLULAR LOCATION: Cell inner membrane {ECO:0000305|PubMed:16777960}; Lipid-anchor {ECO:0000305|PubMed:16777960}; Periplasmic side {ECO:0000305|PubMed:16777960},	NA	NA	SUBUNIT: The complex is composed of two ATP-binding proteins (NrtC and NrtD), two transmembrane proteins (NrtB) and a solute-binding protein (NrtA), {ECO:0000305|PubMed:16777960},	NA	446	NA	NA	NA	reviewed	Evidence at protein level	UP000001425: Chromosome	Sign
p_1709	PM_1	0.745751	0.277422	2.68815	4	0.0547633	0.124623	NA	0	0	P74335	no	ssr2723	NA	NA	Ssr2723 protein	NA	NA	protein catabolic process [GO:0030163]; proteolysis [GO:0006508]	NA	protein catabolic process [GO:0030163]; proteolysis [GO:0006508]	NA	NA	NA	NA	NA	NA	96	NA	NA	NA	unreviewed	Predicted	UP000001425: Chromosome	Unsign
p_767	PM_1	0.745334	0.0999135	7.45979	4	0.00172555	0.017315	NA	0.025	0.025	Q55511	no	sll0533	tig	NA	Trigger factor (TF) (EC 5,2,1,8) (PPIase)	FUNCTION: Involved in protein export, Acts as a chaperone by maintaining the newly synthesized protein in an open conformation, Functions as a peptidyl-prolyl cis-trans isomerase (By similarity), {ECO:0000250},	CATALYTIC ACTIVITY: Reaction=[protein]-peptidylproline (omega=180) = [protein]-peptidylproline (omega=0); Xref=Rhea:RHEA:16237, Rhea:RHEA-COMP:10747, Rhea:RHEA-COMP:10748, ChEBI:CHEBI:83833, ChEBI:CHEBI:83834; EC=5,2,1,8;	cytoplasm [GO:0005737]; peptidyl-prolyl cis-trans isomerase activity [GO:0003755]; protein folding chaperone [GO:0044183]; ribosome binding [GO:0043022]; 'de novo' cotranslational protein folding [GO:0051083]; cell cycle [GO:0007049]; cell division [GO:0051301]; chaperone-mediated protein folding [GO:0061077]; protein transport [GO:0015031]; protein unfolding [GO:0043335]	peptidyl-prolyl cis-trans isomerase activity [GO:0003755]; protein folding chaperone [GO:0044183]; ribosome binding [GO:0043022]	'de novo' cotranslational protein folding [GO:0051083]; cell cycle [GO:0007049]; cell division [GO:0051301]; chaperone-mediated protein folding [GO:0061077]; protein transport [GO:0015031]; protein unfolding [GO:0043335]	cytoplasm [GO:0005737]	SUBCELLULAR LOCATION: Cytoplasm, Note=About half TF is bound to the ribosome near the polypeptide exit tunnel while the other half is free in the cytoplasm, {ECO:0000250},	NA	NA	NA	5,2,1,8	471	NA	NA	NA	reviewed	Inferred from homology	UP000001425: Chromosome	Sign
p_545	PM_1	0.74456	0.202177	3.68272	4	0.0211534	0.067773	NA	0	0	P74304	no	sll0916	cbiC	cobH	Cobalt-precorrin-8 methylmutase (EC 5,4,99,60) (Cobalt-precorrin isomerase)	FUNCTION: Catalyzes the conversion of cobalt-precorrin-8 to cobyrinate, {ECO:0000250},	CATALYTIC ACTIVITY: Reaction=Co-precorrin-8X = cob(II)yrinate; Xref=Rhea:RHEA:16209, ChEBI:CHEBI:58894, ChEBI:CHEBI:70792; EC=5,4,99,60;	cobalt-precorrin-8 methylmutase activity [GO:0043778]; precorrin-8X methylmutase activity [GO:0016993]; cobalamin biosynthetic process [GO:0009236]	cobalt-precorrin-8 methylmutase activity [GO:0043778]; precorrin-8X methylmutase activity [GO:0016993]	cobalamin biosynthetic process [GO:0009236]	NA	NA	PATHWAY: Cofactor biosynthesis; adenosylcobalamin biosynthesis; cob(II)yrinate a,c-diamide from sirohydrochlorin (anaerobic route): step 9/10,	NA	SUBUNIT: Homodimer, {ECO:0000250},	5,4,99,60	217	NA	NA	NA	reviewed	Inferred from homology	UP000001425: Chromosome	Unsign
p_951	PM_1	0.742946	0.127781	5.81421	4	0.00435564	0.0285632	NA	0.0714286	0.0714286	P72678	no	sll0703	NA	NA	Sll0703 protein	NA	NA	cytoplasm [GO:0005737]; flavin adenine dinucleotide binding [GO:0050660]; oxidoreductase activity [GO:0016491]; cell redox homeostasis [GO:0045454]	flavin adenine dinucleotide binding [GO:0050660]; oxidoreductase activity [GO:0016491]	cell redox homeostasis [GO:0045454]	cytoplasm [GO:0005737]	NA	NA	NA	NA	NA	399	NA	NA	NA	unreviewed	Predicted	UP000001425: Chromosome	Sign
p_2052	PM_1	0.741812	0.12044	6.15918	4	0.00352652	0.0255663	NA	0	0	Q55529	no	slr0324	NA	NA	OppC in a binding protein-dependent transport system	NA	NA	integral component of membrane [GO:0016021]; plasma membrane [GO:0005886]; transmembrane transport [GO:0055085]	NA	transmembrane transport [GO:0055085]	integral component of membrane [GO:0016021]; plasma membrane [GO:0005886]	SUBCELLULAR LOCATION: Cell membrane {ECO:0000256|RuleBase:RU363032}; Multi-pass membrane protein {ECO:0000256|RuleBase:RU363032},	NA	NA	NA	NA	294	NA	NA	NA	unreviewed	Inferred from homology	UP000001425: Chromosome	Sign
p_1522	PM_1	0.741077	0.0921676	8.04053	4	0.00129869	0.0151927	NA	0	0	P73905	no	slr2080	NA	NA	Slr2080 protein	NA	NA	endonuclease activity [GO:0004519]; nucleic acid binding [GO:0003676]	endonuclease activity [GO:0004519]; nucleic acid binding [GO:0003676]	NA	NA	NA	NA	NA	NA	NA	150	NA	NA	NA	unreviewed	Predicted	UP000001425: Chromosome	Sign
p_2276	PM_1	0.741005	0.117339	6.31509	4	0.00321596	0.0243076	NA	0.03125	0.03125	Q6YRV1	no	sll6053	NA	NA	Sll6053 protein	NA	NA	cytoplasm [GO:0005737]; cytosol [GO:0005829]; metal ion binding [GO:0046872]; metallopeptidase activity [GO:0008237]; nucleotidyltransferase activity [GO:0016779]; ubiquitin-like modifier activating enzyme activity [GO:0008641]	metal ion binding [GO:0046872]; metallopeptidase activity [GO:0008237]; nucleotidyltransferase activity [GO:0016779]; ubiquitin-like modifier activating enzyme activity [GO:0008641]	NA	cytoplasm [GO:0005737]; cytosol [GO:0005829]	NA	NA	NA	NA	NA	471	NA	NA	NA	unreviewed	Predicted	UP000001425: Plasmid pSYSX	Sign
p_133	PM_1	0.740249	0.188267	3.93191	4	0.0170755	0.0586309	NA	0.214286	0.214286	P72622	no	sll1394	msrA1	NA	Peptide methionine sulfoxide reductase MsrA 1 (Protein-methionine-S-oxide reductase 1) (EC 1,8,4,11) (Peptide-methionine (S)-S-oxide reductase 1) (Peptide Met(O) reductase 1)	FUNCTION: Has an important function as a repair enzyme for proteins that have been inactivated by oxidation, Catalyzes the reversible oxidation-reduction of methionine sulfoxide in proteins to methionine (By similarity), {ECO:0000250},	CATALYTIC ACTIVITY: Reaction=[thioredoxin]-disulfide + H2O + L-methionyl-[protein] = [thioredoxin]-dithiol + L-methionyl-(S)-S-oxide-[protein]; Xref=Rhea:RHEA:14217, Rhea:RHEA-COMP:10698, Rhea:RHEA-COMP:10700, Rhea:RHEA-COMP:12313, Rhea:RHEA-COMP:12315, ChEBI:CHEBI:15377, ChEBI:CHEBI:16044, ChEBI:CHEBI:29950, ChEBI:CHEBI:44120, ChEBI:CHEBI:50058; EC=1,8,4,11; CATALYTIC ACTIVITY: Reaction=[thiored…	cytoplasm [GO:0005737]; L-methionine-(S)-S-oxide reductase activity [GO:0036456]; peptide-methionine (S)-S-oxide reductase activity [GO:0008113]; cellular protein modification process [GO:0006464]; cellular response to oxidative stress [GO:0034599]	L-methionine-(S)-S-oxide reductase activity [GO:0036456]; peptide-methionine (S)-S-oxide reductase activity [GO:0008113]	cellular protein modification process [GO:0006464]; cellular response to oxidative stress [GO:0034599]	cytoplasm [GO:0005737]	NA	NA	NA	NA	1,8,4,11	222	NA	NA	NA	reviewed	Inferred from homology	UP000001425: Chromosome	Unsign
p_198	PM_1	0.739166	0.222534	3.32158	4	0.0293351	0.0829795	NA	0	0	P72851	no	ssr1604	rpmB	rpl28	50S ribosomal protein L28	NA	NA	ribosome [GO:0005840]; structural constituent of ribosome [GO:0003735]; translation [GO:0006412]	structural constituent of ribosome [GO:0003735]	translation [GO:0006412]	ribosome [GO:0005840]	NA	NA	NA	NA	NA	78	NA	NA	NA	reviewed	Inferred from homology	UP000001425: Chromosome	Unsign
p_2095	PM_1	0.738319	0.174179	4.23886	4	0.0132756	0.0501716	NA	0.0416667	0.0416667	Q55614	no	NA	livG	NA	High-affinity branched-chain amino acid transport ATP-binding protein	NA	NA	plasma membrane [GO:0005886]; ATP binding [GO:0005524]	ATP binding [GO:0005524]	NA	plasma membrane [GO:0005886]	NA	NA	NA	NA	NA	373	NA	NA	NA	unreviewed	Predicted	UP000001425: Chromosome	Unsign
p_22	PM_1	0.729572	0.0846274	8.62099	4	0.000995263	0.0132398	NA	0	0	P22034	no	sll0416	groEL2	cpn60-2 groL2	Chaperonin GroEL 2 (EC 5,6,1,7) (60 kDa chaperonin 2) (Chaperonin-60 2) (Cpn60 2)	FUNCTION: Together with its co-chaperonin GroES, plays an essential role in assisting protein folding, The GroEL-GroES system forms a nano-cage that allows encapsulation of the non-native substrate proteins and provides a physical environment optimized to promote and accelerate protein folding, {ECO:0000255|HAMAP-Rule:MF_00600},	CATALYTIC ACTIVITY: Reaction=ATP + H(2)O + a folded polypeptide = ADP + phosphate + an unfolded polypeptide,; EC=5,6,1,7; Evidence={ECO:0000255|HAMAP-Rule:MF_00600};	GroEL-GroES complex [GO:1990220]; ATP binding [GO:0005524]; ATP hydrolysis activity [GO:0016887]; isomerase activity [GO:0016853]; unfolded protein binding [GO:0051082]; chaperone cofactor-dependent protein refolding [GO:0051085]; protein folding [GO:0006457]; protein refolding [GO:0042026]; response to heat [GO:0009408]	ATP binding [GO:0005524]; ATP hydrolysis activity [GO:0016887]; isomerase activity [GO:0016853]; unfolded protein binding [GO:0051082]	chaperone cofactor-dependent protein refolding [GO:0051085]; protein folding [GO:0006457]; protein refolding [GO:0042026]; response to heat [GO:0009408]	GroEL-GroES complex [GO:1990220]	SUBCELLULAR LOCATION: Cytoplasm {ECO:0000255|HAMAP-Rule:MF_00600},	NA	NA	SUBUNIT: Forms a cylinder of 14 subunits composed of two heptameric rings stacked back-to-back, Interacts with the co-chaperonin GroES, {ECO:0000255|HAMAP-Rule:MF_00600},	5,6,1,7	552	NA	NA	NA	reviewed	Evidence at protein level	UP000001425: Chromosome	Sign
p_2051	PM_1	0.72343	0.125309	5.77319	4	0.00446946	0.0289277	NA	0.0555556	0.0555556	Q55528	no	NA	ams1	NA	Alpha-mannosidase	NA	NA	alpha-mannosidase activity [GO:0004559]; carbohydrate binding [GO:0030246]; metal ion binding [GO:0046872]; mannose metabolic process [GO:0006013]; oligosaccharide catabolic process [GO:0009313]	alpha-mannosidase activity [GO:0004559]; carbohydrate binding [GO:0030246]; metal ion binding [GO:0046872]	mannose metabolic process [GO:0006013]; oligosaccharide catabolic process [GO:0009313]	NA	NA	NA	COFACTOR: Name=Zn(2+); Xref=ChEBI:CHEBI:29105; Evidence={ECO:0000256|ARBA:ARBA00001947};	NA	NA	1042	NA	NA	NA	unreviewed	Inferred from homology	UP000001425: Chromosome	Sign
p_304	PM_1	0.722287	0.198415	3.64029	4	0.0219591	0.0692693	NA	0.0357143	0.0357143	P73314	no	sll1804	rpsC	rps3	30S ribosomal protein S3	FUNCTION: Binds the lower part of the 30S subunit head, Binds mRNA in the 70S ribosome, positioning it for translation, {ECO:0000255|HAMAP-Rule:MF_01309},	NA	cytosolic small ribosomal subunit [GO:0022627]; mRNA binding [GO:0003729]; rRNA binding [GO:0019843]; structural constituent of ribosome [GO:0003735]; translation [GO:0006412]	mRNA binding [GO:0003729]; rRNA binding [GO:0019843]; structural constituent of ribosome [GO:0003735]	translation [GO:0006412]	cytosolic small ribosomal subunit [GO:0022627]	NA	NA	NA	SUBUNIT: Part of the 30S ribosomal subunit, Forms a tight complex with proteins S10 and S14, {ECO:0000255|HAMAP-Rule:MF_01309},	NA	240	NA	NA	NA	reviewed	Evidence at protein level	UP000001425: Chromosome	Unsign
p_193	PM_1	0.718002	0.0520623	13.7912	4	0.000160204	0.00548461	NA	0.0357143	0.0357143	P72830	no	sll1196	pfkA1	pfkA	ATP-dependent 6-phosphofructokinase 1 (ATP-PFK 1) (Phosphofructokinase 1) (EC 2,7,1,11) (Phosphohexokinase 1)	FUNCTION: Catalyzes the phosphorylation of D-fructose 6-phosphate to fructose 1,6-bisphosphate by ATP, the first committing step of glycolysis, {ECO:0000255|HAMAP-Rule:MF_01976},	CATALYTIC ACTIVITY: Reaction=ATP + beta-D-fructose 6-phosphate = ADP + beta-D-fructose 1,6-bisphosphate + H(+); Xref=Rhea:RHEA:16109, ChEBI:CHEBI:15378, ChEBI:CHEBI:30616, ChEBI:CHEBI:32966, ChEBI:CHEBI:57634, ChEBI:CHEBI:456216; EC=2,7,1,11; Evidence={ECO:0000255|HAMAP-Rule:MF_01976};	6-phosphofructokinase complex [GO:0005945]; 6-phosphofructokinase activity [GO:0003872]; AMP binding [GO:0016208]; ATP binding [GO:0005524]; diphosphate-fructose-6-phosphate 1-phosphotransferase activity [GO:0047334]; fructose-6-phosphate binding [GO:0070095]; identical protein binding [GO:0042802]; metal ion binding [GO:0046872]; monosaccharide binding [GO:0048029]; canonical glycolysis [GO:0061…	6-phosphofructokinase activity [GO:0003872]; AMP binding [GO:0016208]; ATP binding [GO:0005524]; diphosphate-fructose-6-phosphate 1-phosphotransferase activity [GO:0047334]; fructose-6-phosphate binding [GO:0070095]; identical protein binding [GO:0042802]; metal ion binding [GO:0046872]; monosaccharide binding [GO:0048029]	canonical glycolysis [GO:0061621]; fructose 1,6-bisphosphate metabolic process [GO:0030388]; fructose 6-phosphate metabolic process [GO:0006002]	6-phosphofructokinase complex [GO:0005945]	SUBCELLULAR LOCATION: Cytoplasm {ECO:0000255|HAMAP-Rule:MF_01976},	PATHWAY: Carbohydrate degradation; glycolysis; D-glyceraldehyde 3-phosphate and glycerone phosphate from D-glucose: step 3/4, {ECO:0000255|HAMAP-Rule:MF_01976},	COFACTOR: Name=Mg(2+); Xref=ChEBI:CHEBI:18420; Evidence={ECO:0000255|HAMAP-Rule:MF_01976};	SUBUNIT: Homodimer or homotetramer, {ECO:0000255|HAMAP-Rule:MF_01976},	2,7,1,11	361	NA	NA	NA	reviewed	Inferred from homology	UP000001425: Chromosome	Sign
p_78	PM_1	0.70671	0.239877	2.94614	4	0.0421309	0.105012	NA	0	0	P48946	no	ssr1399	rpsR	rps18	30S ribosomal protein S18	FUNCTION: Binds as a heterodimer with protein S6 to the central domain of the 16S rRNA, where it helps stabilize the platform of the 30S subunit, {ECO:0000255|HAMAP-Rule:MF_00270},	NA	cytosolic small ribosomal subunit [GO:0022627]; small ribosomal subunit rRNA binding [GO:0070181]; structural constituent of ribosome [GO:0003735]; translation [GO:0006412]	small ribosomal subunit rRNA binding [GO:0070181]; structural constituent of ribosome [GO:0003735]	translation [GO:0006412]	cytosolic small ribosomal subunit [GO:0022627]	NA	NA	NA	SUBUNIT: Part of the 30S ribosomal subunit, Forms a tight heterodimer with protein S6, {ECO:0000255|HAMAP-Rule:MF_00270},	NA	71	NA	NA	NA	reviewed	Inferred from homology	UP000001425: Chromosome	Unsign
p_256	PM_1	0.703901	0.121955	5.77181	4	0.00447336	0.0289277	NA	0	0	P73141	no	slr1031	tyrS	NA	Tyrosine--tRNA ligase (EC 6,1,1,1) (Tyrosyl-tRNA synthetase) (TyrRS)	FUNCTION: Catalyzes the attachment of tyrosine to tRNA(Tyr) in a two-step reaction: tyrosine is first activated by ATP to form Tyr-AMP and then transferred to the acceptor end of tRNA(Tyr), {ECO:0000255|HAMAP-Rule:MF_02007},	CATALYTIC ACTIVITY: Reaction=ATP + L-tyrosine + tRNA(Tyr) = AMP + diphosphate + H(+) + L-tyrosyl-tRNA(Tyr); Xref=Rhea:RHEA:10220, Rhea:RHEA-COMP:9706, Rhea:RHEA-COMP:9707, ChEBI:CHEBI:15378, ChEBI:CHEBI:30616, ChEBI:CHEBI:33019, ChEBI:CHEBI:58315, ChEBI:CHEBI:78442, ChEBI:CHEBI:78536, ChEBI:CHEBI:456215; EC=6,1,1,1; Evidence={ECO:0000255|HAMAP-Rule:MF_02007};	cytoplasm [GO:0005737]; ATP binding [GO:0005524]; RNA binding [GO:0003723]; tyrosine-tRNA ligase activity [GO:0004831]; tyrosyl-tRNA aminoacylation [GO:0006437]	ATP binding [GO:0005524]; RNA binding [GO:0003723]; tyrosine-tRNA ligase activity [GO:0004831]	tyrosyl-tRNA aminoacylation [GO:0006437]	cytoplasm [GO:0005737]	SUBCELLULAR LOCATION: Cytoplasm {ECO:0000255|HAMAP-Rule:MF_02007},	NA	NA	SUBUNIT: Homodimer, {ECO:0000255|HAMAP-Rule:MF_02007},	6,1,1,1	404	NA	NA	NA	reviewed	Inferred from homology	UP000001425: Chromosome	Sign
p_75	PM_1	0.70351	0.039476	17.8212	4	5.82562e-05	0.00376724	NA	0	0	P48576	no	slr0186	leuA	NA	2-isopropylmalate synthase (EC 2,3,3,13) (Alpha-IPM synthase) (Alpha-isopropylmalate synthase)	FUNCTION: Catalyzes the condensation of the acetyl group of acetyl-CoA with 3-methyl-2-oxobutanoate (2-oxoisovalerate) to form 3-carboxy-3-hydroxy-4-methylpentanoate (2-isopropylmalate), {ECO:0000250},	CATALYTIC ACTIVITY: Reaction=3-methyl-2-oxobutanoate + acetyl-CoA + H2O = (2S)-2-isopropylmalate + CoA + H(+); Xref=Rhea:RHEA:21524, ChEBI:CHEBI:1178, ChEBI:CHEBI:11851, ChEBI:CHEBI:15377, ChEBI:CHEBI:15378, ChEBI:CHEBI:57287, ChEBI:CHEBI:57288; EC=2,3,3,13;	cytosol [GO:0005829]; 2-isopropylmalate synthase activity [GO:0003852]; leucine biosynthetic process [GO:0009098]	2-isopropylmalate synthase activity [GO:0003852]	leucine biosynthetic process [GO:0009098]	cytosol [GO:0005829]	NA	PATHWAY: Amino-acid biosynthesis; L-leucine biosynthesis; L-leucine from 3-methyl-2-oxobutanoate: step 1/4,	NA	SUBUNIT: Homotetramer, {ECO:0000250},	2,3,3,13	533	NA	NA	NA	reviewed	Inferred from homology	UP000001425: Chromosome	Sign
p_810	PM_1	0.701187	0.123594	5.67332	4	0.00476219	0.0292697	NA	0	0	Q55687	no	sll0209	NA	NA	Long-chain acyl-[acyl-carrier-protein] reductase (AAR) (Acyl-ACP reductase) (EC 1,2,1,80)	FUNCTION: Catalyzes the NADP-dependent reduction of long-chain acyl-ACP to the corresponding fatty aldehyde, Involved in the biosynthesis of alkanes, mainly heptadecane and pentadecane, by producing the fatty aldehydes used by aldehyde decarbonylase, {ECO:0000269|PubMed:20671186},	CATALYTIC ACTIVITY: Reaction=a long-chain fatty aldehyde + holo-[ACP] + NADP(+) = a long-chain fatty acyl-[ACP] + H(+) + NADPH; Xref=Rhea:RHEA:54176, Rhea:RHEA-COMP:9685, Rhea:RHEA-COMP:12682, ChEBI:CHEBI:15378, ChEBI:CHEBI:17176, ChEBI:CHEBI:57783, ChEBI:CHEBI:58349, ChEBI:CHEBI:64479, ChEBI:CHEBI:133243; EC=1,2,1,80; CATALYTIC ACTIVITY: Reaction=a long-chain fatty aldehyde + holo-[ACP] + NAD(+)…	oxidoreductase activity [GO:0016491]	oxidoreductase activity [GO:0016491]	NA	NA	NA	NA	COFACTOR: Name=a divalent metal cation; Xref=ChEBI:CHEBI:60240; Evidence={ECO:0000250};	NA	1,2,1,80	340	NA	NA	NA	reviewed	Inferred from homology	UP000001425: Chromosome	Sign
p_782	PM_1	0.693688	0.107481	6.45407	4	0.00296702	0.0231011	NA	0	0	Q55587	no	sll0335	NA	NA	Uncharacterized protein sll0335	NA	NA	NA	NA	NA	NA	NA	NA	NA	NA	NA	481	NA	NA	NA	reviewed	Predicted	UP000001425: Chromosome	Sign
p_1032	PM_1	0.689679	0.152154	4.53276	4	0.0105552	0.0436455	NA	0	0	P72859	no	sll0938	NA	NA	Aspartate transaminase	NA	NA	catalytic activity [GO:0003824]; pyridoxal phosphate binding [GO:0030170]; biosynthetic process [GO:0009058]	catalytic activity [GO:0003824]; pyridoxal phosphate binding [GO:0030170]	biosynthetic process [GO:0009058]	NA	NA	NA	NA	NA	NA	391	NA	NA	NA	unreviewed	Predicted	UP000001425: Chromosome	Sign
p_2123	PM_1	0.689559	0.241485	2.85549	4	0.046139	0.110734	NA	0	0	Q55677	no	sll0008	NA	NA	Sll0008 protein	NA	NA	NA	NA	NA	NA	NA	NA	NA	NA	NA	169	NA	NA	NA	unreviewed	Predicted	UP000001425: Chromosome	Unsign
p_385	PM_1	0.689223	0.15074	4.57225	4	0.0102434	0.0428894	NA	0	0	P73636	no	sll1767	rpsF	rps6	30S ribosomal protein S6	FUNCTION: Binds together with S18 to 16S ribosomal RNA, {ECO:0000250},	NA	cytosolic small ribosomal subunit [GO:0022627]; small ribosomal subunit rRNA binding [GO:0070181]; structural constituent of ribosome [GO:0003735]; translation [GO:0006412]	small ribosomal subunit rRNA binding [GO:0070181]; structural constituent of ribosome [GO:0003735]	translation [GO:0006412]	cytosolic small ribosomal subunit [GO:0022627]	NA	NA	NA	NA	NA	113	NA	NA	NA	reviewed	Inferred from homology	UP000001425: Chromosome	Sign
p_1113	PM_1	0.687134	0.0696283	9.86861	4	0.000591518	0.0103021	NA	0.0227273	0.0227273	P73020	no	NA	chlH	NA	Magnesium chelatase (EC 6,6,1,1)	NA	CATALYTIC ACTIVITY: Reaction=ATP + H2O + Mg(2+) + protoporphyrin IX = ADP + 3 H(+) + Mg-protoporphyrin IX + phosphate; Xref=Rhea:RHEA:13961, ChEBI:CHEBI:15377, ChEBI:CHEBI:15378, ChEBI:CHEBI:18420, ChEBI:CHEBI:30616, ChEBI:CHEBI:43474, ChEBI:CHEBI:57306, ChEBI:CHEBI:60492, ChEBI:CHEBI:456216; EC=6,6,1,1; Evidence={ECO:0000256|ARBA:ARBA00001499};	ATP binding [GO:0005524]; magnesium chelatase activity [GO:0016851]; chlorophyll biosynthetic process [GO:0015995]; photosynthesis [GO:0015979]	ATP binding [GO:0005524]; magnesium chelatase activity [GO:0016851]	chlorophyll biosynthetic process [GO:0015995]; photosynthesis [GO:0015979]	NA	NA	PATHWAY: Porphyrin-containing compound metabolism, {ECO:0000256|ARBA:ARBA00023444},	NA	NA	6,6,1,1	1331	NA	NA	NA	unreviewed	Evidence at protein level	UP000001425: Chromosome	Sign
p_762	PM_1	0.684191	0.0824423	8.29903	4	0.00115115	0.0144565	NA	0.0714286	0.0714286	Q55503	no	sll0900	hisG	NA	ATP phosphoribosyltransferase (ATP-PRT) (ATP-PRTase) (EC 2,4,2,17)	FUNCTION: Catalyzes the condensation of ATP and 5-phosphoribose 1-diphosphate to form N'-(5'-phosphoribosyl)-ATP (PR-ATP), Has a crucial role in the pathway because the rate of histidine biosynthesis seems to be controlled primarily by regulation of HisG enzymatic activity (By similarity), {ECO:0000250},	CATALYTIC ACTIVITY: Reaction=1-(5-phospho-beta-D-ribosyl)-ATP + diphosphate = 5-phospho-alpha-D-ribose 1-diphosphate + ATP; Xref=Rhea:RHEA:18473, ChEBI:CHEBI:30616, ChEBI:CHEBI:33019, ChEBI:CHEBI:58017, ChEBI:CHEBI:73183; EC=2,4,2,17;	cytoplasm [GO:0005737]; ATP binding [GO:0005524]; ATP phosphoribosyltransferase activity [GO:0003879]; histidine biosynthetic process [GO:0000105]	ATP binding [GO:0005524]; ATP phosphoribosyltransferase activity [GO:0003879]	histidine biosynthetic process [GO:0000105]	cytoplasm [GO:0005737]	SUBCELLULAR LOCATION: Cytoplasm {ECO:0000250},	PATHWAY: Amino-acid biosynthesis; L-histidine biosynthesis; L-histidine from 5-phospho-alpha-D-ribose 1-diphosphate: step 1/9,	NA	SUBUNIT: Heteromultimer composed of HisG and HisZ subunits, {ECO:0000250},	2,4,2,17	210	NA	NA	NA	reviewed	Inferred from homology	UP000001425: Chromosome	Sign
p_153	PM_1	0.684176	0.0613636	11.1495	4	0.000368286	0.00840558	NA	0	0	P72703	no	sll0228	speB1	NA	Agmatinase 1 (EC 3,5,3,11) (Agmatine ureohydrolase 1) (AUH 1)	NA	CATALYTIC ACTIVITY: Reaction=agmatine + H2O = putrescine + urea; Xref=Rhea:RHEA:13929, ChEBI:CHEBI:15377, ChEBI:CHEBI:16199, ChEBI:CHEBI:58145, ChEBI:CHEBI:326268; EC=3,5,3,11;	agmatinase activity [GO:0008783]; metal ion binding [GO:0046872]; putrescine biosynthetic process from arginine, using agmatinase [GO:0033389]	agmatinase activity [GO:0008783]; metal ion binding [GO:0046872]	putrescine biosynthetic process from arginine, using agmatinase [GO:0033389]	NA	NA	NA	COFACTOR: Name=Mn(2+); Xref=ChEBI:CHEBI:29035; Evidence={ECO:0000255|PROSITE-ProRule:PRU00742};	NA	3,5,3,11	306	NA	NA	NA	reviewed	Inferred from homology	UP000001425: Chromosome	Sign
p_1238	PM_1	0.682828	0.236333	2.88926	4	0.0445959	0.108939	NA	0	0	P73286	no	ssl3451	NA	NA	Ssl3451 protein	NA	NA	NA	NA	NA	NA	NA	NA	NA	NA	NA	81	NA	NA	NA	unreviewed	Predicted	UP000001425: Chromosome	Unsign
p_318	PM_1	0.680439	0.240927	2.82425	4	0.0476221	0.112667	NA	0.25	0.25	P73345	no	slr1197	smf	NA	Protein Smf	FUNCTION: May help load RecA onto ssDNA (By similarity), {ECO:0000250|UniProtKB:Q8DPI7},	NA	DNA mediated transformation [GO:0009294]	NA	DNA mediated transformation [GO:0009294]	NA	NA	NA	NA	NA	NA	398	NA	NA	NA	reviewed	Inferred from homology	UP000001425: Chromosome	Unsign
p_662	PM_1	0.67659	0.106521	6.35171	4	0.00314795	0.0238711	NA	0.0116279	0.0116279	P77965	no	sll1787	rpoB	NA	DNA-directed RNA polymerase subunit beta (RNAP subunit beta) (EC 2,7,7,6) (RNA polymerase subunit beta) (Transcriptase subunit beta)	FUNCTION: DNA-dependent RNA polymerase catalyzes the transcription of DNA into RNA using the four ribonucleoside triphosphates as substrates, {ECO:0000255|HAMAP-Rule:MF_01321},	CATALYTIC ACTIVITY: Reaction=a ribonucleoside 5'-triphosphate + RNA(n) = diphosphate + RNA(n+1); Xref=Rhea:RHEA:21248, Rhea:RHEA-COMP:14527, Rhea:RHEA-COMP:17342, ChEBI:CHEBI:33019, ChEBI:CHEBI:61557, ChEBI:CHEBI:140395; EC=2,7,7,6; Evidence={ECO:0000255|HAMAP-Rule:MF_01321};	DNA binding [GO:0003677]; DNA-directed 5'-3' RNA polymerase activity [GO:0003899]; ribonucleoside binding [GO:0032549]; transcription, DNA-templated [GO:0006351]	DNA binding [GO:0003677]; DNA-directed 5'-3' RNA polymerase activity [GO:0003899]; ribonucleoside binding [GO:0032549]	transcription, DNA-templated [GO:0006351]	NA	NA	NA	NA	SUBUNIT: In cyanobacteria the RNAP catalytic core is composed of 2 alpha, 1 beta, 1 beta', 1 gamma and 1 omega subunit, When a sigma factor is associated with the core the holoenzyme is formed, which can initiate transcription, {ECO:0000255|HAMAP-Rule:MF_01321},	2,7,7,6	1102	NA	NA	NA	reviewed	Inferred from homology	UP000001425: Chromosome	Sign
p_1503	PM_1	0.675753	0.132938	5.08324	4	0.00706474	0.0364769	NA	0.0263158	0.0263158	P73853	no	NA	guaB	NA	IMP dehydrogenase subunit	NA	NA	IMP dehydrogenase activity [GO:0003938]; GTP biosynthetic process [GO:0006183]	IMP dehydrogenase activity [GO:0003938]	GTP biosynthetic process [GO:0006183]	NA	NA	NA	NA	NA	NA	387	NA	NA	NA	unreviewed	Inferred from homology	UP000001425: Chromosome	Sign
p_1826	PM_1	0.673637	0.152673	4.41229	4	0.01158	0.0461553	NA	0	0	P74584	no	slr0667	NA	NA	Slr0667 protein	NA	NA	NA	NA	NA	NA	NA	NA	NA	NA	NA	173	NA	NA	NA	unreviewed	Predicted	UP000001425: Chromosome	Sign
p_967	PM_1	0.667804	0.127359	5.24348	4	0.00632525	0.033851	NA	0.0625	0.0625	P72710	no	slr0251	NA	NA	ABC transporter	NA	NA	ATP-binding cassette (ABC) transporter complex [GO:0043190]; plasma membrane [GO:0005886]; ATP binding [GO:0005524]; transmembrane transport [GO:0055085]	ATP binding [GO:0005524]	transmembrane transport [GO:0055085]	ATP-binding cassette (ABC) transporter complex [GO:0043190]; plasma membrane [GO:0005886]	NA	NA	NA	NA	NA	252	NA	NA	NA	unreviewed	Predicted	UP000001425: Chromosome	Sign
p_2105	PM_1	0.667557	0.154239	4.32808	4	0.0123684	0.0476717	NA	0	0	Q55636	no	slr0345	NA	NA	Slr0345 protein	NA	NA	integral component of membrane [GO:0016021]	NA	NA	integral component of membrane [GO:0016021]	NA	NA	NA	NA	NA	135	NA	NA	NA	unreviewed	Predicted	UP000001425: Chromosome	Sign
p_754	PM_1	0.666341	0.0563736	11.8201	4	0.000293241	0.00803136	NA	0	0	Q55480	no	slr0537	NA	NA	Uncharacterized sugar kinase slr0537 (EC 2,7,1,-)	NA	NA	kinase activity [GO:0016301]; phosphotransferase activity, alcohol group as acceptor [GO:0016773]	kinase activity [GO:0016301]; phosphotransferase activity, alcohol group as acceptor [GO:0016773]	NA	NA	NA	NA	NA	NA	2,7,1,-	333	NA	NA	NA	reviewed	Inferred from homology	UP000001425: Chromosome	Sign
p_1403	PM_1	0.666256	0.170472	3.9083	4	0.0174188	0.0592849	NA	0.166667	0.166667	P73654	no	ssl3364	NA	NA	Ssl3364 protein	NA	NA	NA	NA	NA	NA	NA	NA	NA	NA	NA	74	NA	NA	NA	unreviewed	Predicted	UP000001425: Chromosome	Unsign
p_88	PM_1	0.665847	0.0744476	8.94384	4	0.000864372	0.012111	NA	0	0	P51634	no	slr1030	chlI	NA	Magnesium-chelatase subunit ChlI (EC 6,6,1,1) (Mg-protoporphyrin IX chelatase)	FUNCTION: Involved in chlorophyll biosynthesis; introduces a magnesium ion into protoporphyrin IX to yield Mg-protoporphyrin IX,	CATALYTIC ACTIVITY: Reaction=ATP + H2O + Mg(2+) + protoporphyrin IX = ADP + 3 H(+) + Mg-protoporphyrin IX + phosphate; Xref=Rhea:RHEA:13961, ChEBI:CHEBI:15377, ChEBI:CHEBI:15378, ChEBI:CHEBI:18420, ChEBI:CHEBI:30616, ChEBI:CHEBI:43474, ChEBI:CHEBI:57306, ChEBI:CHEBI:60492, ChEBI:CHEBI:456216; EC=6,6,1,1;	ATP binding [GO:0005524]; magnesium chelatase activity [GO:0016851]; chlorophyll biosynthetic process [GO:0015995]; photosynthesis [GO:0015979]	ATP binding [GO:0005524]; magnesium chelatase activity [GO:0016851]	chlorophyll biosynthetic process [GO:0015995]; photosynthesis [GO:0015979]	NA	NA	PATHWAY: Porphyrin-containing compound metabolism; chlorophyll biosynthesis,	NA	NA	6,6,1,1	357	NA	NA	NA	reviewed	Evidence at protein level	UP000001425: Chromosome	Sign
p_1526	PM_1	0.664087	0.0779511	8.51927	4	0.00104152	0.0134883	NA	0.0384615	0.0384615	P73914	no	NA	shc	NA	Squalene-hopene-cyclase	NA	NA	lipid droplet [GO:0005811]; beta-amyrin synthase activity [GO:0042300]; lanosterol synthase activity [GO:0000250]; triterpenoid biosynthetic process [GO:0016104]	beta-amyrin synthase activity [GO:0042300]; lanosterol synthase activity [GO:0000250]	triterpenoid biosynthetic process [GO:0016104]	lipid droplet [GO:0005811]	NA	PATHWAY: Secondary metabolite biosynthesis; hopanoid biosynthesis, {ECO:0000256|ARBA:ARBA00004999},	NA	NA	NA	647	NA	NA	NA	unreviewed	Inferred from homology	UP000001425: Chromosome	Sign
p_1331	PM_1	0.663306	0.177062	3.74618	4	0.0200133	0.0651623	NA	0	0	P73503	no	slr1437	NA	NA	Slr1437 protein	NA	NA	NA	NA	NA	NA	NA	NA	NA	NA	NA	112	NA	NA	NA	unreviewed	Predicted	UP000001425: Chromosome	Unsign
p_1278	PM_1	0.66233	0.132236	5.00868	4	0.00744461	0.0372194	NA	0.142857	0.142857	P73401	no	NA	icsA	NA	LPS glycosyltransferase IcsA	NA	NA	glycosyltransferase activity [GO:0016757]	glycosyltransferase activity [GO:0016757]	NA	NA	NA	NA	NA	NA	NA	379	NA	NA	NA	unreviewed	Predicted	UP000001425: Chromosome	Sign
p_678	PM_1	0.66115	0.101331	6.52464	4	0.0028497	0.0223371	NA	0	0	Q05971	no	slr2075	groES	groS	Co-chaperonin GroES (10 kDa chaperonin) (Chaperonin-10) (Cpn10)	FUNCTION: Together with the chaperonin GroEL, plays an essential role in assisting protein folding, The GroEL-GroES system forms a nano-cage that allows encapsulation of the non-native substrate proteins and provides a physical environment optimized to promote and accelerate protein folding, GroES binds to the apical surface of the GroEL ring, thereby capping the opening of the GroEL channel, {EC…	NA	cytoplasm [GO:0005737]; ATP binding [GO:0005524]; ATP hydrolysis activity [GO:0016887]; chaperone binding [GO:0051087]; metal ion binding [GO:0046872]; unfolded protein binding [GO:0051082]; chaperone cofactor-dependent protein refolding [GO:0051085]	ATP binding [GO:0005524]; ATP hydrolysis activity [GO:0016887]; chaperone binding [GO:0051087]; metal ion binding [GO:0046872]; unfolded protein binding [GO:0051082]	chaperone cofactor-dependent protein refolding [GO:0051085]	cytoplasm [GO:0005737]	SUBCELLULAR LOCATION: Cytoplasm {ECO:0000255|HAMAP-Rule:MF_00580},	NA	NA	SUBUNIT: Heptamer of 7 subunits arranged in a ring, Interacts with the chaperonin GroEL, {ECO:0000255|HAMAP-Rule:MF_00580},	NA	103	NA	NA	NA	reviewed	Evidence at protein level	UP000001425: Chromosome	Sign
p_735	PM_1	0.661033	0.0642627	10.2864	4	0.000503752	0.00938187	NA	0	0	Q55421	no	sll0830	NA	NA	Elongation factor G-like protein	NA	NA	GTP binding [GO:0005525]; GTPase activity [GO:0003924]; ribosome disassembly [GO:0032790]	GTPase activity [GO:0003924]; GTP binding [GO:0005525]	ribosome disassembly [GO:0032790]	NA	NA	NA	NA	NA	NA	669	NA	NA	NA	reviewed	Inferred from homology	UP000001425: Chromosome	Sign
p_475	PM_1	0.658851	0.176463	3.73364	4	0.0202326	0.0657842	NA	0.125	0.125	P74060	no	slr0821	NA	NA	Putative sulfur carrier protein slr0821	NA	NA	NA	NA	NA	NA	NA	NA	NA	NA	NA	109	NA	NA	NA	reviewed	Inferred from homology	UP000001425: Chromosome	Unsign
p_932	PM_1	0.657796	0.109891	5.9859	4	0.00391616	0.0265797	NA	0	0	P72635	no	sll1062	NA	NA	Sll1062 protein	NA	NA	NA	NA	NA	NA	NA	NA	NA	NA	NA	125	NA	NA	NA	unreviewed	Predicted	UP000001425: Chromosome	Sign
p_381	PM_1	0.657231	0.101223	6.49291	4	0.00290173	0.0226686	NA	0.05	0.05	P73627	no	sll1770	NA	NA	Uncharacterized protein sll1770	NA	NA	ATP binding [GO:0005524]; protein kinase activity [GO:0004672]; iron ion homeostasis [GO:0055072]; membrane lipid biosynthetic process [GO:0046467]; regulation of response to reactive oxygen species [GO:1901031]	ATP binding [GO:0005524]; protein kinase activity [GO:0004672]	iron ion homeostasis [GO:0055072]; membrane lipid biosynthetic process [GO:0046467]; regulation of response to reactive oxygen species [GO:1901031]	NA	NA	NA	NA	NA	NA	585	NA	NA	NA	reviewed	Inferred from homology	UP000001425: Chromosome	Sign
p_1634	PM_1	0.654383	0.104819	6.243	4	0.00335519	0.024718	NA	0	0	P74161	no	sll1381	NA	NA	Sll1381 protein	NA	NA	NA	NA	NA	NA	NA	NA	NA	NA	NA	137	NA	NA	NA	unreviewed	Predicted	UP000001425: Chromosome	Sign
p_739	PM_1	0.651848	0.22823	2.85611	4	0.0461103	0.110734	NA	0	0	Q55429	no	slr0844	ndhF	NA	NAD(P)H-quinone oxidoreductase chain 5 (EC 7,1,1,-) (NAD(P)H dehydrogenase I, chain 5) (NDH-1, chain 5)	FUNCTION: NDH-1 shuttles electrons from NAD(P)H, via FMN and iron-sulfur (Fe-S) centers, to quinones in the respiratory chain, The immediate electron acceptor for the enzyme in this species is believed to be plastoquinone, Couples the redox reaction to proton translocation (for every two electrons transferred, four hydrogen ions are translocated across the cytoplasmic membrane), and thus conserve…	CATALYTIC ACTIVITY: Reaction=a plastoquinone + (n+1) H(+)(in) + NADH = a plastoquinol + n H(+)(out) + NAD(+); Xref=Rhea:RHEA:42608, Rhea:RHEA-COMP:9561, Rhea:RHEA-COMP:9562, ChEBI:CHEBI:15378, ChEBI:CHEBI:17757, ChEBI:CHEBI:57540, ChEBI:CHEBI:57945, ChEBI:CHEBI:62192; CATALYTIC ACTIVITY: Reaction=a plastoquinone + (n+1) H(+)(in) + NADPH = a plastoquinol + n H(+)(out) + NADP(+); Xref=Rhea:RHEA:426…	integral component of membrane [GO:0016021]; plasma membrane [GO:0005886]; NADH dehydrogenase (ubiquinone) activity [GO:0008137]; quinone binding [GO:0048038]; ATP synthesis coupled electron transport [GO:0042773]	NADH dehydrogenase (ubiquinone) activity [GO:0008137]; quinone binding [GO:0048038]	ATP synthesis coupled electron transport [GO:0042773]	integral component of membrane [GO:0016021]; plasma membrane [GO:0005886]	SUBCELLULAR LOCATION: Cell membrane; Multi-pass membrane protein,	NA	NA	NA	7,1,1,-	681	NA	NA	NA	reviewed	Inferred from homology	UP000001425: Chromosome	Unsign
p_64	PM_1	0.650835	0.0838736	7.75971	4	0.00148646	0.0162293	NA	0	0	P37294	no	slr1255	crtB	pys	15-cis-phytoene synthase (PSase) (EC 2,5,1,32)	FUNCTION: Involved in the biosynthesis of carotenoids, Catalyzes the condensation of two molecules of geranylgeranyl diphosphate (GGPP) to give prephytoene diphosphate (PPPP) and the subsequent rearrangement of the cyclopropylcarbinyl intermediate to yield 15-cis-phytoene, {ECO:0000269|PubMed:8018713},	CATALYTIC ACTIVITY: Reaction=2 (2E,6E,10E)-geranylgeranyl diphosphate = 15-cis-phytoene + 2 diphosphate; Xref=Rhea:RHEA:34475, ChEBI:CHEBI:27787, ChEBI:CHEBI:33019, ChEBI:CHEBI:58756; EC=2,5,1,32; Evidence={ECO:0000269|PubMed:8018713};	farnesyltranstransferase activity [GO:0004311]; geranylgeranyl-diphosphate geranylgeranyltransferase activity [GO:0016767]; metal ion binding [GO:0046872]; carotenoid biosynthetic process [GO:0016117]	farnesyltranstransferase activity [GO:0004311]; geranylgeranyl-diphosphate geranylgeranyltransferase activity [GO:0016767]; metal ion binding [GO:0046872]	carotenoid biosynthetic process [GO:0016117]	NA	NA	PATHWAY: Carotenoid biosynthesis; phytoene biosynthesis,	COFACTOR: Name=ATP; Xref=ChEBI:CHEBI:30616; Evidence={ECO:0000250}; Note=ATP is required for the transferase activity but it does not seem to be hydrolyzed during the reaction, {ECO:0000250}; COFACTOR: Name=Mn(2+); Xref=ChEBI:CHEBI:29035; Evidence={ECO:0000250}; Name=Mg(2+); Xref=ChEBI:CHEBI:18420; Evidence={ECO:0000250};	NA	2,5,1,32	337	NA	NA	NA	reviewed	Evidence at protein level	UP000001425: Chromosome	Sign
p_1091	PM_1	0.64716	0.147465	4.38858	4	0.0117957	0.0464427	NA	0.0454545	0.0454545	P72964	no	NA	ycf45	NA	Ycf45 protein	NA	NA	ATP binding [GO:0005524]; ATP hydrolysis activity [GO:0016887]; nucleic acid binding [GO:0003676]	ATP binding [GO:0005524]; ATP hydrolysis activity [GO:0016887]; nucleic acid binding [GO:0003676]	NA	NA	NA	NA	NA	NA	NA	589	NA	NA	NA	unreviewed	Predicted	UP000001425: Chromosome	Sign
p_1684	PM_1	0.645896	0.222776	2.8993	4	0.044149	0.108188	NA	0.166667	0.166667	P74283	no	ssl3044	NA	NA	Hydrogenase component	NA	NA	iron-sulfur cluster binding [GO:0051536]	iron-sulfur cluster binding [GO:0051536]	NA	NA	NA	NA	COFACTOR: Name=[2Fe-2S] cluster; Xref=ChEBI:CHEBI:49601; Evidence={ECO:0000256|ARBA:ARBA00001939};	NA	NA	99	NA	NA	NA	unreviewed	Predicted	UP000001425: Chromosome	Unsign
p_105	PM_1	0.645784	0.185016	3.49043	4	0.0251131	0.0748571	NA	0	0	P53579	no	slr0918	NA	NA	Methionine aminopeptidase A (MAP A) (MetAP A) (EC 3,4,11,18) (Peptidase M)	FUNCTION: Removes the N-terminal methionine from nascent proteins, The N-terminal methionine is often cleaved when the second residue in the primary sequence is small and uncharged (Met-Ala-, Cys, Gly, Pro, Ser, Thr, or Val), Requires deformylation of the N(alpha)-formylated initiator methionine before it can be hydrolyzed, {ECO:0000255|HAMAP-Rule:MF_01974},	CATALYTIC ACTIVITY: Reaction=Release of N-terminal amino acids, preferentially methionine, from peptides and arylamides,; EC=3,4,11,18; Evidence={ECO:0000255|HAMAP-Rule:MF_01974};	metal ion binding [GO:0046872]; metalloaminopeptidase activity [GO:0070006]; protein initiator methionine removal [GO:0070084]	metal ion binding [GO:0046872]; metalloaminopeptidase activity [GO:0070006]	protein initiator methionine removal [GO:0070084]	NA	NA	NA	COFACTOR: Name=Co(2+); Xref=ChEBI:CHEBI:48828; Evidence={ECO:0000255|HAMAP-Rule:MF_01974}; Name=Zn(2+); Xref=ChEBI:CHEBI:29105; Evidence={ECO:0000255|HAMAP-Rule:MF_01974}; Name=Mn(2+); Xref=ChEBI:CHEBI:29035; Evidence={ECO:0000255|HAMAP-Rule:MF_01974}; Name=Fe(2+); Xref=ChEBI:CHEBI:29033; Evidence={ECO:0000255|HAMAP-Rule:MF_01974}; Note=Binds 2 divalent metal cations per subunit, Has a high-affin…	SUBUNIT: Monomer, {ECO:0000255|HAMAP-Rule:MF_01974},	3,4,11,18	253	NA	NA	NA	reviewed	Inferred from homology	UP000001425: Chromosome	Unsign
p_543	PM_1	0.641269	0.0688623	9.31234	4	0.000740025	0.0113766	NA	0	0	P74299	no	sll0920	ppc	NA	Phosphoenolpyruvate carboxylase (PEPC) (PEPCase) (EC 4,1,1,31)	FUNCTION: Forms oxaloacetate, a four-carbon dicarboxylic acid source for the tricarboxylic acid cycle, {ECO:0000250},	CATALYTIC ACTIVITY: Reaction=oxaloacetate + phosphate = hydrogencarbonate + phosphoenolpyruvate; Xref=Rhea:RHEA:28370, ChEBI:CHEBI:16452, ChEBI:CHEBI:17544, ChEBI:CHEBI:43474, ChEBI:CHEBI:58702; EC=4,1,1,31;	cytosol [GO:0005829]; magnesium ion binding [GO:0000287]; phosphoenolpyruvate carboxylase activity [GO:0008964]; carbon fixation [GO:0015977]; oxaloacetate metabolic process [GO:0006107]; tricarboxylic acid cycle [GO:0006099]	magnesium ion binding [GO:0000287]; phosphoenolpyruvate carboxylase activity [GO:0008964]	carbon fixation [GO:0015977]; oxaloacetate metabolic process [GO:0006107]; tricarboxylic acid cycle [GO:0006099]	cytosol [GO:0005829]	NA	NA	COFACTOR: Name=Mg(2+); Xref=ChEBI:CHEBI:18420; Evidence={ECO:0000250};	NA	4,1,1,31	1034	NA	NA	NA	reviewed	Inferred from homology	UP000001425: Chromosome	Sign
p_175	PM_1	0.634327	0.179444	3.53497	4	0.0241224	0.0741837	NA	0	0	P72772	no	slr1777	chlD	NA	Magnesium-chelatase subunit ChlD (Mg-chelatase subunit D) (EC 6,6,1,1) (Mg-protoporphyrin IX chelatase)	FUNCTION: Involved in chlorophyll biosynthesis; introduces a magnesium ion into protoporphyrin IX to yield Mg-protoporphyrin IX,	CATALYTIC ACTIVITY: Reaction=ATP + H2O + Mg(2+) + protoporphyrin IX = ADP + 3 H(+) + Mg-protoporphyrin IX + phosphate; Xref=Rhea:RHEA:13961, ChEBI:CHEBI:15377, ChEBI:CHEBI:15378, ChEBI:CHEBI:18420, ChEBI:CHEBI:30616, ChEBI:CHEBI:43474, ChEBI:CHEBI:57306, ChEBI:CHEBI:60492, ChEBI:CHEBI:456216; EC=6,6,1,1;	ATP binding [GO:0005524]; magnesium chelatase activity [GO:0016851]; chlorophyll biosynthetic process [GO:0015995]; photosynthesis [GO:0015979]	ATP binding [GO:0005524]; magnesium chelatase activity [GO:0016851]	chlorophyll biosynthetic process [GO:0015995]; photosynthesis [GO:0015979]	NA	NA	PATHWAY: Porphyrin-containing compound metabolism; chlorophyll biosynthesis,	NA	NA	6,6,1,1	676	NA	NA	NA	reviewed	Inferred from homology	UP000001425: Chromosome	Unsign
p_1294	PM_1	0.625285	0.210765	2.96675	4	0.0412772	0.103337	NA	0	0	P73435	no	ssl2823	tatA	NA	Sec-independent protein translocase protein TatA	FUNCTION: Part of the twin-arginine translocation (Tat) system that transports large folded proteins containing a characteristic twin-arginine motif in their signal peptide across membranes, TatA could form the protein-conducting channel of the Tat system, {ECO:0000256|HAMAP-Rule:MF_00236},	NA	integral component of plasma membrane [GO:0005887]; TAT protein transport complex [GO:0033281]; protein transmembrane transporter activity [GO:0008320]; protein transport by the Tat complex [GO:0043953]	protein transmembrane transporter activity [GO:0008320]	protein transport by the Tat complex [GO:0043953]	integral component of plasma membrane [GO:0005887]; TAT protein transport complex [GO:0033281]	SUBCELLULAR LOCATION: Cell inner membrane {ECO:0000256|HAMAP-Rule:MF_00236}; Single-pass membrane protein {ECO:0000256|HAMAP-Rule:MF_00236},	NA	NA	SUBUNIT: Forms a complex with TatC, {ECO:0000256|HAMAP-Rule:MF_00236},	NA	75	NA	NA	NA	unreviewed	Inferred from homology	UP000001425: Chromosome	Unsign
p_314	PM_1	0.624969	0.0891101	7.01344	4	0.00217642	0.0191921	NA	0	0	P73334	no	sll1789	rpoC2	NA	DNA-directed RNA polymerase subunit beta' (RNAP subunit beta') (EC 2,7,7,6) (RNA polymerase subunit beta') (Transcriptase subunit beta')	FUNCTION: DNA-dependent RNA polymerase catalyzes the transcription of DNA into RNA using the four ribonucleoside triphosphates as substrates, {ECO:0000255|HAMAP-Rule:MF_01324},	CATALYTIC ACTIVITY: Reaction=a ribonucleoside 5'-triphosphate + RNA(n) = diphosphate + RNA(n+1); Xref=Rhea:RHEA:21248, Rhea:RHEA-COMP:14527, Rhea:RHEA-COMP:17342, ChEBI:CHEBI:33019, ChEBI:CHEBI:61557, ChEBI:CHEBI:140395; EC=2,7,7,6; Evidence={ECO:0000255|HAMAP-Rule:MF_01324};	DNA binding [GO:0003677]; DNA-directed 5'-3' RNA polymerase activity [GO:0003899]; zinc ion binding [GO:0008270]; transcription, DNA-templated [GO:0006351]	DNA binding [GO:0003677]; DNA-directed 5'-3' RNA polymerase activity [GO:0003899]; zinc ion binding [GO:0008270]	transcription, DNA-templated [GO:0006351]	NA	NA	NA	COFACTOR: Name=Zn(2+); Xref=ChEBI:CHEBI:29105; Evidence={ECO:0000255|HAMAP-Rule:MF_01324}; Note=Binds 1 Zn(2+) ion per subunit, {ECO:0000255|HAMAP-Rule:MF_01324};	SUBUNIT: In cyanobacteria the RNAP catalytic core is composed of 2 alpha, 1 beta, 1 beta', 1 gamma and 1 omega subunit, When a sigma factor is associated with the core the holoenzyme is formed, which can initiate transcription, {ECO:0000255|HAMAP-Rule:MF_01324},	2,7,7,6	1317	NA	NA	NA	reviewed	Inferred from homology	UP000001425: Chromosome	Sign
p_2311	PM_1	0.618925	0.0968799	6.38858	4	0.00308126	0.0234862	NA	0	0	Q6ZEB1	no	sll7087	NA	NA	Uncharacterized protein	NA	NA	defense response to virus [GO:0051607]	NA	defense response to virus [GO:0051607]	NA	NA	NA	NA	NA	NA	268	NA	NA	NA	unreviewed	Predicted	UP000001425: Plasmid pSYSA	Sign
p_1960	PM_1	0.618607	0.14735	4.19821	4	0.0137155	0.051132	NA	0	0	Q55174	no	NA	ycf46	NA	Ycf46 protein	NA	NA	ATP binding [GO:0005524]; ATP hydrolysis activity [GO:0016887]	ATP binding [GO:0005524]; ATP hydrolysis activity [GO:0016887]	NA	NA	NA	NA	NA	NA	NA	499	NA	NA	NA	unreviewed	Predicted	UP000001425: Chromosome	Unsign
p_281	PM_1	0.618495	0.0750391	8.24231	4	0.00118167	0.0147108	NA	0	0	P73290	no	sll1823	purA	NA	Adenylosuccinate synthetase (AMPSase) (AdSS) (EC 6,3,4,4) (IMP--aspartate ligase)	FUNCTION: Plays an important role in the de novo pathway of purine nucleotide biosynthesis, Catalyzes the first committed step in the biosynthesis of AMP from IMP, {ECO:0000255|HAMAP-Rule:MF_00011},	CATALYTIC ACTIVITY: Reaction=GTP + IMP + L-aspartate = GDP + 2 H(+) + N(6)-(1,2-dicarboxyethyl)-AMP + phosphate; Xref=Rhea:RHEA:15753, ChEBI:CHEBI:15378, ChEBI:CHEBI:29991, ChEBI:CHEBI:37565, ChEBI:CHEBI:43474, ChEBI:CHEBI:57567, ChEBI:CHEBI:58053, ChEBI:CHEBI:58189; EC=6,3,4,4; Evidence={ECO:0000255|HAMAP-Rule:MF_00011};	cytoplasm [GO:0005737]; adenylosuccinate synthase activity [GO:0004019]; GTP binding [GO:0005525]; magnesium ion binding [GO:0000287]; 'de novo' AMP biosynthetic process [GO:0044208]; IMP metabolic process [GO:0046040]	adenylosuccinate synthase activity [GO:0004019]; GTP binding [GO:0005525]; magnesium ion binding [GO:0000287]	'de novo' AMP biosynthetic process [GO:0044208]; IMP metabolic process [GO:0046040]	cytoplasm [GO:0005737]	SUBCELLULAR LOCATION: Cytoplasm {ECO:0000255|HAMAP-Rule:MF_00011},	PATHWAY: Purine metabolism; AMP biosynthesis via de novo pathway; AMP from IMP: step 1/2, {ECO:0000255|HAMAP-Rule:MF_00011},	COFACTOR: Name=Mg(2+); Xref=ChEBI:CHEBI:18420; Evidence={ECO:0000255|HAMAP-Rule:MF_00011}; Note=Binds 1 Mg(2+) ion per subunit, {ECO:0000255|HAMAP-Rule:MF_00011};	SUBUNIT: Homodimer, {ECO:0000255|HAMAP-Rule:MF_00011},	6,3,4,4	444	NA	NA	NA	reviewed	Inferred from homology	UP000001425: Chromosome	Sign
p_2363	PM_1	0.613849	0.130636	4.69893	4	0.00931583	0.0408464	NA	0	0	Q6ZES2	no	slr5058	NA	NA	Slr5058 protein	NA	NA	NA	NA	NA	NA	NA	NA	NA	NA	NA	783	NA	NA	NA	unreviewed	Predicted	UP000001425: Plasmid pSYSM	Sign
p_1589	PM_1	0.610948	0.177092	3.4499	4	0.0260568	0.0771521	NA	0	0	P74073	no	sll1258	NA	NA	Sll1258 protein	NA	NA	dCTP deaminase activity [GO:0008829]; dUTP biosynthetic process [GO:0006229]; nucleobase-containing small molecule interconversion [GO:0015949]	dCTP deaminase activity [GO:0008829]	dUTP biosynthetic process [GO:0006229]; nucleobase-containing small molecule interconversion [GO:0015949]	NA	NA	NA	NA	NA	NA	193	NA	NA	NA	unreviewed	Predicted	UP000001425: Chromosome	Unsign
p_497	PM_1	0.610403	0.06402	9.53456	4	0.000675698	0.0110002	NA	0.0357143	0.0357143	P74142	no	slr1984	rps1b	NA	30S ribosomal protein S1 homolog B	FUNCTION: Binds mRNA,	NA	cytosolic small ribosomal subunit [GO:0022627]; mRNA binding [GO:0003729]; structural constituent of ribosome [GO:0003735]; translation [GO:0006412]	mRNA binding [GO:0003729]; structural constituent of ribosome [GO:0003735]	translation [GO:0006412]	cytosolic small ribosomal subunit [GO:0022627]	NA	NA	NA	NA	NA	305	NA	NA	NA	reviewed	Inferred from homology	UP000001425: Chromosome	Sign
p_2310	PM_1	0.610299	0.153718	3.97025	4	0.0165353	0.0574048	NA	0.0625	0.0625	Q6ZEA9	no	sll7089	NA	NA	Uncharacterized protein	NA	NA	NA	NA	NA	NA	NA	NA	NA	NA	NA	370	NA	NA	NA	unreviewed	Predicted	UP000001425: Plasmid pSYSA	Unsign
p_517	PM_1	0.608582	0.101494	5.99621	4	0.00389154	0.0264898	NA	0	0	P74218	no	sll1432	hypB	NA	Hydrogenase maturation factor HypB	FUNCTION: Involved in the maturation of [NiFe] hydrogenases, Required for nickel insertion into the metal center of the hydrogenase, Exhibits a low intrinsic GTPase activity, which is essential for nickel insertion, {ECO:0000250|UniProtKB:P0AAN3},	NA	GTP binding [GO:0005525]; GTPase activity [GO:0003924]; nickel cation binding [GO:0016151]; zinc ion binding [GO:0008270]; protein maturation [GO:0051604]	GTPase activity [GO:0003924]; GTP binding [GO:0005525]; nickel cation binding [GO:0016151]; zinc ion binding [GO:0008270]	protein maturation [GO:0051604]	NA	NA	NA	NA	NA	NA	285	NA	NA	NA	reviewed	Inferred from homology	UP000001425: Chromosome	Sign
p_1296	PM_1	0.608309	0.128185	4.74556	4	0.00900028	0.0400624	NA	0	0	P73439	no	sll1461	NA	NA	Sll1461 protein	NA	NA	NA	NA	NA	NA	NA	NA	NA	NA	NA	220	NA	NA	NA	unreviewed	Predicted	UP000001425: Chromosome	Sign
p_457	PM_1	0.607118	0.129587	4.685	4	0.00941264	0.0409582	NA	0	0	P73951	no	slr1511	fabH	NA	3-oxoacyl-[acyl-carrier-protein] synthase 3 (EC 2,3,1,180) (3-oxoacyl-[acyl-carrier-protein] synthase III) (Beta-ketoacyl-ACP synthase III) (KAS III)	FUNCTION: Catalyzes the condensation reaction of fatty acid synthesis by the addition to an acyl acceptor of two carbons from malonyl-ACP, Catalyzes the first condensation reaction which initiates fatty acid synthesis and may therefore play a role in governing the total rate of fatty acid production, Possesses both acetoacetyl-ACP synthase and acetyl transacylase activities, Its substrate specifi…	CATALYTIC ACTIVITY: Reaction=acetyl-CoA + H(+) + malonyl-[ACP] = 3-oxobutanoyl-[ACP] + CO2 + CoA; Xref=Rhea:RHEA:12080, Rhea:RHEA-COMP:9623, Rhea:RHEA-COMP:9625, ChEBI:CHEBI:15378, ChEBI:CHEBI:16526, ChEBI:CHEBI:57287, ChEBI:CHEBI:57288, ChEBI:CHEBI:78449, ChEBI:CHEBI:78450; EC=2,3,1,180; Evidence={ECO:0000255|HAMAP-Rule:MF_01815};	cytoplasm [GO:0005737]; 3-oxoacyl-[acyl-carrier-protein] synthase activity [GO:0004315]; beta-ketoacyl-acyl-carrier-protein synthase III activity [GO:0033818]; fatty acid biosynthetic process [GO:0006633]	3-oxoacyl-[acyl-carrier-protein] synthase activity [GO:0004315]; beta-ketoacyl-acyl-carrier-protein synthase III activity [GO:0033818]	fatty acid biosynthetic process [GO:0006633]	cytoplasm [GO:0005737]	SUBCELLULAR LOCATION: Cytoplasm {ECO:0000255|HAMAP-Rule:MF_01815},	PATHWAY: Lipid metabolism; fatty acid biosynthesis, {ECO:0000255|HAMAP-Rule:MF_01815},	NA	SUBUNIT: Homodimer, {ECO:0000255|HAMAP-Rule:MF_01815},	2,3,1,180	330	NA	NA	NA	reviewed	Inferred from homology	UP000001425: Chromosome	Sign
p_2159	PM_1	0.606433	0.123113	4.92581	4	0.00789649	0.0377523	NA	0.0909091	0.0909091	Q55763	no	NA	lytB	NA	Amidase enhancer	NA	NA	outer membrane-bounded periplasmic space [GO:0030288]; sporulation resulting in formation of a cellular spore [GO:0030435]	NA	sporulation resulting in formation of a cellular spore [GO:0030435]	outer membrane-bounded periplasmic space [GO:0030288]	NA	NA	NA	NA	NA	535	NA	NA	NA	unreviewed	Predicted	UP000001425: Chromosome	Sign
p_1775	PM_1	0.605832	0.185752	3.2615	4	0.0310368	0.0862215	NA	0	0	P74478	no	slr1926	NA	NA	Slr1926 protein	NA	NA	S-adenosylmethionine-dependent methyltransferase activity [GO:0008757]	S-adenosylmethionine-dependent methyltransferase activity [GO:0008757]	NA	NA	NA	NA	NA	NA	NA	223	NA	NA	NA	unreviewed	Predicted	UP000001425: Chromosome	Unsign
p_1560	PM_1	0.604923	0.12239	4.94258	4	0.00780241	0.0377523	NA	0	0	P74004	no	slr1324	NA	NA	Hybrid sensory kinase	NA	NA	integral component of plasma membrane [GO:0005887]; histidine phosphotransfer kinase activity [GO:0009927]; phosphorelay sensor kinase activity [GO:0000155]; protein autophosphorylation [GO:0046777]	histidine phosphotransfer kinase activity [GO:0009927]; phosphorelay sensor kinase activity [GO:0000155]	protein autophosphorylation [GO:0046777]	integral component of plasma membrane [GO:0005887]	NA	NA	NA	NA	NA	420	NA	NA	NA	unreviewed	Predicted	UP000001425: Chromosome	Sign
p_2107	PM_1	0.599679	0.0520786	11.5149	4	0.000324779	0.00831833	NA	0	0	Q55641	no	NA	rnd	NA	Ribonuclease D	NA	NA	3'-5' exonuclease activity [GO:0008408]; nucleic acid binding [GO:0003676]	3'-5' exonuclease activity [GO:0008408]; nucleic acid binding [GO:0003676]	NA	NA	NA	NA	NA	NA	NA	217	NA	NA	NA	unreviewed	Predicted	UP000001425: Chromosome	Sign
p_1016	PM_1	0.599397	0.119915	4.99853	4	0.00749824	0.0372194	NA	0	0	P72814	no	slr1800	NA	NA	Slr1800 protein	NA	NA	NA	NA	NA	NA	NA	NA	NA	NA	NA	355	NA	NA	NA	unreviewed	Predicted	UP000001425: Chromosome	Sign
p_1440	PM_1	0.597934	0.0984188	6.07541	4	0.00370864	0.0262171	NA	0	0	P73719	no	sll1628	NA	NA	Sll1628 protein	NA	NA	NA	NA	NA	NA	NA	NA	NA	NA	NA	384	NA	NA	NA	unreviewed	Predicted	UP000001425: Chromosome	Sign
p_1890	PM_1	0.593353	0.200019	2.96648	4	0.0412882	0.103337	NA	0	0	P74708	no	sll1109	NA	NA	Sll1109 protein	NA	NA	NA	NA	NA	NA	NA	NA	NA	NA	NA	194	NA	NA	NA	unreviewed	Inferred from homology	UP000001425: Chromosome	Unsign
p_98	PM_1	0.592846	0.164423	3.60563	4	0.0226445	0.0702885	NA	0	0	P52876	no	sll0615	NA	NA	GDT1-like protein sll0615	NA	NA	integral component of membrane [GO:0016021]; plasma membrane [GO:0005886]; metal ion transmembrane transporter activity [GO:0046873]	metal ion transmembrane transporter activity [GO:0046873]	NA	integral component of membrane [GO:0016021]; plasma membrane [GO:0005886]	SUBCELLULAR LOCATION: Cell membrane {ECO:0000305}; Multi-pass membrane protein {ECO:0000305},	NA	NA	NA	NA	206	NA	NA	NA	reviewed	Inferred from homology	UP000001425: Chromosome	Unsign
p_1947	PM_1	0.590204	0.0512923	11.5067	4	0.000325684	0.00831833	NA	0	0	Q55144	no	NA	trpG	NA	Anthranilate synthase component II	NA	NA	tryptophan biosynthetic process [GO:0000162]	NA	tryptophan biosynthetic process [GO:0000162]	NA	NA	NA	NA	NA	NA	163	NA	NA	NA	unreviewed	Predicted	UP000001425: Chromosome	Sign
p_1250	PM_1	0.584492	0.15342	3.80975	4	0.0189441	0.0626448	NA	0	0	P73343	no	slr1195	NA	NA	Slr1195 protein	NA	NA	NA	NA	NA	NA	NA	NA	NA	NA	NA	154	NA	NA	NA	unreviewed	Predicted	UP000001425: Chromosome	Unsign
p_2210	PM_1	0.582272	0.185695	3.13564	4	0.0349943	0.093164	NA	0	0	Q55890	no	slr0115	NA	NA	OmpR subfamily	NA	NA	cytosol [GO:0005829]; protein-DNA complex [GO:0032993]; DNA-binding transcription activator activity [GO:0001216]; phosphorelay response regulator activity [GO:0000156]; transcription cis-regulatory region binding [GO:0000976]	DNA-binding transcription activator activity [GO:0001216]; phosphorelay response regulator activity [GO:0000156]; transcription cis-regulatory region binding [GO:0000976]	NA	cytosol [GO:0005829]; protein-DNA complex [GO:0032993]	NA	NA	NA	NA	NA	241	NA	NA	NA	unreviewed	Predicted	UP000001425: Chromosome	Unsign
p_831	PM_1	0.581869	0.0745706	7.80293	4	0.00145547	0.0161849	NA	0.0357143	0.0357143	Q55750	no	sll0377	mfd	NA	Transcription-repair-coupling factor (TRCF) (EC 3,6,4,-)	FUNCTION: Couples transcription and DNA repair by recognizing RNA polymerase (RNAP) stalled at DNA lesions, Mediates ATP-dependent release of RNAP and its truncated transcript from the DNA, and recruitment of nucleotide excision repair machinery to the damaged site, {ECO:0000255|HAMAP-Rule:MF_00969},	NA	cytoplasm [GO:0005737]; ATP binding [GO:0005524]; damaged DNA binding [GO:0003684]; DNA binding [GO:0003677]; DNA translocase activity [GO:0015616]; helicase activity [GO:0004386]; hydrolase activity [GO:0016787]; RNA polymerase core enzyme binding [GO:0043175]; regulation of transcription, DNA-templated [GO:0006355]; transcription-coupled nucleotide-excision repair, DNA damage recognition [GO:00…	ATP binding [GO:0005524]; damaged DNA binding [GO:0003684]; DNA binding [GO:0003677]; DNA translocase activity [GO:0015616]; helicase activity [GO:0004386]; hydrolase activity [GO:0016787]; RNA polymerase core enzyme binding [GO:0043175]	regulation of transcription, DNA-templated [GO:0006355]; transcription-coupled nucleotide-excision repair, DNA damage recognition [GO:0000716]	cytoplasm [GO:0005737]	SUBCELLULAR LOCATION: Cytoplasm {ECO:0000255|HAMAP-Rule:MF_00969},	NA	NA	NA	3,6,4,-	1199	NA	NA	NA	reviewed	Inferred from homology	UP000001425: Chromosome	Sign
p_122	PM_1	0.581503	0.104051	5.58862	4	0.00502905	0.0299428	NA	0	0	P55037	no	sll1502	gltB	NA	Ferredoxin-dependent glutamate synthase 1 (EC 1,4,7,1) (Fd-GOGAT)	NA	CATALYTIC ACTIVITY: Reaction=2 L-glutamate + 2 oxidized [2Fe-2S]-[ferredoxin] = 2-oxoglutarate + 2 H(+) + L-glutamine + 2 reduced [2Fe-2S]-[ferredoxin]; Xref=Rhea:RHEA:12128, Rhea:RHEA-COMP:10000, Rhea:RHEA-COMP:10001, ChEBI:CHEBI:15378, ChEBI:CHEBI:16810, ChEBI:CHEBI:29985, ChEBI:CHEBI:33737, ChEBI:CHEBI:33738, ChEBI:CHEBI:58359; EC=1,4,7,1;	3 iron, 4 sulfur cluster binding [GO:0051538]; glutamate synthase (ferredoxin) activity [GO:0016041]; glutamate synthase activity [GO:0015930]; metal ion binding [GO:0046872]; oxidoreductase activity [GO:0016491]; ammonia assimilation cycle [GO:0019676]; glutamate biosynthetic process [GO:0006537]; L-glutamate biosynthetic process [GO:0097054]	3 iron, 4 sulfur cluster binding [GO:0051538]; glutamate synthase (ferredoxin) activity [GO:0016041]; glutamate synthase activity [GO:0015930]; metal ion binding [GO:0046872]; oxidoreductase activity [GO:0016491]	ammonia assimilation cycle [GO:0019676]; glutamate biosynthetic process [GO:0006537]; L-glutamate biosynthetic process [GO:0097054]	NA	NA	PATHWAY: Amino-acid biosynthesis; L-glutamate biosynthesis via GLT pathway; L-glutamate from 2-oxoglutarate and L-glutamine (ferredoxin route): step 1/1,; PATHWAY: Energy metabolism; nitrogen metabolism,	COFACTOR: Name=[3Fe-4S] cluster; Xref=ChEBI:CHEBI:21137; Note=Binds 1 [3Fe-4S] cluster,; COFACTOR: Name=FAD; Xref=ChEBI:CHEBI:57692; ; COFACTOR: Name=FMN; Xref=ChEBI:CHEBI:58210;	NA	1,4,7,1	1550	NA	NA	NA	reviewed	Evidence at protein level	UP000001425: Chromosome	Sign
p_799	PM_1	0.578517	0.101502	5.69955	4	0.00468309	0.0292697	NA	0.0909091	0.0909091	Q55653	no	slr0357	hisS	NA	Histidine--tRNA ligase (EC 6,1,1,21) (Histidyl-tRNA synthetase) (HisRS)	NA	CATALYTIC ACTIVITY: Reaction=ATP + L-histidine + tRNA(His) = AMP + diphosphate + H(+) + L-histidyl-tRNA(His); Xref=Rhea:RHEA:17313, Rhea:RHEA-COMP:9665, Rhea:RHEA-COMP:9689, ChEBI:CHEBI:15378, ChEBI:CHEBI:30616, ChEBI:CHEBI:33019, ChEBI:CHEBI:57595, ChEBI:CHEBI:78442, ChEBI:CHEBI:78527, ChEBI:CHEBI:456215; EC=6,1,1,21;	cytoplasm [GO:0005737]; ATP binding [GO:0005524]; histidine-tRNA ligase activity [GO:0004821]; histidyl-tRNA aminoacylation [GO:0006427]	ATP binding [GO:0005524]; histidine-tRNA ligase activity [GO:0004821]	histidyl-tRNA aminoacylation [GO:0006427]	cytoplasm [GO:0005737]	SUBCELLULAR LOCATION: Cytoplasm {ECO:0000250},	NA	NA	SUBUNIT: Homodimer, {ECO:0000250},	6,1,1,21	447	NA	NA	NA	reviewed	Inferred from homology	UP000001425: Chromosome	Sign
p_1970	PM_1	0.578297	0.0986093	5.86453	4	0.00422083	0.0280746	NA	0	0	Q55199	no	NA	pstS	NA	Phosphate-binding protein	NA	NA	ATP-binding cassette (ABC) transporter complex [GO:0043190]; phosphate ion binding [GO:0042301]; phosphate ion transmembrane transport [GO:0035435]	phosphate ion binding [GO:0042301]	phosphate ion transmembrane transport [GO:0035435]	ATP-binding cassette (ABC) transporter complex [GO:0043190]	NA	NA	NA	NA	NA	383	NA	NA	NA	unreviewed	Inferred from homology	UP000001425: Chromosome	Sign
p_479	PM_1	0.57729	0.186729	3.09159	4	0.0365179	0.0957361	NA	0	0	P74070	no	sll1261	tsf	NA	Elongation factor Ts (EF-Ts)	FUNCTION: Associates with the EF-Tu,GDP complex and induces the exchange of GDP to GTP, It remains bound to the aminoacyl-tRNA,EF-Tu,GTP complex up to the GTP hydrolysis stage on the ribosome (By similarity), {ECO:0000250},	NA	cytoplasm [GO:0005737]; translation elongation factor activity [GO:0003746]; translational elongation [GO:0006414]	translation elongation factor activity [GO:0003746]	translational elongation [GO:0006414]	cytoplasm [GO:0005737]	SUBCELLULAR LOCATION: Cytoplasm {ECO:0000250},	NA	NA	NA	NA	218	NA	NA	NA	reviewed	Evidence at protein level	UP000001425: Chromosome	Unsign
p_954	PM_1	0.575234	0.0956653	6.01299	4	0.00385189	0.0264127	NA	0	0	P72683	no	NA	crtE	NA	Geranylgeranyl pyrophosphate synthase	NA	NA	prenyltransferase activity [GO:0004659]; isoprenoid biosynthetic process [GO:0008299]	prenyltransferase activity [GO:0004659]	isoprenoid biosynthetic process [GO:0008299]	NA	NA	NA	NA	NA	NA	302	NA	NA	NA	unreviewed	Inferred from homology	UP000001425: Chromosome	Sign
