# Supplementary material for: Differences in photosystem II activity and carbon allocation during photomixotrophic growth in distinct wild‐type strains of Synechocystis sp. PCC 6803
Source: Plant J. 2026 Jan 24;125(2):e70683. doi: 10.1111/tpj.70683 (PMC12831587; doi:10.1111/tpj.70683)
Supplement: Supplementary file 1 — Figure S1. (a) The cell number per OD750 in WT strains grown 72h under photomixotrophy. (b–d) The growth of WT strains under (b) photoautotrophy (PA), (c) photomixotrophy, BG‐11 medium adjusted to pH 7.5 at inoculation (PM pH 7.5) without extra bicarbonate supplementation and (d) photomixotrophy, BG‐11 medium adjusted to pH 8.2 at inoculation (PM pH 8.2) monitored by OD750. (e) The ratio of linear electron transfer (LET) to cyclic electron transfer (CET) after 72h of photomixotrophy quantified by measuring DIRK of the P700 and Pc signals using the DKN, deducted from KNS. (f) Initial signal decay of the deconvoluted P700 and plastocyanin (PC) signals during dark interval relaxation kinetics (DIRK) measurements, performed in the presence and absence of DCMU supplementation. These measurements were used to calculate PSI electron transfer rates, which were subsequently utilized to determine the ratio of LET to CET in panel (e). (g, h) The redox kinetics of (g) P700 and (h) Fd in WTs 1 and 3 after 72 hours of growth under PM. In (g) and (h) grey bar = darkness, red bar = red actinic light (AL) illumination (3400 μmol photons m−2 sec−1), burgundy bar = far red‐light (FR) illumination, arrow = a saturating pulse (SP; 5000 μmol photons m−2 sec−1, 50 ms). In (a) values are means ± SD; n = 9 cell counts from 3 biological replicates with individual data points shown as circles, in (b–d) values are means ± SD; n = 3 biological replicates, and in (e, f) values are means ± SD; n = 2–3 biological replicates, in (g‐h) data is shown as means ± SEM; n = 3. Figure S2. Kinetics of O2 uptake rate in WTs 1 and 2 grown under (a, c) photoauto‐ (PA) and 72 h under (b,d) photomixotrophy (PM). Figure S3. Kinetics of gross O2 production in (a) WT1 and (b) WT2 grown photoautotrophically (PA) or for 72h under photomixotrophy (PM), measured in the presence or absence of the artificial electron acceptors DCBQ and DMBQ. Figure S4. Kinetics of CO2 exchange rate in WTs 1 and 2 grown under (a,c) photo [file TPJ-125-0-s001.zip › tpj70683-sup-0004-TableS3.xlsx]

## Sheet: WT1_WT3_down
Protein	Label	log2FC	SE	Tvalue	DF	pvalue	adj,pvalue	issue	MissingPercentage	ImputationPercentage	Entry	ambig	gene_names_ordered_locus	gene_names_primary	Gene names (synonym )	Protein names	Function [CC]	Catalytic activity	Gene ontology (GO)	Gene ontology (molecular function)	Gene ontology (biological process)	Gene ontology (cellular component)	Subcellular location [CC]	Pathway	Cofactor	Subunit structure [CC]	EC number	Length	Activity regulation	Kinetics	Miscellaneous [CC]	Status	Protein existence	Proteomes	Sign
p_2213	PM_1	-6.76087	1.05114	-6.43197	4	0.00300498	0.0233186	NA	0	0	Q55897	no	slr0121	NA	NA	Slr0121 protein	NA	NA	integral component of membrane [GO:0016021]; beta-lactamase activity [GO:0008800]; beta-lactam antibiotic catabolic process [GO:0030655]; response to antibiotic [GO:0046677]	beta-lactamase activity [GO:0008800]	beta-lactam antibiotic catabolic process [GO:0030655]; response to antibiotic [GO:0046677]	integral component of membrane [GO:0016021]	NA	NA	NA	NA	NA	495	NA	NA	NA	unreviewed	Predicted	UP000001425: Chromosome	Sign
p_1362	PM_1	-6.11904	0.150083	-40.771	4	2.16274e-06	0.00118692	NA	0	0	P73565	no	sll0872	NA	NA	Sll0872 protein	NA	NA	NA	NA	NA	NA	NA	NA	NA	NA	NA	130	NA	NA	NA	unreviewed	Predicted	UP000001425: Chromosome	Sign
p_1108	PM_1	-5.465	0.752751	-7.26004	4	0.00191147	0.0179827	NA	0	0	P73010	no	slr1046	tatA	NA	Sec-independent protein translocase protein TatA	FUNCTION: Part of the twin-arginine translocation (Tat) system that transports large folded proteins containing a characteristic twin-arginine motif in their signal peptide across membranes, TatA could form the protein-conducting channel of the Tat system, {ECO:0000256|HAMAP-Rule:MF_00236},	NA	integral component of plasma membrane [GO:0005887]; TAT protein transport complex [GO:0033281]; protein transmembrane transporter activity [GO:0008320]; protein transport by the Tat complex [GO:0043953]	protein transmembrane transporter activity [GO:0008320]	protein transport by the Tat complex [GO:0043953]	integral component of plasma membrane [GO:0005887]; TAT protein transport complex [GO:0033281]	SUBCELLULAR LOCATION: Cell inner membrane {ECO:0000256|HAMAP-Rule:MF_00236}; Single-pass membrane protein {ECO:0000256|HAMAP-Rule:MF_00236},	NA	NA	SUBUNIT: Forms a complex with TatC, {ECO:0000256|HAMAP-Rule:MF_00236},	NA	126	NA	NA	NA	unreviewed	Inferred from homology	UP000001425: Chromosome	Sign
p_1041	PM_1	-5.35352	1.1956	-4.47769	4	0.0110093	0.0450435	NA	0	0	P72879	no	slr0976	NA	NA	Slr0976 protein	NA	NA	NA	NA	NA	NA	NA	NA	NA	NA	NA	242	NA	NA	NA	unreviewed	Predicted	UP000001425: Chromosome	Sign
p_1600	PM_1	-5.29542	0.471051	-11.2417	4	0.000356658	0.00831833	NA	0	0	P74100	no	slr1962	NA	NA	Slr1962 protein	FUNCTION: Part of the tripartite ATP-independent periplasmic (TRAP) transport system, {ECO:0000256|PIRNR:PIRNR039026},	NA	periplasmic space [GO:0042597]; tripartite ATP-independent periplasmic transporter complex [GO:0031317]; metal ion binding [GO:0046872]; organic acid binding [GO:0043177]; organic acid transport [GO:0015849]; transmembrane transport [GO:0055085]	metal ion binding [GO:0046872]; organic acid binding [GO:0043177]	organic acid transport [GO:0015849]; transmembrane transport [GO:0055085]	periplasmic space [GO:0042597]; tripartite ATP-independent periplasmic transporter complex [GO:0031317]	SUBCELLULAR LOCATION: Periplasm {ECO:0000256|PIRNR:PIRNR039026},	NA	NA	SUBUNIT: Homodimer, {ECO:0000256|PIRNR:PIRNR039026},	NA	370	NA	NA	NA	unreviewed	Inferred from homology	UP000001425: Chromosome	Sign
p_1077	PM_1	-5.24119	0.422043	-12.4186	4	0.000241722	0.00694727	NA	0.0789474	0.0789474	P72938	no	NA	nucH	NA	Extracellular nuclease	NA	NA	integral component of membrane [GO:0016021]; deoxyribonuclease I activity [GO:0004530]; DNA binding [GO:0003677]; cell communication [GO:0007154]; DNA catabolic process [GO:0006308]	deoxyribonuclease I activity [GO:0004530]; DNA binding [GO:0003677]	cell communication [GO:0007154]; DNA catabolic process [GO:0006308]	integral component of membrane [GO:0016021]	NA	NA	NA	NA	NA	1879	NA	NA	NA	unreviewed	Predicted	UP000001425: Chromosome	Sign
p_1527	PM_1	-4.91956	0.337725	-14.5668	4	0.000129174	0.00505427	NA	0	0	P73916	no	sll1982	NA	NA	Transposase	NA	NA	NA	NA	NA	NA	NA	NA	NA	NA	NA	237	NA	NA	NA	unreviewed	Predicted	UP000001425: Chromosome	Sign
p_1948	PM_1	-4.81294	0.123012	-39.1258	4	2.54924e-06	0.00118692	NA	0	0	Q55146	no	sll0064	NA	NA	Sll0064 protein	NA	NA	outer membrane-bounded periplasmic space [GO:0030288]	NA	NA	outer membrane-bounded periplasmic space [GO:0030288]	NA	NA	NA	NA	NA	275	NA	NA	NA	unreviewed	Predicted	UP000001425: Chromosome	Sign
p_2061	PM_1	-4.7411	0.916231	-5.17457	4	0.00663109	0.0347822	NA	0	0	Q55542	no	slr0334	NA	NA	Slr0334 protein	NA	NA	NA	NA	NA	NA	NA	NA	NA	NA	NA	110	NA	NA	NA	unreviewed	Predicted	UP000001425: Chromosome	Sign
p_2168	PM_1	-4.70331	0.324303	-14.5028	4	0.000131432	0.00505427	NA	0.2	0.2	Q55780	no	slr0208	NA	NA	Slr0208 protein	NA	NA	peptidyl-prolyl cis-trans isomerase activity [GO:0003755]	peptidyl-prolyl cis-trans isomerase activity [GO:0003755]	NA	NA	NA	NA	NA	NA	NA	259	NA	NA	NA	unreviewed	Predicted	UP000001425: Chromosome	Sign
p_420	PM_1	-4.58474	0.3713	-12.3478	4	0.000247193	0.00701787	NA	0	0	P73817	no	sll1951	NA	NA	S-layer protein (Hemolysin-like protein) (HLP)	FUNCTION: S-layer protein, The S-layer is a paracrystalline mono-layered assembly of proteins which coats the surface of bacteria (PubMed:24078613), Under laboratory conditions, has a supportive but not a critical role in the function of the cyanobacterium (PubMed:24078613), Shows no apparent hemolytic activity against sheep erythrocytes, however, a slight hemolytic activity is detected during th…	NA	extracellular region [GO:0005576]; S-layer [GO:0030115]; calcium ion binding [GO:0005509]	calcium ion binding [GO:0005509]	NA	extracellular region [GO:0005576]; S-layer [GO:0030115]	SUBCELLULAR LOCATION: Secreted, cell wall, S-layer {ECO:0000269|PubMed:16672608, ECO:0000269|PubMed:24078613},	NA	NA	NA	NA	1741	NA	NA	NA	reviewed	Evidence at protein level	UP000001425: Chromosome	Sign
p_1138	PM_1	-4.45709	0.800762	-5.56605	4	0.00510321	0.0300007	NA	0	0	P73080	no	sll1940	NA	NA	Sll1940 protein	NA	NA	NA	NA	NA	NA	NA	NA	NA	NA	NA	157	NA	NA	NA	unreviewed	Predicted	UP000001425: Chromosome	Sign
p_2063	PM_1	-4.41647	0.142016	-31.0984	4	6.37108e-06	0.00211884	NA	0	0	Q55547	no	sll0293	NA	NA	Sll0293 protein	NA	NA	NA	NA	NA	NA	NA	NA	NA	NA	NA	170	NA	NA	NA	unreviewed	Predicted	UP000001425: Chromosome	Sign
p_1601	PM_1	-4.38708	0.180974	-24.2415	4	1.71791e-05	0.00276356	NA	0	0	P74107	no	sll1892	NA	NA	Sll1892 protein	NA	NA	NA	NA	NA	NA	NA	NA	NA	NA	NA	248	NA	NA	NA	unreviewed	Predicted	UP000001425: Chromosome	Sign
p_1209	PM_1	-4.18408	0.297311	-14.0731	4	0.000147951	0.00548461	NA	0.166667	0.166667	P73217	no	sll1570	NA	NA	Sll1570 protein	NA	NA	NA	NA	NA	NA	NA	NA	NA	NA	NA	243	NA	NA	NA	unreviewed	Predicted	UP000001425: Chromosome	Sign
p_1911	PM_1	-3.78556	0.776062	-4.8779	4	0.00817295	0.0384046	NA	0	0	P74748	no	slr0602	NA	NA	Slr0602 protein	NA	NA	NA	NA	NA	NA	NA	NA	NA	NA	NA	129	NA	NA	NA	unreviewed	Predicted	UP000001425: Chromosome	Sign
p_1084	PM_1	-3.7714	0.162032	-23.2756	4	2.01938e-05	0.00276356	NA	0	0	P72952	no	sll0645	NA	NA	Sll0645 protein	NA	NA	NA	NA	NA	NA	NA	NA	NA	NA	NA	255	NA	NA	NA	unreviewed	Predicted	UP000001425: Chromosome	Sign
p_1078	PM_1	-3.75656	0.308555	-12.1747	4	0.000261236	0.0073272	NA	0.125	0.125	P72939	no	sll0654	NA	NA	Alkaline phosphatase	NA	NA	outer membrane-bounded periplasmic space [GO:0030288]; 5'-nucleotidase activity [GO:0008253]; UDP-sugar diphosphatase activity [GO:0008768]; nucleotide catabolic process [GO:0009166]	5'-nucleotidase activity [GO:0008253]; UDP-sugar diphosphatase activity [GO:0008768]	nucleotide catabolic process [GO:0009166]	outer membrane-bounded periplasmic space [GO:0030288]	NA	NA	NA	NA	NA	1409	NA	NA	NA	unreviewed	Predicted	UP000001425: Chromosome	Sign
p_1380	PM_1	-3.75118	0.252496	-14.8564	4	0.000119535	0.00496926	NA	0	0	P73600	no	sll1785	NA	NA	Sll1785 protein	NA	NA	outer membrane-bounded periplasmic space [GO:0030288]; metal ion binding [GO:0046872]	metal ion binding [GO:0046872]	NA	outer membrane-bounded periplasmic space [GO:0030288]	NA	NA	NA	NA	NA	268	NA	NA	NA	unreviewed	Evidence at protein level	UP000001425: Chromosome	Sign
p_2082	PM_1	-3.74941	0.170569	-21.9818	4	2.53472e-05	0.00276356	NA	0	0	Q55590	no	slr0376	NA	NA	Slr0376 protein	NA	NA	NA	NA	NA	NA	NA	NA	NA	NA	NA	116	NA	NA	NA	unreviewed	Predicted	UP000001425: Chromosome	Sign
p_1942	PM_1	-3.74083	0.170448	-21.9471	4	2.55068e-05	0.00276356	NA	0	0	Q55136	no	NA	icfA	NA	Carbonic anhydrase (EC 4,2,1,1)	NA	CATALYTIC ACTIVITY: Reaction=H(+) + hydrogencarbonate = CO2 + H2O; Xref=Rhea:RHEA:10748, ChEBI:CHEBI:15377, ChEBI:CHEBI:15378, ChEBI:CHEBI:16526, ChEBI:CHEBI:17544; EC=4,2,1,1; Evidence={ECO:0000256|ARBA:ARBA00000943};	outer membrane-bounded periplasmic space [GO:0030288]; carbonate dehydratase activity [GO:0004089]; zinc ion binding [GO:0008270]; carbon utilization [GO:0015976]	carbonate dehydratase activity [GO:0004089]; zinc ion binding [GO:0008270]	carbon utilization [GO:0015976]	outer membrane-bounded periplasmic space [GO:0030288]	NA	NA	NA	NA	4,2,1,1	263	NA	NA	NA	unreviewed	Inferred from homology	UP000001425: Chromosome	Sign
p_1223	PM_1	-3.67882	0.314789	-11.6866	4	0.000306539	0.00823247	NA	0	0	P73240	no	sll1921	NA	NA	Sll1921 protein	NA	NA	plasma membrane [GO:0005886]	NA	NA	plasma membrane [GO:0005886]	NA	NA	NA	NA	NA	251	NA	NA	NA	unreviewed	Predicted	UP000001425: Chromosome	Sign
p_858	PM_1	-3.67441	0.189249	-19.4157	4	4.14852e-05	0.00301805	NA	0.03125	0.03125	Q55835	no	slr0513	futA2	idiA	Iron uptake protein A2 (Iron deficiency-induced protein A) (PP2)	FUNCTION: Probably part of a periplasmic ABC transporter complex futA1A2BC (TC 3,A,1,10,2) involved in Fe(3+) ion import (ferric iron), This protein and futA1 (slr1295) are subunit proteins that have redundant or overlapping substrate-binding functions (Probable), The differing subcellular locations of futA1 (predominantly thylakoid lumen) and futA2 (predominantly periplasmic) suggest they may fu…	NA	outer membrane-bounded periplasmic space [GO:0030288]; plasma membrane-derived thylakoid membrane [GO:0031676]; metal ion binding [GO:0046872]; ion transport [GO:0006811]; iron ion homeostasis [GO:0055072]	metal ion binding [GO:0046872]	ion transport [GO:0006811]; iron ion homeostasis [GO:0055072]	outer membrane-bounded periplasmic space [GO:0030288]; plasma membrane-derived thylakoid membrane [GO:0031676]	SUBCELLULAR LOCATION: Cellular thylakoid membrane {ECO:0000305}; Peripheral membrane protein {ECO:0000305}; Lumenal side {ECO:0000305}, Periplasm, Note=Binds Fe(3+) in the periplasm,	NA	NA	NA	NA	346	NA	NA	NA	reviewed	Evidence at protein level	UP000001425: Chromosome	Sign
p_2193	PM_1	-3.50215	0.504331	-6.94415	4	0.00225891	0.0196221	NA	0	0	Q55862	no	sll0588	NA	NA	Sll0588 protein	NA	NA	NA	NA	NA	NA	NA	NA	NA	NA	NA	153	NA	NA	NA	unreviewed	Predicted	UP000001425: Chromosome	Sign
p_2099	PM_1	-3.49878	0.167072	-20.9417	4	3.07276e-05	0.00279534	NA	0	0	Q55623	no	sll0756	NA	NA	Sll0756 protein	NA	NA	NA	NA	NA	NA	NA	NA	NA	NA	NA	202	NA	NA	NA	unreviewed	Predicted	UP000001425: Chromosome	Sign
p_2236	PM_1	-3.49565	0.674409	-5.18327	4	0.00659146	0.034717	NA	0	0	Q55960	yes	slr0698	NA	NA	Slr0698 protein	NA	NA	NA	NA	NA	NA	NA	NA	NA	NA	NA	154	NA	NA	NA	unreviewed	Predicted	UP000001425: Chromosome	Sign
p_2236	PM_1	-3.49565	0.674409	-5.18327	4	0.00659146	0.034717	NA	0	0	P74773	yes	sgl0001	NA	NA	Sgl0001 protein	NA	NA	NA	NA	NA	NA	NA	NA	NA	NA	NA	39	NA	NA	NA	unreviewed	Predicted	UP000001425: Chromosome	Sign
p_197	PM_1	-3.46773	0.383648	-9.03884	4	0.000829981	0.011854	NA	0.166667	0.166667	P72849	no	sll1184	pbsA1	NA	Heme oxygenase 1 (EC 1,14,14,18)	FUNCTION: Catalyzes the opening of the heme ring with the release of iron, Key enzyme in the synthesis of the chromophoric part of the photosynthetic antennae, {ECO:0000250},	CATALYTIC ACTIVITY: Reaction=heme b + 3 O2 + 3 reduced [NADPH--hemoprotein reductase] = biliverdin IXalpha + CO + Fe(2+) + H(+) + 3 H2O + 3 oxidized [NADPH--hemoprotein reductase]; Xref=Rhea:RHEA:21764, Rhea:RHEA-COMP:11964, Rhea:RHEA-COMP:11965, ChEBI:CHEBI:15377, ChEBI:CHEBI:15378, ChEBI:CHEBI:15379, ChEBI:CHEBI:17245, ChEBI:CHEBI:29033, ChEBI:CHEBI:57618, ChEBI:CHEBI:57991, ChEBI:CHEBI:58210, …	heme binding [GO:0020037]; heme oxygenase (decyclizing) activity [GO:0004392]; metal ion binding [GO:0046872]; heme catabolic process [GO:0042167]; heme oxidation [GO:0006788]; iron ion homeostasis [GO:0055072]; photosynthesis [GO:0015979]; response to oxidative stress [GO:0006979]	heme binding [GO:0020037]; heme oxygenase (decyclizing) activity [GO:0004392]; metal ion binding [GO:0046872]	heme catabolic process [GO:0042167]; heme oxidation [GO:0006788]; iron ion homeostasis [GO:0055072]; photosynthesis [GO:0015979]; response to oxidative stress [GO:0006979]	NA	NA	NA	NA	NA	1,14,14,18	240	NA	NA	NA	reviewed	Evidence at protein level	UP000001425: Chromosome	Sign
p_1961	PM_1	-3.40082	0.404826	-8.40069	4	0.00109885	0.0139789	NA	0	0	Q55175	no	slr0482	NA	NA	Slr0482 protein	NA	NA	NA	NA	NA	NA	NA	NA	NA	NA	NA	252	NA	NA	NA	unreviewed	Predicted	UP000001425: Chromosome	Sign
p_465	PM_1	-3.37163	0.616361	-5.47022	4	0.00543351	0.031003	NA	0	0	P74003	no	sll1237	prmC	NA	Release factor glutamine methyltransferase (RF MTase) (EC 2,1,1,297) (M,Ssp6803HemKP) (N5-glutamine methyltransferase PrmC) (Protein-(glutamine-N5) MTase PrmC) (Protein-glutamine N-methyltransferase PrmC)	FUNCTION: Methylates the class 1 translation termination release factors RF1/PrfA and RF2/PrfB on the glutamine residue of the universally conserved GGQ motif, {ECO:0000255|HAMAP-Rule:MF_02126},	CATALYTIC ACTIVITY: Reaction=L-glutaminyl-[peptide chain release factor] + S-adenosyl-L-methionine = H(+) + N(5)-methyl-L-glutaminyl-[peptide chain release factor] + S-adenosyl-L-homocysteine; Xref=Rhea:RHEA:42896, Rhea:RHEA-COMP:10271, Rhea:RHEA-COMP:10272, ChEBI:CHEBI:15378, ChEBI:CHEBI:30011, ChEBI:CHEBI:57856, ChEBI:CHEBI:59789, ChEBI:CHEBI:61891; EC=2,1,1,297; Evidence={ECO:0000255|HAMAP-Rul…	nucleic acid binding [GO:0003676]; protein-(glutamine-N5) methyltransferase activity [GO:0102559]; protein-glutamine N-methyltransferase activity [GO:0036009]; peptidyl-glutamine methylation [GO:0018364]	nucleic acid binding [GO:0003676]; protein-(glutamine-N5) methyltransferase activity [GO:0102559]; protein-glutamine N-methyltransferase activity [GO:0036009]	peptidyl-glutamine methylation [GO:0018364]	NA	NA	NA	NA	NA	2,1,1,297	299	NA	NA	NA	reviewed	Inferred from homology	UP000001425: Chromosome	Sign
p_1376	PM_1	-3.35071	0.335648	-9.98283	4	0.000565756	0.0101314	NA	0	0	P73593	no	slr1407	NA	NA	Slr1407 protein	NA	NA	integral component of membrane [GO:0016021]	NA	NA	integral component of membrane [GO:0016021]	NA	NA	NA	NA	NA	289	NA	NA	NA	unreviewed	Predicted	UP000001425: Chromosome	Sign
p_1643	PM_1	-3.30474	0.309224	-10.6872	4	0.000434272	0.00891138	NA	0	0	P74179	no	slr1266	NA	NA	Slr1266 protein	NA	NA	NA	NA	NA	NA	NA	NA	NA	NA	NA	185	NA	NA	NA	unreviewed	Predicted	UP000001425: Chromosome	Sign
p_2108	PM_1	-3.3047	0.148669	-22.2286	4	2.42476e-05	0.00276356	NA	0.0769231	0.0769231	Q55648	no	sll0314	NA	NA	Sll0314 protein	NA	NA	outer membrane-bounded periplasmic space [GO:0030288]	NA	NA	outer membrane-bounded periplasmic space [GO:0030288]	NA	NA	NA	NA	NA	314	NA	NA	NA	unreviewed	Predicted	UP000001425: Chromosome	Sign
p_1857	PM_1	-3.29921	0.659732	-5.00084	4	0.007486	0.0372194	NA	0.0555556	0.0555556	P74647	no	sll0723	NA	NA	Sll0723 protein	NA	NA	calcium ion binding [GO:0005509]	calcium ion binding [GO:0005509]	NA	NA	NA	NA	NA	NA	NA	1771	NA	NA	NA	unreviewed	Predicted	UP000001425: Chromosome	Sign
p_1339	PM_1	-3.06333	0.991531	-3.08949	4	0.0365923	0.0958232	NA	0	0	P73523	no	slr1450	NA	NA	Slr1450 protein	NA	NA	NA	NA	NA	NA	NA	NA	NA	NA	NA	104	NA	NA	NA	unreviewed	Predicted	UP000001425: Chromosome	Unsign
p_973	PM_1	-3.02365	0.268934	-11.2431	4	0.000356488	0.00831833	NA	0	0	P72729	no	slr1415	NA	NA	Slr1415 protein	NA	NA	integral component of membrane [GO:0016021]	NA	NA	integral component of membrane [GO:0016021]	NA	NA	NA	NA	NA	382	NA	NA	NA	unreviewed	Predicted	UP000001425: Chromosome	Sign
p_428	PM_1	-3.02003	0.314172	-9.61267	4	0.000654749	0.0108224	NA	0	0	P73836	no	ssr3402	NA	NA	Uncharacterized protein ssr3402	NA	NA	NA	NA	NA	NA	NA	NA	NA	NA	NA	96	NA	NA	NA	reviewed	Inferred from homology	UP000001425: Chromosome	Sign
p_389	PM_1	-3.00868	0.39609	-7.59597	4	0.00161152	0.0166738	NA	0	0	P73648	no	sll1758	glmM	NA	Phosphoglucosamine mutase (EC 5,4,2,10)	FUNCTION: Catalyzes the conversion of glucosamine-6-phosphate to glucosamine-1-phosphate, {ECO:0000255|HAMAP-Rule:MF_01554},	CATALYTIC ACTIVITY: Reaction=alpha-D-glucosamine 1-phosphate = D-glucosamine 6-phosphate; Xref=Rhea:RHEA:23424, ChEBI:CHEBI:58516, ChEBI:CHEBI:58725; EC=5,4,2,10; Evidence={ECO:0000255|HAMAP-Rule:MF_01554};	cytosol [GO:0005829]; magnesium ion binding [GO:0000287]; phosphoglucosamine mutase activity [GO:0008966]; phosphomannomutase activity [GO:0004615]; carbohydrate metabolic process [GO:0005975]; peptidoglycan biosynthetic process [GO:0009252]; UDP-N-acetylglucosamine biosynthetic process [GO:0006048]	magnesium ion binding [GO:0000287]; phosphoglucosamine mutase activity [GO:0008966]; phosphomannomutase activity [GO:0004615]	carbohydrate metabolic process [GO:0005975]; peptidoglycan biosynthetic process [GO:0009252]; UDP-N-acetylglucosamine biosynthetic process [GO:0006048]	cytosol [GO:0005829]	NA	NA	COFACTOR: Name=Mg(2+); Xref=ChEBI:CHEBI:18420; Evidence={ECO:0000255|HAMAP-Rule:MF_01554}; Note=Binds 1 Mg(2+) ion per subunit, {ECO:0000255|HAMAP-Rule:MF_01554};	NA	5,4,2,10	481	NA	NA	NA	reviewed	Inferred from homology	UP000001425: Chromosome	Sign
p_2103	PM_1	-2.99581	0.327534	-9.14658	4	0.000793009	0.0115383	NA	0.166667	0.166667	Q55633	no	slr0341	NA	NA	Slr0341 protein	NA	NA	outer membrane-bounded periplasmic space [GO:0030288]	NA	NA	outer membrane-bounded periplasmic space [GO:0030288]	NA	NA	NA	NA	NA	318	NA	NA	NA	unreviewed	Predicted	UP000001425: Chromosome	Sign
p_1112	PM_1	-2.96328	0.526951	-5.62345	4	0.00491715	0.0297328	NA	0	0	P73019	no	NA	frpC	NA	Iron-regulated protein	NA	NA	calcium ion binding [GO:0005509]	calcium ion binding [GO:0005509]	NA	NA	NA	NA	NA	NA	NA	591	NA	NA	NA	unreviewed	Predicted	UP000001425: Chromosome	Sign
p_1544	PM_1	-2.95016	0.782317	-3.77106	4	0.0195866	0.0639516	NA	0	0	P73953	no	slr1512	NA	NA	Slr1512 protein	NA	NA	integral component of membrane [GO:0016021]	NA	NA	integral component of membrane [GO:0016021]	NA	NA	NA	NA	NA	374	NA	NA	NA	unreviewed	Evidence at protein level	UP000001425: Chromosome	Unsign
p_358	PM_1	-2.91455	0.197649	-14.7461	4	0.000123096	0.00502752	NA	0	0	P73515	no	slr1443	spkE	NA	Serine/threonine-protein kinase-like protein E	FUNCTION: Lacks protein kinase activity,	NA	ATP binding [GO:0005524]; protein serine/threonine kinase activity [GO:0004674]	ATP binding [GO:0005524]; protein serine/threonine kinase activity [GO:0004674]	NA	NA	NA	NA	NA	NA	NA	614	NA	NA	NA	reviewed	Inferred from homology	UP000001425: Chromosome	Sign
p_373	PM_1	-2.90334	0.172414	-16.8394	4	7.28964e-05	0.00424257	NA	0.03125	0.03125	P73594	no	slr1409	NA	NA	WD repeat-containing protein slr1409	NA	NA	outer membrane-bounded periplasmic space [GO:0030288]	NA	NA	outer membrane-bounded periplasmic space [GO:0030288]	NA	NA	NA	NA	NA	326	NA	NA	NA	reviewed	Evidence at protein level	UP000001425: Chromosome	Sign
p_934	PM_1	-2.89202	0.766443	-3.7733	4	0.0195486	0.0639172	NA	0	0	P72639	no	ssr1853	NA	NA	Ssr1853 protein	NA	NA	NA	NA	NA	NA	NA	NA	NA	NA	NA	95	NA	NA	NA	unreviewed	Predicted	UP000001425: Chromosome	Unsign
p_2271	PM_1	-2.87947	0.87211	-3.30173	4	0.029885	0.084126	NA	0	0	Q6YRT8	no	slr6007 slr6066	NA	NA	Slr6007 protein (Slr6066 protein)	NA	NA	NA	NA	NA	NA	NA	NA	NA	NA	NA	357	NA	NA	NA	unreviewed	Predicted	UP000001425: Plasmid pSYSX	Unsign
p_2208	PM_1	-2.85552	0.391471	-7.29435	4	0.00187784	0.0178433	NA	0	0	Q55888	no	slr0112	NA	NA	Slr0112 protein	NA	NA	NA	NA	NA	NA	NA	NA	NA	NA	NA	185	NA	NA	NA	unreviewed	Predicted	UP000001425: Chromosome	Sign
p_1641	PM_1	-2.84638	0.244021	-11.6645	4	0.000308815	0.00823247	NA	0	0	P74175	no	NA	hlyD	NA	HlyD family of secretion proteins	NA	NA	integral component of membrane [GO:0016021]	NA	NA	integral component of membrane [GO:0016021]	NA	NA	NA	NA	NA	583	NA	NA	NA	unreviewed	Predicted	UP000001425: Chromosome	Sign
p_374	PM_1	-2.83405	0.136254	-20.7997	4	3.15689e-05	0.00279534	NA	0.115385	0.115385	P73595	no	slr1410	NA	NA	Uncharacterized WD repeat-containing protein slr1410	NA	NA	outer membrane-bounded periplasmic space [GO:0030288]	NA	NA	outer membrane-bounded periplasmic space [GO:0030288]	NA	NA	NA	NA	NA	334	NA	NA	NA	reviewed	Predicted	UP000001425: Chromosome	Sign
p_2183	PM_1	-2.83387	0.805187	-3.51952	4	0.0244606	0.07473	NA	0	0	Q55820	no	sll0485	NA	NA	NarL subfamily	NA	NA	phosphorelay signal transduction system [GO:0000160]	NA	phosphorelay signal transduction system [GO:0000160]	NA	NA	NA	NA	NA	NA	299	NA	NA	NA	unreviewed	Predicted	UP000001425: Chromosome	Unsign
p_1995	PM_1	-2.83379	0.903925	-3.13499	4	0.0350165	0.093164	NA	0	0	Q55411	no	sll0539	NA	NA	Sll0539 protein	NA	NA	NA	NA	NA	NA	NA	NA	NA	NA	NA	397	NA	NA	NA	unreviewed	Predicted	UP000001425: Chromosome	Unsign
p_870	PM_1	-2.83133	0.693839	-4.08067	4	0.0150901	0.0539627	NA	0	0	Q55884	no	sll0095	NA	NA	Uncharacterized protein sll0095	NA	NA	protein kinase activity [GO:0004672]	protein kinase activity [GO:0004672]	NA	NA	NA	NA	NA	NA	NA	567	NA	NA	NA	reviewed	Inferred from homology	UP000001425: Chromosome	Unsign
p_536	PM_1	-2.82222	0.811179	-3.47915	4	0.0253715	0.0755306	NA	0.166667	0.166667	P74269	no	sll1564	cimA	NA	(R)-citramalate synthase (EC 2,3,1,182)	FUNCTION: Catalyzes the condensation of pyruvate and acetyl-coenzyme A to form (R)-citramalate, {ECO:0000250|UniProtKB:Q74C76},	CATALYTIC ACTIVITY: Reaction=acetyl-CoA + H2O + pyruvate = (3R)-citramalate + CoA + H(+); Xref=Rhea:RHEA:19045, ChEBI:CHEBI:15361, ChEBI:CHEBI:15377, ChEBI:CHEBI:15378, ChEBI:CHEBI:30934, ChEBI:CHEBI:57287, ChEBI:CHEBI:57288; EC=2,3,1,182; Evidence={ECO:0000250|UniProtKB:Q74C76};	(R)-citramalate synthase activity [GO:0043714]; 2-isopropylmalate synthase activity [GO:0003852]; isoleucine biosynthetic process [GO:0009097]; leucine biosynthetic process [GO:0009098]	(R)-citramalate synthase activity [GO:0043714]; 2-isopropylmalate synthase activity [GO:0003852]	isoleucine biosynthetic process [GO:0009097]; leucine biosynthetic process [GO:0009098]	NA	NA	PATHWAY: Amino-acid biosynthesis; L-isoleucine biosynthesis; 2-oxobutanoate from pyruvate: step 1/3, {ECO:0000250|UniProtKB:Q74C76},	NA	NA	2,3,1,182	547	NA	NA	NA	reviewed	Inferred from homology	UP000001425: Chromosome	Unsign
p_148	PM_1	-2.82084	0.604733	-4.66459	4	0.00955675	0.0413534	NA	0	0	P72686	no	slr0741	phoU	NA	Phosphate-specific transport system accessory protein PhoU homolog (Pst system accessory protein PhoU homolog)	FUNCTION: Plays a role in the regulation of phosphate uptake, {ECO:0000250},	NA	cytoplasm [GO:0005737]; protein homodimerization activity [GO:0042803]; cellular phosphate ion homeostasis [GO:0030643]; negative regulation of phosphate metabolic process [GO:0045936]; negative regulation of phosphate transmembrane transport [GO:2000186]; phosphate ion transport [GO:0006817]	protein homodimerization activity [GO:0042803]	cellular phosphate ion homeostasis [GO:0030643]; negative regulation of phosphate metabolic process [GO:0045936]; negative regulation of phosphate transmembrane transport [GO:2000186]; phosphate ion transport [GO:0006817]	cytoplasm [GO:0005737]	SUBCELLULAR LOCATION: Cytoplasm {ECO:0000250},	NA	NA	SUBUNIT: Homodimer, {ECO:0000250},	NA	224	NA	NA	NA	reviewed	Inferred from homology	UP000001425: Chromosome	Sign
p_915	PM_1	-2.76397	0.246391	-11.2178	4	0.000359628	0.00831833	NA	0.333333	0.333333	P72606	no	slr1485	NA	NA	Slr1485 protein	NA	NA	outer membrane-bounded periplasmic space [GO:0030288]	NA	NA	outer membrane-bounded periplasmic space [GO:0030288]	NA	NA	NA	NA	NA	349	NA	NA	NA	unreviewed	Predicted	UP000001425: Chromosome	Sign
p_1420	PM_1	-2.74252	0.235579	-11.6416	4	0.000311193	0.00823247	NA	0	0	P73688	no	NA	csgA	NA	Cell-cell signaling protein, C-factor	NA	NA	oxidoreductase activity [GO:0016491]	oxidoreductase activity [GO:0016491]	NA	NA	NA	NA	NA	NA	NA	256	NA	NA	NA	unreviewed	Predicted	UP000001425: Chromosome	Sign
p_2269	PM_1	-2.70774	0.349284	-7.75227	4	0.00149187	0.0162293	NA	0	0	Q6YRT4	no	slr6011 slr6070	NA	NA	Slr6011 protein (Slr6070 protein)	NA	NA	NA	NA	NA	NA	NA	NA	NA	NA	NA	175	NA	NA	NA	unreviewed	Predicted	UP000001425: Plasmid pSYSX	Sign
p_1664	PM_1	-2.69632	0.291355	-9.25442	4	0.000758024	0.0113766	NA	0	0	P74233	no	slr1160	NA	NA	Slr1160 protein	NA	NA	outer membrane-bounded periplasmic space [GO:0030288]	NA	NA	outer membrane-bounded periplasmic space [GO:0030288]	NA	NA	NA	NA	NA	204	NA	NA	NA	unreviewed	Predicted	UP000001425: Chromosome	Sign
p_1135	PM_1	-2.67822	0.936654	-2.85935	4	0.0459595	0.110531	NA	0.0833333	0.0833333	P73066	no	NA	ycf23	NA	Ycf23 protein	NA	NA	catalytic activity [GO:0003824]	catalytic activity [GO:0003824]	NA	NA	NA	NA	NA	NA	NA	248	NA	NA	NA	unreviewed	Predicted	UP000001425: Chromosome	Unsign
p_627	PM_1	-2.67816	0.578651	-4.62828	4	0.00981991	0.0417613	NA	0	0	P74615	no	sll1483	NA	NA	Protein sll1483	NA	NA	extracellular space [GO:0005615]; outer membrane-bounded periplasmic space [GO:0030288]	NA	NA	extracellular space [GO:0005615]; outer membrane-bounded periplasmic space [GO:0030288]	NA	NA	NA	NA	NA	180	NA	NA	NA	reviewed	Evidence at protein level	UP000001425: Chromosome	Sign
p_1151	PM_1	-2.67221	0.252383	-10.5879	4	0.000450315	0.00911594	NA	0.1	0.1	P73107	no	sll1837	NA	NA	Sll1837 protein	NA	NA	outer membrane-bounded periplasmic space [GO:0030288]	NA	NA	outer membrane-bounded periplasmic space [GO:0030288]	NA	NA	NA	NA	NA	145	NA	NA	NA	unreviewed	Predicted	UP000001425: Chromosome	Sign
p_3	PM_1	-2.66398	0.389863	-6.83311	4	0.00239927	0.0205349	NA	0	0	P09191	no	smr0006	psbF	NA	Cytochrome b559 subunit beta (PSII reaction center subunit VI)	FUNCTION: This b-type cytochrome is tightly associated with the reaction center of photosystem II (PSII), PSII is a light-driven water:plastoquinone oxidoreductase that uses light energy to abstract electrons from H(2)O, generating O(2) and a proton gradient subsequently used for ATP formation, It consists of a core antenna complex that captures photons, and an electron transfer chain that conver…	NA	integral component of membrane [GO:0016021]; photosystem II reaction center [GO:0009539]; plasma membrane-derived thylakoid membrane [GO:0031676]; plasma membrane-derived thylakoid photosystem II [GO:0030096]; electron transfer activity [GO:0009055]; heme binding [GO:0020037]; identical protein binding [GO:0042802]; iron ion binding [GO:0005506]; photosynthetic electron transport chain [GO:000976…	electron transfer activity [GO:0009055]; heme binding [GO:0020037]; identical protein binding [GO:0042802]; iron ion binding [GO:0005506]	photosynthetic electron transport chain [GO:0009767]	integral component of membrane [GO:0016021]; photosystem II reaction center [GO:0009539]; plasma membrane-derived thylakoid membrane [GO:0031676]; plasma membrane-derived thylakoid photosystem II [GO:0030096]	SUBCELLULAR LOCATION: Cellular thylakoid membrane {ECO:0000255|HAMAP-Rule:MF_00643, ECO:0000269|PubMed:12069591}; Single-pass membrane protein {ECO:0000255|HAMAP-Rule:MF_00643},	NA	COFACTOR: Name=heme b; Xref=ChEBI:CHEBI:60344; Evidence={ECO:0000255|HAMAP-Rule:MF_00643}; Note=With its partner (PsbE) binds heme, PSII binds additional chlorophylls, carotenoids and specific lipids, {ECO:0000255|HAMAP-Rule:MF_00643};	SUBUNIT: Heterodimer of an alpha subunit and a beta subunit, Cyanobacterial PSII is composed of 1 copy each of membrane proteins PsbA, PsbB, PsbC, PsbD, PsbE, PsbF, PsbH, PsbI, PsbJ, PsbK, PsbL, PsbM, PsbT, PsbX, PsbY, PsbZ, Ycf12, at least 3 peripheral proteins PsbO, PsbU, PsbV and a large number of cofactors, It forms dimeric complexes, {ECO:0000255|HAMAP-Rule:MF_00643, ECO:0000269|PubMed:12069…	NA	44	NA	NA	NA	reviewed	Evidence at protein level	UP000001425: Chromosome	Sign
p_1390	PM_1	-2.65132	0.550386	-4.81721	4	0.00854037	0.038832	NA	0	0	P73615	no	slr1865	NA	NA	Slr1865 protein	NA	NA	NA	NA	NA	NA	NA	NA	NA	NA	NA	420	NA	NA	NA	unreviewed	Predicted	UP000001425: Chromosome	Sign
p_1886	PM_1	-2.64803	0.115462	-22.9342	4	2.14158e-05	0.00276356	NA	0	0	P74698	no	slr0459	NA	NA	Slr0459 protein	NA	NA	serine-type endopeptidase activity [GO:0004252]	serine-type endopeptidase activity [GO:0004252]	NA	NA	NA	NA	NA	NA	NA	474	NA	NA	NA	unreviewed	Predicted	UP000001425: Chromosome	Sign
p_1229	PM_1	-2.629	0.717578	-3.66372	4	0.0215097	0.0685014	NA	0	0	P73256	no	slr2031	NA	NA	Sigma factor SibG regulation protein RsbU	NA	NA	phosphatase activity [GO:0016791]	phosphatase activity [GO:0016791]	NA	NA	NA	NA	NA	NA	NA	452	NA	NA	NA	unreviewed	Predicted	UP000001425: Chromosome	Unsign
p_1405	PM_1	-2.61163	0.330167	-7.91003	4	0.00138206	0.0157717	NA	0	0	P73661	no	slr1888	NA	NA	Slr1888 protein	NA	NA	acetate CoA-transferase activity [GO:0008775]; acetyl-CoA hydrolase activity [GO:0003986]; N-acetyltransferase activity [GO:0008080]; acetate metabolic process [GO:0006083]; propionate metabolic process, methylcitrate cycle [GO:0019679]	acetate CoA-transferase activity [GO:0008775]; acetyl-CoA hydrolase activity [GO:0003986]; N-acetyltransferase activity [GO:0008080]	acetate metabolic process [GO:0006083]; propionate metabolic process, methylcitrate cycle [GO:0019679]	NA	NA	NA	NA	NA	NA	630	NA	NA	NA	unreviewed	Inferred from homology	UP000001425: Chromosome	Sign
p_1430	PM_1	-2.52699	0.189009	-13.3697	4	0.000180984	0.0057852	NA	0	0	P73704	no	NA	hofG	NA	General secretion pathway protein G	NA	NA	integral component of membrane [GO:0016021]; type II protein secretion system complex [GO:0015627]; protein secretion by the type II secretion system [GO:0015628]	NA	protein secretion by the type II secretion system [GO:0015628]	integral component of membrane [GO:0016021]; type II protein secretion system complex [GO:0015627]	NA	NA	NA	NA	NA	168	NA	NA	NA	unreviewed	Predicted	UP000001425: Chromosome	Sign
p_712	PM_1	-2.50079	0.282566	-8.85029	4	0.000899981	0.0123974	NA	0	0	Q55196	yes	sll0683	pstB1	NA	Phosphate import ATP-binding protein PstB 1 (EC 7,3,2,1) (ABC phosphate transporter 1) (Phosphate-transporting ATPase 1)	FUNCTION: Part of the ABC transporter complex PstSACB involved in phosphate import, Responsible for energy coupling to the transport system, {ECO:0000255|HAMAP-Rule:MF_01702},	CATALYTIC ACTIVITY: Reaction=ATP + H2O + phosphate(out) = ADP + H(+) + 2 phosphate(in); Xref=Rhea:RHEA:24440, ChEBI:CHEBI:15377, ChEBI:CHEBI:15378, ChEBI:CHEBI:30616, ChEBI:CHEBI:43474, ChEBI:CHEBI:456216; EC=7,3,2,1; Evidence={ECO:0000255|HAMAP-Rule:MF_01702};	plasma membrane [GO:0005886]; ATP binding [GO:0005524]; ATPase-coupled phosphate ion transmembrane transporter activity [GO:0015415]; inorganic phosphate transmembrane transporter activity [GO:0005315]	ATPase-coupled phosphate ion transmembrane transporter activity [GO:0015415]; ATP binding [GO:0005524]; inorganic phosphate transmembrane transporter activity [GO:0005315]	NA	plasma membrane [GO:0005886]	SUBCELLULAR LOCATION: Cell inner membrane {ECO:0000255|HAMAP-Rule:MF_01702}; Peripheral membrane protein {ECO:0000255|HAMAP-Rule:MF_01702},	NA	NA	SUBUNIT: The complex is composed of two ATP-binding proteins (PstB), two transmembrane proteins (PstC and PstA) and a solute-binding protein (PstS), {ECO:0000255|HAMAP-Rule:MF_01702},	7,3,2,1	269	NA	NA	NA	reviewed	Inferred from homology	UP000001425: Chromosome	Sign
p_712	PM_1	-2.50079	0.282566	-8.85029	4	0.000899981	0.0123974	NA	0	0	P73788	yes	slr1250	pstB3	NA	Phosphate import ATP-binding protein PstB 3 (EC 7,3,2,1) (ABC phosphate transporter 3) (Phosphate-transporting ATPase 3)	FUNCTION: Part of the ABC transporter complex PstSACB involved in phosphate import, Responsible for energy coupling to the transport system, {ECO:0000255|HAMAP-Rule:MF_01702},	CATALYTIC ACTIVITY: Reaction=ATP + H2O + phosphate(out) = ADP + H(+) + 2 phosphate(in); Xref=Rhea:RHEA:24440, ChEBI:CHEBI:15377, ChEBI:CHEBI:15378, ChEBI:CHEBI:30616, ChEBI:CHEBI:43474, ChEBI:CHEBI:456216; EC=7,3,2,1; Evidence={ECO:0000255|HAMAP-Rule:MF_01702};	plasma membrane [GO:0005886]; ATP binding [GO:0005524]; ATPase-coupled phosphate ion transmembrane transporter activity [GO:0015415]; inorganic phosphate transmembrane transporter activity [GO:0005315]	ATPase-coupled phosphate ion transmembrane transporter activity [GO:0015415]; ATP binding [GO:0005524]; inorganic phosphate transmembrane transporter activity [GO:0005315]	NA	plasma membrane [GO:0005886]	SUBCELLULAR LOCATION: Cell inner membrane {ECO:0000255|HAMAP-Rule:MF_01702}; Peripheral membrane protein {ECO:0000255|HAMAP-Rule:MF_01702},	NA	NA	SUBUNIT: The complex is composed of two ATP-binding proteins (PstB), two transmembrane proteins (PstC and PstA) and a solute-binding protein (PstS), {ECO:0000255|HAMAP-Rule:MF_01702},	7,3,2,1	271	NA	NA	NA	reviewed	Inferred from homology	UP000001425: Chromosome	Sign
p_1816	PM_1	-2.4958	0.313233	-7.96789	4	0.0013443	0.0155698	NA	0.1	0.1	P74563	no	sll0630	NA	NA	Sll0630 protein	NA	NA	NA	NA	NA	NA	NA	NA	NA	NA	NA	145	NA	NA	NA	unreviewed	Predicted	UP000001425: Chromosome	Sign
p_1215	PM_1	-2.49372	0.571434	-4.36397	4	0.0120246	0.0468901	NA	0	0	P73228	no	slr2010	NA	NA	Slr2010 protein	NA	NA	integral component of membrane [GO:0016021]; plasma membrane [GO:0005886]; cation transmembrane transporter activity [GO:0008324]	cation transmembrane transporter activity [GO:0008324]	NA	integral component of membrane [GO:0016021]; plasma membrane [GO:0005886]	SUBCELLULAR LOCATION: Cell membrane {ECO:0000256|ARBA:ARBA00004651}; Multi-pass membrane protein {ECO:0000256|ARBA:ARBA00004651}, Membrane {ECO:0000256|ARBA:ARBA00004141}; Multi-pass membrane protein {ECO:0000256|ARBA:ARBA00004141},	NA	NA	NA	NA	130	NA	NA	NA	unreviewed	Inferred from homology	UP000001425: Chromosome	Sign
p_2060	PM_1	-2.47604	0.281107	-8.80818	4	0.000916602	0.0125176	NA	0	0	Q55541	no	slr0333	NA	NA	Slr0333 protein	NA	NA	NA	NA	NA	NA	NA	NA	NA	NA	NA	106	NA	NA	NA	unreviewed	Predicted	UP000001425: Chromosome	Sign
p_444	PM_1	-2.43721	0.768399	-3.1718	4	0.0337994	0.0912866	NA	0	0	P73892	no	slr0271	NA	NA	Uncharacterized protein slr0271	NA	NA	NA	NA	NA	NA	NA	NA	NA	NA	NA	172	NA	NA	NA	reviewed	Inferred from homology	UP000001425: Chromosome	Unsign
p_409	PM_1	-2.41838	0.707684	-3.41731	4	0.0268464	0.0786145	NA	0.25	0.25	P73755	no	sll0844	mnmA	trmU	tRNA-specific 2-thiouridylase MnmA (EC 2,8,1,13)	FUNCTION: Catalyzes the 2-thiolation of uridine at the wobble position (U34) of tRNA, leading to the formation of s(2)U34, {ECO:0000255|HAMAP-Rule:MF_00144},	CATALYTIC ACTIVITY: Reaction=AH2 + ATP + S-sulfanyl-L-cysteinyl-[protein] + uridine(34) in tRNA = 2-thiouridine(34) in tRNA + A + AMP + diphosphate + H(+) + L-cysteinyl-[protein]; Xref=Rhea:RHEA:47032, Rhea:RHEA-COMP:10131, Rhea:RHEA-COMP:11726, Rhea:RHEA-COMP:11727, Rhea:RHEA-COMP:11728, ChEBI:CHEBI:13193, ChEBI:CHEBI:15378, ChEBI:CHEBI:17499, ChEBI:CHEBI:29950, ChEBI:CHEBI:30616, ChEBI:CHEBI:33…	cytoplasm [GO:0005737]; ATP binding [GO:0005524]; sulfurtransferase activity [GO:0016783]; tRNA binding [GO:0000049]; tRNA wobble position uridine thiolation [GO:0002143]	ATP binding [GO:0005524]; sulfurtransferase activity [GO:0016783]; tRNA binding [GO:0000049]	tRNA wobble position uridine thiolation [GO:0002143]	cytoplasm [GO:0005737]	SUBCELLULAR LOCATION: Cytoplasm {ECO:0000255|HAMAP-Rule:MF_00144},	NA	NA	NA	2,8,1,13	358	NA	NA	NA	reviewed	Inferred from homology	UP000001425: Chromosome	Unsign
p_2004	PM_1	-2.41391	0.240427	-10.0401	4	0.000553361	0.0100643	NA	0	0	Q55426	no	slr0841	NA	NA	Slr0841 protein	NA	NA	outer membrane-bounded periplasmic space [GO:0030288]	NA	NA	outer membrane-bounded periplasmic space [GO:0030288]	NA	NA	NA	NA	NA	291	NA	NA	NA	unreviewed	Predicted	UP000001425: Chromosome	Sign
p_2284	PM_1	-2.40278	0.616578	-3.89697	4	0.0175865	0.0595945	NA	0	0	Q6YRV9	yes	slr6045	NA	NA	Slr6045 protein	NA	NA	NA	NA	NA	NA	NA	NA	NA	NA	NA	102	NA	NA	NA	unreviewed	Predicted	UP000001425: Plasmid pSYSX	Unsign
p_2284	PM_1	-2.40278	0.616578	-3.89697	4	0.0175865	0.0595945	NA	0	0	Q6ZEU1	yes	ssl5039	NA	NA	Uncharacterized protein	NA	NA	NA	NA	NA	NA	NA	NA	NA	NA	NA	97	NA	NA	NA	unreviewed	Predicted	UP000001425: Plasmid pSYSM	Unsign
p_1792	PM_1	-2.3957	0.229745	-10.4277	4	0.00047779	0.00934701	NA	0	0	P74509	no	slr1946	NA	NA	Slr1946 protein	NA	NA	extracellular matrix [GO:0031012]; metalloendopeptidase activity [GO:0004222]; zinc ion binding [GO:0008270]	metalloendopeptidase activity [GO:0004222]; zinc ion binding [GO:0008270]	NA	extracellular matrix [GO:0031012]	NA	NA	NA	NA	NA	261	NA	NA	NA	unreviewed	Predicted	UP000001425: Chromosome	Sign
p_1498	PM_1	-2.38477	0.750304	-3.17841	4	0.0335864	0.0909926	NA	0	0	P73838	yes	slr1712	NA	NA	Slr1712 protein	NA	NA	NA	NA	NA	NA	NA	NA	NA	NA	NA	268	NA	NA	NA	unreviewed	Predicted	UP000001425: Chromosome	Unsign
p_1498	PM_1	-2.38477	0.750304	-3.17841	4	0.0335864	0.0909926	NA	0	0	Q6ZEL1	yes	slr5119	NA	NA	Slr5119 protein	NA	NA	NA	NA	NA	NA	NA	NA	NA	NA	NA	256	NA	NA	NA	unreviewed	Predicted	UP000001425: Plasmid pSYSM	Unsign
p_1498	PM_1	-2.38477	0.750304	-3.17841	4	0.0335864	0.0909926	NA	0	0	Q6YRS8	yes	sll6017 sll6076	NA	NA	Sll6017 protein (Sll6076 protein)	NA	NA	NA	NA	NA	NA	NA	NA	NA	NA	NA	256	NA	NA	NA	unreviewed	Predicted	UP000001425: Plasmid pSYSX	Unsign
p_1498	PM_1	-2.38477	0.750304	-3.17841	4	0.0335864	0.0909926	NA	0	0	Q6ZEQ3	yes	slr5077	NA	NA	Slr5077 protein	NA	NA	NA	NA	NA	NA	NA	NA	NA	NA	NA	260	NA	NA	NA	unreviewed	Predicted	UP000001425: Plasmid pSYSM	Unsign
p_1610	PM_1	-2.38148	0.391967	-6.07571	4	0.00370796	0.0262171	NA	0	0	P74118	no	sll1886	NA	NA	Sll1886 protein	NA	NA	NA	NA	NA	NA	NA	NA	NA	NA	NA	188	NA	NA	NA	unreviewed	Predicted	UP000001425: Chromosome	Sign
p_1373	PM_1	-2.37692	0.171208	-13.8832	4	0.000156071	0.00548461	NA	0	0	P73589	no	NA	dctP	NA	C4-dicarboxylase binding protein	NA	NA	membrane [GO:0016020]; outer membrane-bounded periplasmic space [GO:0030288]; organic substance transport [GO:0071702]; transmembrane transport [GO:0055085]	NA	organic substance transport [GO:0071702]; transmembrane transport [GO:0055085]	membrane [GO:0016020]; outer membrane-bounded periplasmic space [GO:0030288]	NA	NA	NA	NA	NA	369	NA	NA	NA	unreviewed	Predicted	UP000001425: Chromosome	Sign
p_1504	PM_1	-2.37176	0.273335	-8.67713	4	0.000970819	0.0129889	NA	0	0	P73854	no	NA	lacG	NA	Lactose transport system permease protein LacG	NA	NA	integral component of membrane [GO:0016021]; plasma membrane [GO:0005886]; transmembrane transport [GO:0055085]	NA	transmembrane transport [GO:0055085]	integral component of membrane [GO:0016021]; plasma membrane [GO:0005886]	SUBCELLULAR LOCATION: Cell membrane {ECO:0000256|RuleBase:RU363032}; Multi-pass membrane protein {ECO:0000256|RuleBase:RU363032},	NA	NA	NA	NA	270	NA	NA	NA	unreviewed	Inferred from homology	UP000001425: Chromosome	Sign
p_1317	PM_1	-2.36359	0.594704	-3.9744	4	0.016478	0.0574048	NA	0	0	P73477	no	slr1232	NA	NA	Slr1232 protein	NA	NA	NA	NA	NA	NA	NA	NA	NA	NA	NA	178	NA	NA	NA	unreviewed	Predicted	UP000001425: Chromosome	Unsign
p_1160	PM_1	-2.36117	0.532792	-4.4317	4	0.011407	0.0461034	NA	0	0	P73122	no	slr1920	NA	NA	Slr1920 protein	NA	NA	NA	NA	NA	NA	NA	NA	NA	NA	NA	368	NA	NA	NA	unreviewed	Predicted	UP000001425: Chromosome	Sign
p_127	PM_1	-2.33874	0.398384	-5.87058	4	0.00420497	0.0280492	NA	0	0	P72581	no	slr0612	NA	NA	Uncharacterized RNA pseudouridine synthase slr0612 (EC 5,4,99,-) (RNA pseudouridylate synthase) (RNA-uridine isomerase)	NA	CATALYTIC ACTIVITY: Reaction=a uridine in RNA = a pseudouridine in RNA; Xref=Rhea:RHEA:48348, Rhea:RHEA-COMP:12068, Rhea:RHEA-COMP:12069, ChEBI:CHEBI:65314, ChEBI:CHEBI:65315;	pseudouridine synthase activity [GO:0009982]; RNA binding [GO:0003723]; pseudouridine synthesis [GO:0001522]	pseudouridine synthase activity [GO:0009982]; RNA binding [GO:0003723]	pseudouridine synthesis [GO:0001522]	NA	NA	NA	NA	NA	5,4,99,-	261	NA	NA	NA	reviewed	Inferred from homology	UP000001425: Chromosome	Sign
p_412	PM_1	-2.33095	0.211392	-11.0267	4	0.000384526	0.0085255	NA	0.0454545	0.0454545	P73788	no	slr1250	pstB3	NA	Phosphate import ATP-binding protein PstB 3 (EC 7,3,2,1) (ABC phosphate transporter 3) (Phosphate-transporting ATPase 3)	FUNCTION: Part of the ABC transporter complex PstSACB involved in phosphate import, Responsible for energy coupling to the transport system, {ECO:0000255|HAMAP-Rule:MF_01702},	CATALYTIC ACTIVITY: Reaction=ATP + H2O + phosphate(out) = ADP + H(+) + 2 phosphate(in); Xref=Rhea:RHEA:24440, ChEBI:CHEBI:15377, ChEBI:CHEBI:15378, ChEBI:CHEBI:30616, ChEBI:CHEBI:43474, ChEBI:CHEBI:456216; EC=7,3,2,1; Evidence={ECO:0000255|HAMAP-Rule:MF_01702};	plasma membrane [GO:0005886]; ATP binding [GO:0005524]; ATPase-coupled phosphate ion transmembrane transporter activity [GO:0015415]; inorganic phosphate transmembrane transporter activity [GO:0005315]	ATPase-coupled phosphate ion transmembrane transporter activity [GO:0015415]; ATP binding [GO:0005524]; inorganic phosphate transmembrane transporter activity [GO:0005315]	NA	plasma membrane [GO:0005886]	SUBCELLULAR LOCATION: Cell inner membrane {ECO:0000255|HAMAP-Rule:MF_01702}; Peripheral membrane protein {ECO:0000255|HAMAP-Rule:MF_01702},	NA	NA	SUBUNIT: The complex is composed of two ATP-binding proteins (PstB), two transmembrane proteins (PstC and PstA) and a solute-binding protein (PstS), {ECO:0000255|HAMAP-Rule:MF_01702},	7,3,2,1	271	NA	NA	NA	reviewed	Inferred from homology	UP000001425: Chromosome	Sign
p_1858	PM_1	-2.31177	0.459165	-5.03473	4	0.00730912	0.0370711	NA	0.166667	0.166667	P74649	no	sll0721	NA	NA	Leukotoxin LtA	NA	NA	calcium ion binding [GO:0005509]	calcium ion binding [GO:0005509]	NA	NA	NA	NA	NA	NA	NA	1290	NA	NA	NA	unreviewed	Predicted	UP000001425: Chromosome	Sign
p_1220	PM_1	-2.30285	0.410572	-5.60888	4	0.00496359	0.0297816	NA	0	0	P73237	no	slr2017	NA	NA	Slr2017 protein	NA	NA	integral component of membrane [GO:0016021]	NA	NA	integral component of membrane [GO:0016021]	NA	NA	NA	NA	NA	360	NA	NA	NA	unreviewed	Predicted	UP000001425: Chromosome	Sign
p_1139	PM_1	-2.29353	0.111009	-20.6607	4	3.24202e-05	0.00279534	NA	0	0	P73081	no	sll1939	NA	NA	Sll1939 protein	NA	NA	NA	NA	NA	NA	NA	NA	NA	NA	NA	214	NA	NA	NA	unreviewed	Evidence at protein level	UP000001425: Chromosome	Sign
p_1957	PM_1	-2.28652	0.603252	-3.79033	4	0.0192635	0.0632516	NA	0	0	Q55171	no	slr0476	NA	NA	Slr0476 protein	NA	NA	NA	NA	NA	NA	NA	NA	NA	NA	NA	136	NA	NA	NA	unreviewed	Predicted	UP000001425: Chromosome	Unsign
p_168	PM_1	-2.25385	0.511654	-4.40503	4	0.0116455	0.0461553	NA	0	0	P72757	no	sll1032	ccmN	NA	Carboxysome assembly protein CcmN (Carbon dioxide concentrating mechanism protein CcmN)	FUNCTION: Required for carboxysome formation; the N-terminus interacts with CcmM which itself binds RuBisCO (ribulose bisphosphate carboxylase, rbcL-rbcS) (PubMed:17993516), May also contact shell protein CcmK to help assemble the carboxysome (By similarity), {ECO:0000250|UniProtKB:P46204, ECO:0000269|PubMed:17993516},; FUNCTION: Beta-carboxysome assembly initiates when soluble RuBisCO is condens…	NA	carboxysome [GO:0031470]; carbon fixation [GO:0015977]; photosynthesis [GO:0015979]	NA	carbon fixation [GO:0015977]; photosynthesis [GO:0015979]	carboxysome [GO:0031470]	SUBCELLULAR LOCATION: Carboxysome {ECO:0000305|PubMed:17993516}, Note=This cyanobacterium makes beta-type carboxysomes, {ECO:0000305|PubMed:17993516},	NA	NA	SUBUNIT: Interacts with full-length and the N-terminal 249 residues of CcmM; a probable CcmM-CcaA-CcmN complex can also be isolated (PubMed:17993516), Interacts with CcmK (By similarity), {ECO:0000250|UniProtKB:P46204, ECO:0000269|PubMed:17993516},	NA	241	NA	NA	NA	reviewed	Evidence at protein level	UP000001425: Chromosome	Sign
p_710	PM_1	-2.22942	0.123831	-18.0038	4	5.59525e-05	0.00372164	NA	0	0	Q55195	no	sll0684	pstB2	NA	Phosphate import ATP-binding protein PstB 2 (EC 7,3,2,1) (ABC phosphate transporter 2) (Phosphate-transporting ATPase 2)	FUNCTION: Part of the ABC transporter complex PstSACB involved in phosphate import, Responsible for energy coupling to the transport system, {ECO:0000255|HAMAP-Rule:MF_01702},	CATALYTIC ACTIVITY: Reaction=ATP + H2O + phosphate(out) = ADP + H(+) + 2 phosphate(in); Xref=Rhea:RHEA:24440, ChEBI:CHEBI:15377, ChEBI:CHEBI:15378, ChEBI:CHEBI:30616, ChEBI:CHEBI:43474, ChEBI:CHEBI:456216; EC=7,3,2,1; Evidence={ECO:0000255|HAMAP-Rule:MF_01702};	plasma membrane [GO:0005886]; ATP binding [GO:0005524]; ATPase-coupled phosphate ion transmembrane transporter activity [GO:0015415]; inorganic phosphate transmembrane transporter activity [GO:0005315]	ATPase-coupled phosphate ion transmembrane transporter activity [GO:0015415]; ATP binding [GO:0005524]; inorganic phosphate transmembrane transporter activity [GO:0005315]	NA	plasma membrane [GO:0005886]	SUBCELLULAR LOCATION: Cell inner membrane {ECO:0000255|HAMAP-Rule:MF_01702}; Peripheral membrane protein {ECO:0000255|HAMAP-Rule:MF_01702},	NA	NA	SUBUNIT: The complex is composed of two ATP-binding proteins (PstB), two transmembrane proteins (PstC and PstA) and a solute-binding protein (PstS), {ECO:0000255|HAMAP-Rule:MF_01702},	7,3,2,1	266	NA	NA	NA	reviewed	Inferred from homology	UP000001425: Chromosome	Sign
p_713	PM_1	-2.21593	0.0398994	-55.5379	4	6.29297e-07	0.000701053	NA	0	0	Q55196	yes	sll0683	pstB1	NA	Phosphate import ATP-binding protein PstB 1 (EC 7,3,2,1) (ABC phosphate transporter 1) (Phosphate-transporting ATPase 1)	FUNCTION: Part of the ABC transporter complex PstSACB involved in phosphate import, Responsible for energy coupling to the transport system, {ECO:0000255|HAMAP-Rule:MF_01702},	CATALYTIC ACTIVITY: Reaction=ATP + H2O + phosphate(out) = ADP + H(+) + 2 phosphate(in); Xref=Rhea:RHEA:24440, ChEBI:CHEBI:15377, ChEBI:CHEBI:15378, ChEBI:CHEBI:30616, ChEBI:CHEBI:43474, ChEBI:CHEBI:456216; EC=7,3,2,1; Evidence={ECO:0000255|HAMAP-Rule:MF_01702};	plasma membrane [GO:0005886]; ATP binding [GO:0005524]; ATPase-coupled phosphate ion transmembrane transporter activity [GO:0015415]; inorganic phosphate transmembrane transporter activity [GO:0005315]	ATPase-coupled phosphate ion transmembrane transporter activity [GO:0015415]; ATP binding [GO:0005524]; inorganic phosphate transmembrane transporter activity [GO:0005315]	NA	plasma membrane [GO:0005886]	SUBCELLULAR LOCATION: Cell inner membrane {ECO:0000255|HAMAP-Rule:MF_01702}; Peripheral membrane protein {ECO:0000255|HAMAP-Rule:MF_01702},	NA	NA	SUBUNIT: The complex is composed of two ATP-binding proteins (PstB), two transmembrane proteins (PstC and PstA) and a solute-binding protein (PstS), {ECO:0000255|HAMAP-Rule:MF_01702},	7,3,2,1	269	NA	NA	NA	reviewed	Inferred from homology	UP000001425: Chromosome	Sign
p_713	PM_1	-2.21593	0.0398994	-55.5379	4	6.29297e-07	0.000701053	NA	0	0	Q55195	yes	sll0684	pstB2	NA	Phosphate import ATP-binding protein PstB 2 (EC 7,3,2,1) (ABC phosphate transporter 2) (Phosphate-transporting ATPase 2)	FUNCTION: Part of the ABC transporter complex PstSACB involved in phosphate import, Responsible for energy coupling to the transport system, {ECO:0000255|HAMAP-Rule:MF_01702},	CATALYTIC ACTIVITY: Reaction=ATP + H2O + phosphate(out) = ADP + H(+) + 2 phosphate(in); Xref=Rhea:RHEA:24440, ChEBI:CHEBI:15377, ChEBI:CHEBI:15378, ChEBI:CHEBI:30616, ChEBI:CHEBI:43474, ChEBI:CHEBI:456216; EC=7,3,2,1; Evidence={ECO:0000255|HAMAP-Rule:MF_01702};	plasma membrane [GO:0005886]; ATP binding [GO:0005524]; ATPase-coupled phosphate ion transmembrane transporter activity [GO:0015415]; inorganic phosphate transmembrane transporter activity [GO:0005315]	ATPase-coupled phosphate ion transmembrane transporter activity [GO:0015415]; ATP binding [GO:0005524]; inorganic phosphate transmembrane transporter activity [GO:0005315]	NA	plasma membrane [GO:0005886]	SUBCELLULAR LOCATION: Cell inner membrane {ECO:0000255|HAMAP-Rule:MF_01702}; Peripheral membrane protein {ECO:0000255|HAMAP-Rule:MF_01702},	NA	NA	SUBUNIT: The complex is composed of two ATP-binding proteins (PstB), two transmembrane proteins (PstC and PstA) and a solute-binding protein (PstS), {ECO:0000255|HAMAP-Rule:MF_01702},	7,3,2,1	266	NA	NA	NA	reviewed	Inferred from homology	UP000001425: Chromosome	Sign
p_761	PM_1	-2.21474	0.246865	-8.97145	4	0.000854196	0.0120519	NA	0	0	Q55499	no	slr0925	ssb	NA	Single-stranded DNA-binding protein 1 (SSB 1)	NA	NA	single-stranded DNA binding [GO:0003697]; DNA replication [GO:0006260]	single-stranded DNA binding [GO:0003697]	DNA replication [GO:0006260]	NA	NA	NA	NA	SUBUNIT: Homotetramer, {ECO:0000255|HAMAP-Rule:MF_00984},	NA	121	NA	NA	NA	reviewed	Inferred from homology	UP000001425: Chromosome	Sign
p_43	PM_1	-2.20331	0.757144	-2.91003	4	0.043677	0.107371	NA	0	0	P27320	no	ssl0020	petF	fed	Ferredoxin-1 (Ferredoxin I)	FUNCTION: Ferredoxins are iron-sulfur proteins that transfer electrons in a wide variety of metabolic reactions,	NA	cytosol [GO:0005829]; 2 iron, 2 sulfur cluster binding [GO:0051537]; electron transfer activity [GO:0009055]; metal ion binding [GO:0046872]	2 iron, 2 sulfur cluster binding [GO:0051537]; electron transfer activity [GO:0009055]; metal ion binding [GO:0046872]	NA	cytosol [GO:0005829]	NA	NA	COFACTOR: Name=[2Fe-2S] cluster; Xref=ChEBI:CHEBI:49601; Note=Binds 1 [2Fe-2S] cluster,;	SUBUNIT: Forms a complex with heterodimeric ferredoxin-thioredoxin reductase (FTR) and thioredoxin, {ECO:0000269|PubMed:17611542},	NA	97	NA	NA	NA	reviewed	Evidence at protein level	UP000001425: Chromosome	Unsign
p_711	PM_1	-2.18666	0.138041	-15.8407	4	9.28128e-05	0.00465011	NA	0	0	Q55196	no	sll0683	pstB1	NA	Phosphate import ATP-binding protein PstB 1 (EC 7,3,2,1) (ABC phosphate transporter 1) (Phosphate-transporting ATPase 1)	FUNCTION: Part of the ABC transporter complex PstSACB involved in phosphate import, Responsible for energy coupling to the transport system, {ECO:0000255|HAMAP-Rule:MF_01702},	CATALYTIC ACTIVITY: Reaction=ATP + H2O + phosphate(out) = ADP + H(+) + 2 phosphate(in); Xref=Rhea:RHEA:24440, ChEBI:CHEBI:15377, ChEBI:CHEBI:15378, ChEBI:CHEBI:30616, ChEBI:CHEBI:43474, ChEBI:CHEBI:456216; EC=7,3,2,1; Evidence={ECO:0000255|HAMAP-Rule:MF_01702};	plasma membrane [GO:0005886]; ATP binding [GO:0005524]; ATPase-coupled phosphate ion transmembrane transporter activity [GO:0015415]; inorganic phosphate transmembrane transporter activity [GO:0005315]	ATPase-coupled phosphate ion transmembrane transporter activity [GO:0015415]; ATP binding [GO:0005524]; inorganic phosphate transmembrane transporter activity [GO:0005315]	NA	plasma membrane [GO:0005886]	SUBCELLULAR LOCATION: Cell inner membrane {ECO:0000255|HAMAP-Rule:MF_01702}; Peripheral membrane protein {ECO:0000255|HAMAP-Rule:MF_01702},	NA	NA	SUBUNIT: The complex is composed of two ATP-binding proteins (PstB), two transmembrane proteins (PstC and PstA) and a solute-binding protein (PstS), {ECO:0000255|HAMAP-Rule:MF_01702},	7,3,2,1	269	NA	NA	NA	reviewed	Inferred from homology	UP000001425: Chromosome	Sign
p_2054	PM_1	-2.18453	0.220574	-9.9038	4	0.000583428	0.0103021	NA	0.25	0.25	Q55531	no	sll0301	NA	NA	Sll0301 protein	NA	NA	NA	NA	NA	NA	NA	NA	NA	NA	NA	169	NA	NA	NA	unreviewed	Predicted	UP000001425: Chromosome	Sign
p_69	PM_1	-2.1843	0.37467	-5.82992	4	0.004313	0.0284438	NA	0	0	P42350	no	slr1353	NA	NA	Uncharacterized protein slr1353	NA	NA	NA	NA	NA	NA	NA	NA	NA	NA	NA	291	NA	NA	NA	reviewed	Predicted	UP000001425: Chromosome	Sign
p_1672	PM_1	-2.18078	0.111158	-19.6187	4	3.9809e-05	0.00301805	NA	0	0	P74251	no	sll1089	NA	NA	Sll1089 protein	NA	NA	outer membrane-bounded periplasmic space [GO:0030288]	NA	NA	outer membrane-bounded periplasmic space [GO:0030288]	NA	NA	NA	NA	NA	213	NA	NA	NA	unreviewed	Predicted	UP000001425: Chromosome	Sign
p_1150	PM_1	-2.1741	0.514367	-4.22676	4	0.0134048	0.0504958	NA	0	0	P73106	no	slr1911	NA	NA	Slr1911 protein	NA	NA	NA	NA	NA	NA	NA	NA	NA	NA	NA	142	NA	NA	NA	unreviewed	Predicted	UP000001425: Chromosome	Unsign
p_914	PM_1	-2.17161	0.808672	-2.6854	4	0.0549198	0.124735	NA	0	0	P72592	no	NA	fecE	NA	Iron(III) dicitrate transport system permease protein FecE	NA	NA	ATP binding [GO:0005524]	ATP binding [GO:0005524]	NA	NA	NA	NA	NA	NA	NA	268	NA	NA	NA	unreviewed	Predicted	UP000001425: Chromosome	Unsign
p_2147	PM_1	-2.10601	0.434267	-4.84957	4	0.00834201	0.0384973	NA	0.25	0.25	Q55735	no	sll0394	NA	NA	Sll0394 protein	NA	NA	NA	NA	NA	NA	NA	NA	NA	NA	NA	208	NA	NA	NA	unreviewed	Predicted	UP000001425: Chromosome	Sign
p_1603	PM_1	-2.09023	0.596583	-3.50367	4	0.0248135	0.0747967	NA	0	0	P74109	no	sll1891	NA	NA	Sll1891 protein	NA	NA	NA	NA	NA	NA	NA	NA	NA	NA	NA	252	NA	NA	NA	unreviewed	Predicted	UP000001425: Chromosome	Unsign
p_1791	PM_1	-2.05457	0.631769	-3.25209	4	0.0313137	0.0867837	NA	0.0833333	0.0833333	P74506	no	slr1944	NA	NA	Slr1944 protein	NA	NA	outer membrane-bounded periplasmic space [GO:0030288]; 1-alkyl-2-acetylglycerophosphocholine esterase activity [GO:0003847]; lipid catabolic process [GO:0016042]	1-alkyl-2-acetylglycerophosphocholine esterase activity [GO:0003847]	lipid catabolic process [GO:0016042]	outer membrane-bounded periplasmic space [GO:0030288]	NA	NA	NA	NA	NA	538	NA	NA	NA	unreviewed	Predicted	UP000001425: Chromosome	Unsign
p_1717	PM_1	-1.99969	0.355133	-5.63081	4	0.00489388	0.0297328	NA	0	0	P74351	no	sll1532	NA	NA	Sll1532 protein	NA	NA	outer membrane-bounded periplasmic space [GO:0030288]	NA	NA	outer membrane-bounded periplasmic space [GO:0030288]	NA	NA	NA	NA	NA	211	NA	NA	NA	unreviewed	Predicted	UP000001425: Chromosome	Sign
p_1218	PM_1	-1.99547	0.576237	-3.46294	4	0.0257487	0.0765555	NA	0	0	P73235	no	slr2015	NA	NA	Slr2015 protein	NA	NA	integral component of membrane [GO:0016021]	NA	NA	integral component of membrane [GO:0016021]	NA	NA	NA	NA	NA	380	NA	NA	NA	unreviewed	Predicted	UP000001425: Chromosome	Unsign
p_252	PM_1	-1.98516	0.297434	-6.67429	4	0.00261926	0.0214584	NA	0	0	P73126	no	sll0997	NA	NA	Probable thylakoid lumen protein sll0997	NA	NA	plasma membrane-derived thylakoid lumen [GO:0031979]	NA	NA	plasma membrane-derived thylakoid lumen [GO:0031979]	SUBCELLULAR LOCATION: Cellular thylakoid lumen {ECO:0000305|PubMed:16287171},	NA	NA	NA	NA	339	NA	NA	NA	reviewed	Inferred from homology	UP000001425: Chromosome	Sign
p_2127	PM_1	-1.9367	0.289083	-6.69946	4	0.00258278	0.0213217	NA	0	0	Q55686	no	slr0217	NA	NA	Slr0217 protein	NA	NA	NA	NA	NA	NA	NA	NA	NA	NA	NA	140	NA	NA	NA	unreviewed	Predicted	UP000001425: Chromosome	Sign
p_2237	PM_1	-1.92406	0.526748	-3.65271	4	0.0217195	0.0688405	NA	0	0	Q55961	no	slr0699	NA	NA	Slr0699 protein	NA	NA	NA	NA	NA	NA	NA	NA	NA	NA	NA	140	NA	NA	NA	unreviewed	Predicted	UP000001425: Chromosome	Unsign
p_1827	PM_1	-1.88674	0.333383	-5.65937	4	0.00480493	0.0293593	NA	0	0	P74585	no	slr0668	NA	NA	Slr0668 protein	NA	NA	NA	NA	NA	NA	NA	NA	NA	NA	NA	178	NA	NA	NA	unreviewed	Predicted	UP000001425: Chromosome	Sign
p_1583	PM_1	-1.86185	0.648772	-2.8698	4	0.0454776	0.110169	NA	0	0	P74053	no	NA	entC	NA	Isochorismate synthase (EC 5,4,4,2)	NA	CATALYTIC ACTIVITY: Reaction=chorismate = isochorismate; Xref=Rhea:RHEA:18985, ChEBI:CHEBI:29748, ChEBI:CHEBI:29780; EC=5,4,4,2; Evidence={ECO:0000256|ARBA:ARBA00000799};	isochorismate synthase activity [GO:0008909]; cellular biosynthetic process [GO:0044249]	isochorismate synthase activity [GO:0008909]	cellular biosynthetic process [GO:0044249]	NA	NA	NA	NA	NA	5,4,4,2	474	NA	NA	NA	unreviewed	Inferred from homology	UP000001425: Chromosome	Unsign
p_705	PM_1	-1.85566	0.200472	-9.25645	4	0.000757383	0.0113766	NA	0.1875	0.1875	Q55168	no	slr0473	cph1	NA	Phytochrome-like protein Cph1 (EC 2,7,13,3) (Bacteriophytochrome Cph1) (Light-regulated histidine kinase 1)	FUNCTION: Regulatory photoreceptor which exists in two forms that are reversibly interconvertible by light: the R form that absorbs maximally in the red region of the spectrum and the FR form that absorbs maximally in the far-red region, Has also a slight blue shift for the far-red maximum, Forms a two-component system with the Rrcp1 response regulator,	CATALYTIC ACTIVITY: Reaction=ATP + protein L-histidine = ADP + protein N-phospho-L-histidine,; EC=2,7,13,3;	ATP binding [GO:0005524]; identical protein binding [GO:0042802]; phosphorelay sensor kinase activity [GO:0000155]; protein histidine kinase activity [GO:0004673]; red or far-red light photoreceptor activity [GO:0009883]; detection of visible light [GO:0009584]; protein autophosphorylation [GO:0046777]; protein-chromophore linkage [GO:0018298]; red, far-red light phototransduction [GO:0009585]; r…	ATP binding [GO:0005524]; identical protein binding [GO:0042802]; phosphorelay sensor kinase activity [GO:0000155]; protein histidine kinase activity [GO:0004673]; red or far-red light photoreceptor activity [GO:0009883]	detection of visible light [GO:0009584]; protein autophosphorylation [GO:0046777]; protein-chromophore linkage [GO:0018298]; red, far-red light phototransduction [GO:0009585]; regulation of transcription, DNA-templated [GO:0006355]; response to red or far red light [GO:0009639]	NA	NA	NA	NA	SUBUNIT: Homodimer,	2,7,13,3	748	NA	NA	MISCELLANEOUS: The R form exhibits both ATP-dependent autophosphorylation and phosphotransfer to Rcp1 activities, Unlike the higher plants where Pfr is thought to be the active form,	reviewed	Evidence at protein level	UP000001425: Chromosome	Sign
p_2278	PM_1	-1.85363	0.245051	-7.56426	4	0.00163722	0.0167905	NA	0.166667	0.166667	Q6YRV3	no	slr6051	NA	NA	Slr6051 protein	NA	NA	NA	NA	NA	NA	NA	NA	NA	NA	NA	126	NA	NA	NA	unreviewed	Predicted	UP000001425: Plasmid pSYSX	Sign
p_446	PM_1	-1.84327	0.168767	-10.9219	4	0.000399083	0.00871675	NA	0	0	P73910	no	sll1988	hslO	NA	33 kDa chaperonin (Heat shock protein 33 homolog) (HSP33)	FUNCTION: Redox regulated molecular chaperone, Protects both thermally unfolding and oxidatively damaged proteins from irreversible aggregation, Plays an important role in the bacterial defense system toward oxidative stress, {ECO:0000255|HAMAP-Rule:MF_00117},	NA	cytoplasm [GO:0005737]; protein folding chaperone [GO:0044183]; unfolded protein binding [GO:0051082]; protein refolding [GO:0042026]	protein folding chaperone [GO:0044183]; unfolded protein binding [GO:0051082]	protein refolding [GO:0042026]	cytoplasm [GO:0005737]	SUBCELLULAR LOCATION: Cytoplasm {ECO:0000255|HAMAP-Rule:MF_00117},	NA	NA	NA	NA	302	NA	NA	NA	reviewed	Inferred from homology	UP000001425: Chromosome	Sign
p_1260	PM_1	-1.84215	0.664557	-2.772	4	0.0502282	0.117401	NA	0	0	P73361	no	slr1210	NA	NA	Slr1210 protein	NA	NA	NA	NA	NA	NA	NA	NA	NA	NA	NA	129	NA	NA	NA	unreviewed	Predicted	UP000001425: Chromosome	Unsign
p_1844	PM_1	-1.82676	0.33882	-5.39153	4	0.00572441	0.0321119	NA	0.125	0.125	P74619	no	sll1477	NA	NA	Sll1477 protein	NA	NA	integral component of membrane [GO:0016021]; metalloendopeptidase activity [GO:0004222]; CAAX-box protein processing [GO:0071586]	metalloendopeptidase activity [GO:0004222]	CAAX-box protein processing [GO:0071586]	integral component of membrane [GO:0016021]	NA	NA	NA	NA	NA	832	NA	NA	NA	unreviewed	Predicted	UP000001425: Chromosome	Sign
p_1398	PM_1	-1.8262	0.200838	-9.09293	4	0.000811159	0.0117291	NA	0.0333333	0.0333333	P73643	no	sll1762	NA	NA	Sll1762 protein	NA	NA	outer membrane-bounded periplasmic space [GO:0030288]	NA	NA	outer membrane-bounded periplasmic space [GO:0030288]	NA	NA	NA	NA	NA	382	NA	NA	NA	unreviewed	Predicted	UP000001425: Chromosome	Sign
p_1491	PM_1	-1.81292	0.32423	-5.59145	4	0.00501982	0.0299428	NA	0	0	P73837	no	slr2004	NA	NA	Slr2004 protein	NA	NA	outer membrane-bounded periplasmic space [GO:0030288]	NA	NA	outer membrane-bounded periplasmic space [GO:0030288]	NA	NA	NA	NA	NA	474	NA	NA	NA	unreviewed	Predicted	UP000001425: Chromosome	Sign
p_2070	PM_1	-1.81006	0.221993	-8.15369	4	0.00123138	0.0149052	NA	0	0	Q55557	no	sll0173	NA	NA	Virginiamycin B lyase (EC 4,2,99,-) (Streptogramin B lyase)	FUNCTION: Inactivates the type B streptogramin antibiotics by linearizing the lactone ring at the ester linkage, generating a free phenylglycine carboxylate and converting the threonyl moiety into 2-amino-butenoic acid, {ECO:0000256|PIRNR:PIRNR026412},	NA	outer membrane-bounded periplasmic space [GO:0030288]; carbon-oxygen lyase activity [GO:0016835]; hydrolase activity [GO:0016787]; magnesium ion binding [GO:0000287]; antibiotic catabolic process [GO:0017001]; response to antibiotic [GO:0046677]	carbon-oxygen lyase activity [GO:0016835]; hydrolase activity [GO:0016787]; magnesium ion binding [GO:0000287]	antibiotic catabolic process [GO:0017001]; response to antibiotic [GO:0046677]	outer membrane-bounded periplasmic space [GO:0030288]	NA	NA	COFACTOR: Name=Mg(2+); Xref=ChEBI:CHEBI:18420; Evidence={ECO:0000256|PIRNR:PIRNR026412};	SUBUNIT: Monomer, {ECO:0000256|PIRNR:PIRNR026412},	4,2,99,-	352	NA	NA	NA	unreviewed	Inferred from homology	UP000001425: Chromosome	Sign
p_2372	PM_1	-1.78274	0.497892	-3.58058	4	0.0231557	0.071494	NA	0.166667	0.166667	Q6ZEU7	no	sll5033	NA	NA	Sll5033 protein	NA	NA	NA	NA	NA	NA	NA	NA	NA	NA	NA	179	NA	NA	NA	unreviewed	Predicted	UP000001425: Plasmid pSYSM	Unsign
p_2056	PM_1	-1.7761	0.55374	-3.20747	4	0.0326677	0.0894709	NA	0	0	Q55534	no	NA	hitB	NA	Iron utilization protein	NA	NA	integral component of membrane [GO:0016021]; plasma membrane [GO:0005886]; transmembrane transport [GO:0055085]	NA	transmembrane transport [GO:0055085]	integral component of membrane [GO:0016021]; plasma membrane [GO:0005886]	SUBCELLULAR LOCATION: Cell membrane {ECO:0000256|RuleBase:RU363032}; Multi-pass membrane protein {ECO:0000256|RuleBase:RU363032},	NA	NA	NA	NA	557	NA	NA	NA	unreviewed	Inferred from homology	UP000001425: Chromosome	Unsign
p_1168	PM_1	-1.74049	0.547122	-3.18118	4	0.0334974	0.0909926	NA	0	0	P73139	no	slr1028	NA	NA	Slr1028 protein	NA	NA	integrin complex [GO:0008305]; calcium ion binding [GO:0005509]; cell adhesion [GO:0007155]; cell communication [GO:0007154]	calcium ion binding [GO:0005509]	cell adhesion [GO:0007155]; cell communication [GO:0007154]	integrin complex [GO:0008305]	NA	NA	NA	NA	NA	3972	NA	NA	NA	unreviewed	Predicted	UP000001425: Chromosome	Unsign
p_1512	PM_1	-1.71502	0.447289	-3.83425	4	0.0185504	0.0617167	NA	0.125	0.125	P73875	no	ssl0467	NA	NA	Ssl0467 protein	NA	NA	NA	NA	NA	NA	NA	NA	NA	NA	NA	71	NA	NA	NA	unreviewed	Predicted	UP000001425: Chromosome	Unsign
p_1767	PM_1	-1.70895	0.230887	-7.40169	4	0.00177723	0.0175314	NA	0	0	P74462	no	sll0141	NA	NA	Sll0141 protein	NA	NA	membrane [GO:0016020]; transmembrane transporter activity [GO:0022857]	transmembrane transporter activity [GO:0022857]	NA	membrane [GO:0016020]	NA	NA	NA	NA	NA	467	NA	NA	NA	unreviewed	Inferred from homology	UP000001425: Chromosome	Sign
p_1433	PM_1	-1.70639	0.349881	-4.87706	4	0.00817792	0.0384046	NA	0	0	P73710	yes	NA	rpoD	NA	RNA polymerase sigma factor	NA	NA	DNA binding [GO:0003677]; sigma factor activity [GO:0016987]; DNA-templated transcription, initiation [GO:0006352]	DNA binding [GO:0003677]; sigma factor activity [GO:0016987]	DNA-templated transcription, initiation [GO:0006352]	NA	NA	NA	NA	NA	NA	369	NA	NA	NA	unreviewed	Predicted	UP000001425: Chromosome	Sign
p_1433	PM_1	-1.70639	0.349881	-4.87706	4	0.00817792	0.0384046	NA	0	0	P74565	yes	slr0653	sigA	rpoD rpoD1	RNA polymerase sigma factor SigA	FUNCTION: Sigma factors are initiation factors that promote the attachment of RNA polymerase to specific initiation sites and are then released, This sigma factor is the primary sigma factor during exponential growth, {ECO:0000255|HAMAP-Rule:MF_00963},	NA	cytoplasm [GO:0005737]; DNA binding [GO:0003677]; sigma factor activity [GO:0016987]; DNA-templated transcription, initiation [GO:0006352]	DNA binding [GO:0003677]; sigma factor activity [GO:0016987]	DNA-templated transcription, initiation [GO:0006352]	cytoplasm [GO:0005737]	SUBCELLULAR LOCATION: Cytoplasm {ECO:0000255|HAMAP-Rule:MF_00963},	NA	NA	SUBUNIT: Interacts transiently with the RNA polymerase catalytic core, {ECO:0000255|HAMAP-Rule:MF_00963},	NA	425	NA	NA	NA	reviewed	Inferred from homology	UP000001425: Chromosome	Sign
p_2368	PM_1	-1.6963	0.517995	-3.27474	4	0.030652	0.0854584	NA	0	0	Q6ZET6	no	sll5044	NA	NA	Uncharacterized protein	NA	NA	NA	NA	NA	NA	NA	NA	NA	NA	NA	213	NA	NA	NA	unreviewed	Predicted	UP000001425: Plasmid pSYSM	Unsign
p_1789	PM_1	-1.66489	0.154488	-10.7768	4	0.000420402	0.00881709	NA	0.0714286	0.0714286	P74500	no	slr1940	NA	NA	Slr1940 protein	NA	NA	outer membrane-bounded periplasmic space [GO:0030288]	NA	NA	outer membrane-bounded periplasmic space [GO:0030288]	NA	NA	NA	NA	NA	482	NA	NA	NA	unreviewed	Predicted	UP000001425: Chromosome	Sign
p_2281	PM_1	-1.65331	0.159255	-10.3816	4	0.000486077	0.00935161	NA	0	0	Q6YRV6	no	ssr6048	NA	NA	Ssr6048 protein	NA	NA	NA	NA	NA	NA	NA	NA	NA	NA	NA	75	NA	NA	NA	unreviewed	Predicted	UP000001425: Plasmid pSYSX	Sign
p_785	PM_1	-1.64374	0.2212	-7.431	4	0.00175093	0.0173766	NA	0	0	Q55607	no	slr0772	chlB	NA	Light-independent protochlorophyllide reductase subunit B (DPOR subunit B) (LI-POR subunit B) (EC 1,3,7,7)	FUNCTION: Component of the dark-operative protochlorophyllide reductase (DPOR) that uses Mg-ATP and reduced ferredoxin to reduce ring D of protochlorophyllide (Pchlide) to form chlorophyllide a (Chlide), This reaction is light-independent, The NB-protein (ChlN-ChlB) is the catalytic component of the complex, {ECO:0000255|HAMAP-Rule:MF_00353},	CATALYTIC ACTIVITY: Reaction=2 ADP + chlorophyllide a + oxidized 2[4Fe-4S]-[ferredoxin] + 2 phosphate = 2 ATP + 2 H2O + protochlorophyllide a + reduced 2[4Fe-4S]-[ferredoxin]; Xref=Rhea:RHEA:28202, Rhea:RHEA-COMP:10002, Rhea:RHEA-COMP:10004, ChEBI:CHEBI:15377, ChEBI:CHEBI:30616, ChEBI:CHEBI:33722, ChEBI:CHEBI:33723, ChEBI:CHEBI:43474, ChEBI:CHEBI:83348, ChEBI:CHEBI:83350, ChEBI:CHEBI:456216; EC=1…	4 iron, 4 sulfur cluster binding [GO:0051539]; ATP binding [GO:0005524]; metal ion binding [GO:0046872]; oxidoreductase activity, acting on iron-sulfur proteins as donors [GO:0016730]; oxidoreductase activity, acting on the CH-CH group of donors, iron-sulfur protein as acceptor [GO:0016636]; light-independent chlorophyll biosynthetic process [GO:0036068]; photosynthesis, dark reaction [GO:0019685]	4 iron, 4 sulfur cluster binding [GO:0051539]; ATP binding [GO:0005524]; metal ion binding [GO:0046872]; oxidoreductase activity, acting on iron-sulfur proteins as donors [GO:0016730]; oxidoreductase activity, acting on the CH-CH group of donors, iron-sulfur protein as acceptor [GO:0016636]	light-independent chlorophyll biosynthetic process [GO:0036068]; photosynthesis, dark reaction [GO:0019685]	NA	NA	PATHWAY: Porphyrin-containing compound metabolism; chlorophyll biosynthesis (light-independent), {ECO:0000255|HAMAP-Rule:MF_00353},	COFACTOR: Name=[4Fe-4S] cluster; Xref=ChEBI:CHEBI:49883; Evidence={ECO:0000255|HAMAP-Rule:MF_00353}; Note=Binds 1 [4Fe-4S] cluster per heterodimer, The cluster is bound at the heterodimer interface by residues from both subunits, {ECO:0000255|HAMAP-Rule:MF_00353};	SUBUNIT: Protochlorophyllide reductase is composed of three subunits; ChlL, ChlN and ChlB, Forms a heterotetramer of two ChlB and two ChlN subunits, {ECO:0000255|HAMAP-Rule:MF_00353},	1,3,7,7	508	NA	NA	NA	reviewed	Inferred from homology	UP000001425: Chromosome	Sign
p_2071	PM_1	-1.63185	0.112737	-14.4748	4	0.000132436	0.00505427	NA	0	0	Q55558	no	sll0172	NA	NA	Sll0172 protein	NA	NA	outer membrane-bounded periplasmic space [GO:0030288]	NA	NA	outer membrane-bounded periplasmic space [GO:0030288]	NA	NA	NA	NA	NA	152	NA	NA	NA	unreviewed	Predicted	UP000001425: Chromosome	Sign
p_1779	PM_1	-1.59566	0.550278	-2.89974	4	0.0441296	0.108188	NA	0.25	0.25	P74482	no	slr1930	NA	NA	Slr1930 protein	NA	NA	integral component of membrane [GO:0016021]	NA	NA	integral component of membrane [GO:0016021]	NA	NA	NA	NA	NA	186	NA	NA	NA	unreviewed	Predicted	UP000001425: Chromosome	Unsign
p_1530	PM_1	-1.58097	0.22345	-7.07525	4	0.00210597	0.0191512	NA	0.25	0.25	P73926	no	slr2098	NA	NA	Hybrid sensory kinase	NA	CATALYTIC ACTIVITY: Reaction=ATP + protein L-histidine = ADP + protein N-phospho-L-histidine,; EC=2,7,13,3; Evidence={ECO:0000256|ARBA:ARBA00000085};	integral component of membrane [GO:0016021]; plasma membrane [GO:0005886]; phosphorelay sensor kinase activity [GO:0000155]	phosphorelay sensor kinase activity [GO:0000155]	NA	integral component of membrane [GO:0016021]; plasma membrane [GO:0005886]	SUBCELLULAR LOCATION: Cell inner membrane {ECO:0000256|ARBA:ARBA00004429}; Multi-pass membrane protein {ECO:0000256|ARBA:ARBA00004429},	NA	NA	NA	NA	1261	NA	NA	NA	unreviewed	Predicted	UP000001425: Chromosome	Sign
p_2032	PM_1	-1.57714	0.138735	-11.3681	4	0.000341451	0.00831833	NA	0	0	Q55488	no	slr0541	NA	NA	Slr0541 protein	NA	NA	cytosol [GO:0005829]	NA	NA	cytosol [GO:0005829]	NA	NA	NA	NA	NA	236	NA	NA	NA	unreviewed	Predicted	UP000001425: Chromosome	Sign
p_1480	PM_1	-1.57405	0.56588	-2.7816	4	0.0497372	0.116428	NA	0	0	P73811	no	slr2059	NA	NA	Ferredoxin	NA	NA	iron-sulfur cluster binding [GO:0051536]; metal ion binding [GO:0046872]	iron-sulfur cluster binding [GO:0051536]; metal ion binding [GO:0046872]	NA	NA	NA	NA	NA	NA	NA	134	NA	NA	NA	unreviewed	Predicted	UP000001425: Chromosome	Unsign
p_2329	PM_1	-1.56718	0.386832	-4.05133	4	0.0154588	0.0548088	NA	0	0	Q6ZEE9	no	slr7049	NA	NA	Resolvase	NA	NA	DNA binding [GO:0003677]; DNA strand exchange activity [GO:0000150]; DNA recombination [GO:0006310]	DNA binding [GO:0003677]; DNA strand exchange activity [GO:0000150]	DNA recombination [GO:0006310]	NA	NA	NA	NA	NA	NA	215	NA	NA	NA	unreviewed	Predicted	UP000001425: Plasmid pSYSA	Unsign
p_2235	PM_1	-1.55493	0.217202	-7.15891	4	0.00201502	0.018615	NA	0	0	Q55960	no	slr0698	NA	NA	Slr0698 protein	NA	NA	NA	NA	NA	NA	NA	NA	NA	NA	NA	154	NA	NA	NA	unreviewed	Predicted	UP000001425: Chromosome	Sign
p_2151	PM_1	-1.54258	0.115448	-13.3617	4	0.000181409	0.0057852	NA	0	0	Q55744	no	sll0381	NA	NA	Sll0381 protein	NA	NA	NA	NA	NA	NA	NA	NA	NA	NA	NA	294	NA	NA	NA	unreviewed	Predicted	UP000001425: Chromosome	Sign
p_582	PM_1	-1.52375	0.0989511	-15.399	4	0.000103769	0.00479914	NA	0.0263158	0.0263158	P74421	no	slr0394	pgk	NA	Phosphoglycerate kinase (EC 2,7,2,3)	NA	CATALYTIC ACTIVITY: Reaction=(2R)-3-phosphoglycerate + ATP = (2R)-3-phospho-glyceroyl phosphate + ADP; Xref=Rhea:RHEA:14801, ChEBI:CHEBI:30616, ChEBI:CHEBI:57604, ChEBI:CHEBI:58272, ChEBI:CHEBI:456216; EC=2,7,2,3;	cytosol [GO:0005829]; ADP binding [GO:0043531]; ATP binding [GO:0005524]; phosphoglycerate kinase activity [GO:0004618]; gluconeogenesis [GO:0006094]; glycolytic process [GO:0006096]	ADP binding [GO:0043531]; ATP binding [GO:0005524]; phosphoglycerate kinase activity [GO:0004618]	gluconeogenesis [GO:0006094]; glycolytic process [GO:0006096]	cytosol [GO:0005829]	SUBCELLULAR LOCATION: Cytoplasm {ECO:0000305},	PATHWAY: Carbohydrate degradation; glycolysis; pyruvate from D-glyceraldehyde 3-phosphate: step 2/5,	NA	SUBUNIT: Monomer, {ECO:0000250},	2,7,2,3	401	NA	NA	NA	reviewed	Inferred from homology	UP000001425: Chromosome	Sign
p_1724	PM_1	-1.52008	0.301783	-5.03699	4	0.00729749	0.0370711	NA	0	0	P74366	no	slr1644	NA	NA	Slr1644 protein	NA	NA	integral component of membrane [GO:0016021]	NA	NA	integral component of membrane [GO:0016021]	NA	NA	NA	NA	NA	290	NA	NA	NA	unreviewed	Predicted	UP000001425: Chromosome	Sign
p_1372	PM_1	-1.51411	0.31681	-4.77924	4	0.00878043	0.0394611	NA	0.0714286	0.0714286	P73588	no	sll1315	NA	NA	Sll1315 protein	NA	NA	NA	NA	NA	NA	NA	NA	NA	NA	NA	352	NA	NA	NA	unreviewed	Predicted	UP000001425: Chromosome	Sign
p_1635	PM_1	-1.51169	0.0750092	-20.1534	4	3.57819e-05	0.00297501	NA	0	0	P74162	no	sll1380	NA	NA	Sll1380 protein	NA	NA	outer membrane-bounded periplasmic space [GO:0030288]; tetrapyrrole binding [GO:0046906]	tetrapyrrole binding [GO:0046906]	NA	outer membrane-bounded periplasmic space [GO:0030288]	NA	NA	NA	NA	NA	214	NA	NA	NA	unreviewed	Predicted	UP000001425: Chromosome	Sign
p_2185	PM_1	-1.50739	0.556597	-2.70823	4	0.0536356	0.122777	NA	0	0	Q55826	no	sll0482	NA	NA	Sll0482 protein	NA	NA	lipid metabolic process [GO:0006629]	NA	lipid metabolic process [GO:0006629]	NA	NA	NA	NA	NA	NA	407	NA	NA	NA	unreviewed	Predicted	UP000001425: Chromosome	Unsign
p_1343	PM_1	-1.4971	0.450953	-3.31985	4	0.0293827	0.0830133	NA	0	0	P73533	no	sll1276	NA	NA	ABC transporter	NA	NA	integral component of membrane [GO:0016021]; ABC-type transporter activity [GO:0140359]; ATP binding [GO:0005524]; ATPase-coupled lipid transmembrane transporter activity [GO:0034040]; ATPase-coupled transmembrane transporter activity [GO:0042626]; transmembrane transport [GO:0055085]	ABC-type transporter activity [GO:0140359]; ATPase-coupled lipid transmembrane transporter activity [GO:0034040]; ATPase-coupled transmembrane transporter activity [GO:0042626]; ATP binding [GO:0005524]	transmembrane transport [GO:0055085]	integral component of membrane [GO:0016021]	NA	NA	NA	NA	NA	534	NA	NA	NA	unreviewed	Predicted	UP000001425: Chromosome	Unsign
p_1058	PM_1	-1.45694	0.115099	-12.6582	4	0.000224286	0.00652673	NA	0	0	P72901	no	slr1065	NA	NA	Slr1065 protein	NA	NA	NA	NA	NA	NA	NA	NA	NA	NA	NA	356	NA	NA	NA	unreviewed	Predicted	UP000001425: Chromosome	Sign
p_2366	PM_1	-1.45447	0.495548	-2.93508	4	0.0425977	0.105722	NA	0	0	Q6ZET0	no	sll5050	NA	NA	Sll5050 protein	NA	NA	integral component of membrane [GO:0016021]; glycosyltransferase activity [GO:0016757]	glycosyltransferase activity [GO:0016757]	NA	integral component of membrane [GO:0016021]	NA	NA	NA	NA	NA	441	NA	NA	NA	unreviewed	Predicted	UP000001425: Plasmid pSYSM	Unsign
p_1274	PM_1	-1.44081	0.491474	-2.9316	4	0.0427454	0.105976	NA	0	0	P73394	no	NA	ndhD3	NA	NADH dehydrogenase subunit 4	FUNCTION: NDH-1 shuttles electrons from NAD(P)H, via FMN and iron-sulfur (Fe-S) centers, to quinones in the respiratory chain, The immediate electron acceptor for the enzyme in this species is believed to be plastoquinone, Couples the redox reaction to proton translocation (for every two electrons transferred, four hydrogen ions are translocated across the cytoplasmic membrane), and thus conserve…	NA	plasma membrane respiratory chain complex I [GO:0045272]; NADH dehydrogenase (ubiquinone) activity [GO:0008137]; ubiquinone binding [GO:0048039]; aerobic respiration [GO:0009060]; ATP synthesis coupled electron transport [GO:0042773]; electron transport coupled proton transport [GO:0015990]	NADH dehydrogenase (ubiquinone) activity [GO:0008137]; ubiquinone binding [GO:0048039]	aerobic respiration [GO:0009060]; ATP synthesis coupled electron transport [GO:0042773]; electron transport coupled proton transport [GO:0015990]	plasma membrane respiratory chain complex I [GO:0045272]	SUBCELLULAR LOCATION: Membrane {ECO:0000256|ARBA:ARBA00004141}; Multi-pass membrane protein {ECO:0000256|ARBA:ARBA00004141},	NA	NA	NA	NA	502	NA	NA	NA	unreviewed	Inferred from homology	UP000001425: Chromosome	Unsign
p_2233	PM_1	-1.44022	0.520041	-2.76944	4	0.0503598	0.117473	NA	0	0	Q55958	no	sll0775	NA	NA	Sll0775 protein	NA	NA	NA	NA	NA	NA	NA	NA	NA	NA	NA	125	NA	NA	NA	unreviewed	Predicted	UP000001425: Chromosome	Unsign
p_1783	PM_1	-1.4328	0.296629	-4.83028	4	0.00845954	0.0386912	NA	0	0	P74486	no	sll1862	NA	NA	Sll1862 protein	NA	NA	integral component of membrane [GO:0016021]	NA	NA	integral component of membrane [GO:0016021]	NA	NA	NA	NA	NA	143	NA	NA	NA	unreviewed	Predicted	UP000001425: Chromosome	Sign
p_161	PM_1	-1.42735	0.254703	-5.60397	4	0.00497935	0.0297993	NA	0	0	P72731	no	slr1417	NA	NA	Uncharacterized protein slr1417	NA	NA	cytoplasm [GO:0005737]; 2 iron, 2 sulfur cluster binding [GO:0051537]; identical protein binding [GO:0042802]; iron ion binding [GO:0005506]; iron-sulfur cluster assembly [GO:0016226]; protein maturation by iron-sulfur cluster transfer [GO:0097428]	2 iron, 2 sulfur cluster binding [GO:0051537]; identical protein binding [GO:0042802]; iron ion binding [GO:0005506]	iron-sulfur cluster assembly [GO:0016226]; protein maturation by iron-sulfur cluster transfer [GO:0097428]	cytoplasm [GO:0005737]	NA	NA	NA	NA	NA	118	NA	NA	NA	reviewed	Inferred from homology	UP000001425: Chromosome	Sign
p_993	PM_1	-1.42415	0.138099	-10.3125	4	0.00049882	0.00938187	NA	0.0416667	0.0416667	P72765	no	slr1772	NA	NA	Slr1772 protein	NA	NA	integral component of membrane [GO:0016021]; outer membrane-bounded periplasmic space [GO:0030288]; hydrolase activity [GO:0016787]	hydrolase activity [GO:0016787]	NA	integral component of membrane [GO:0016021]; outer membrane-bounded periplasmic space [GO:0030288]	NA	NA	NA	NA	NA	377	NA	NA	NA	unreviewed	Inferred from homology	UP000001425: Chromosome	Sign
p_2338	PM_1	-1.41661	0.409968	-3.45542	4	0.0259259	0.076886	NA	0.166667	0.166667	Q6ZEH5	no	slr7023	NA	NA	Slr7023 protein	NA	NA	phycobilisome [GO:0030089]	NA	NA	phycobilisome [GO:0030089]	NA	NA	NA	NA	NA	638	NA	NA	NA	unreviewed	Predicted	UP000001425: Plasmid pSYSA	Unsign
p_257	PM_1	-1.41298	0.124695	-11.3315	4	0.000345771	0.00831833	NA	0	0	P73145	no	slr1034	NA	NA	Thylakoid-associated single-stranded DNA-binding protein slr1034 (Thylakoid-associated SSB)	NA	NA	nucleoid [GO:0009295]; plasma membrane-derived thylakoid membrane [GO:0031676]; single-stranded DNA binding [GO:0003697]; positive regulation of helicase activity [GO:0051096]	single-stranded DNA binding [GO:0003697]	positive regulation of helicase activity [GO:0051096]	nucleoid [GO:0009295]; plasma membrane-derived thylakoid membrane [GO:0031676]	SUBCELLULAR LOCATION: Cellular thylakoid membrane {ECO:0000305|PubMed:16287171}; Peripheral membrane protein {ECO:0000305|PubMed:16287171}; Cytoplasmic side {ECO:0000305|PubMed:16287171},	NA	NA	SUBUNIT: Homotetramer, {ECO:0000250},	NA	129	NA	NA	NA	reviewed	Evidence at protein level	UP000001425: Chromosome	Sign
p_1549	PM_1	-1.41186	0.15594	-9.05386	4	0.0008247	0.0118513	NA	0	0	P73985	no	slr2118	NA	NA	Slr2118 protein	NA	NA	glycosyltransferase activity [GO:0016757]	glycosyltransferase activity [GO:0016757]	NA	NA	NA	NA	NA	NA	NA	421	NA	NA	NA	unreviewed	Predicted	UP000001425: Chromosome	Sign
p_968	PM_1	-1.38924	0.333335	-4.16771	4	0.0140572	0.0516171	NA	0	0	P72715	no	NA	phoA	NA	Alkaline phosphatase	NA	NA	integral component of membrane [GO:0016021]; acid phosphatase activity [GO:0003993]	acid phosphatase activity [GO:0003993]	NA	integral component of membrane [GO:0016021]	NA	NA	NA	NA	NA	326	NA	NA	NA	unreviewed	Predicted	UP000001425: Chromosome	Unsign
p_2292	PM_1	-1.36926	0.417805	-3.27727	4	0.0305792	0.0854584	NA	0	0	Q6ZE65	no	sll8027	NA	NA	Sll8027 protein	NA	NA	NA	NA	NA	NA	NA	NA	NA	NA	NA	141	NA	NA	NA	unreviewed	Predicted	UP000001425: Plasmid pSYSG	Unsign
p_2371	PM_1	-1.36256	0.147382	-9.24509	4	0.000760973	0.0113766	NA	0	0	Q6ZEU6	no	sll5034	NA	NA	Sll5034 protein	NA	NA	NA	NA	NA	NA	NA	NA	NA	NA	NA	207	NA	NA	NA	unreviewed	Predicted	UP000001425: Plasmid pSYSM	Sign
p_1234	PM_1	-1.3603	0.325893	-4.17407	4	0.0139851	0.0516171	NA	0	0	P73279	no	slr1150	NA	NA	Slr1150 protein	NA	NA	NA	NA	NA	NA	NA	NA	NA	NA	NA	170	NA	NA	NA	unreviewed	Predicted	UP000001425: Chromosome	Unsign
p_1640	PM_1	-1.35323	0.345097	-3.92129	4	0.017229	0.0588297	NA	0	0	P74174	no	NA	petC	NA	Cytochrome b6/f complex iron-sulfur subunit	NA	NA	cytoplasm [GO:0005737]; intracellular membrane-bounded organelle [GO:0043231]; plasma membrane [GO:0005886]; 2 iron, 2 sulfur cluster binding [GO:0051537]; metal ion binding [GO:0046872]; oxidoreductase activity [GO:0016491]	2 iron, 2 sulfur cluster binding [GO:0051537]; metal ion binding [GO:0046872]; oxidoreductase activity [GO:0016491]	NA	cytoplasm [GO:0005737]; intracellular membrane-bounded organelle [GO:0043231]; plasma membrane [GO:0005886]	NA	NA	COFACTOR: Name=[2Fe-2S] cluster; Xref=ChEBI:CHEBI:49601; Evidence={ECO:0000256|ARBA:ARBA00001939};	NA	NA	133	NA	NA	NA	unreviewed	Evidence at protein level	UP000001425: Chromosome	Unsign
p_1923	PM_1	-1.34871	0.205175	-6.57349	4	0.00277182	0.0220014	NA	0	0	P74789	no	sll0319	NA	NA	Sll0319 protein	NA	NA	outer membrane-bounded periplasmic space [GO:0030288]	NA	NA	outer membrane-bounded periplasmic space [GO:0030288]	NA	NA	NA	NA	NA	297	NA	NA	NA	unreviewed	Predicted	UP000001425: Chromosome	Sign
p_969	PM_1	-1.32703	0.425023	-3.12225	4	0.0354493	0.0938211	NA	0	0	P72719	no	NA	bcp	NA	Bacterioferritin comigratory protein	NA	NA	antioxidant activity [GO:0016209]; oxidoreductase activity [GO:0016491]	antioxidant activity [GO:0016209]; oxidoreductase activity [GO:0016491]	NA	NA	NA	NA	NA	NA	NA	184	NA	NA	NA	unreviewed	Predicted	UP000001425: Chromosome	Unsign
p_1663	PM_1	-1.3265	0.492793	-2.69179	4	0.0545566	0.124274	NA	0.1	0.1	P74223	no	NA	glnH	NA	Glutamine-binding protein	NA	NA	outer membrane-bounded periplasmic space [GO:0030288]	NA	NA	outer membrane-bounded periplasmic space [GO:0030288]	NA	NA	NA	NA	NA	296	NA	NA	NA	unreviewed	Predicted	UP000001425: Chromosome	Unsign
p_1321	PM_1	-1.31502	0.178436	-7.36973	4	0.00180648	0.017562	NA	0	0	P73483	no	slr1236	NA	NA	Slr1236 protein	NA	NA	NA	NA	NA	NA	NA	NA	NA	NA	NA	177	NA	NA	NA	unreviewed	Predicted	UP000001425: Chromosome	Sign
p_1611	PM_1	-1.30641	0.226613	-5.76493	4	0.00449282	0.0289731	NA	0	0	P74119	no	sll1885	NA	NA	Sll1885 protein	NA	NA	NA	NA	NA	NA	NA	NA	NA	NA	NA	845	NA	NA	NA	unreviewed	Predicted	UP000001425: Chromosome	Sign
p_1213	PM_1	-1.30036	0.0885763	-14.6807	4	0.000125271	0.00502813	NA	0.0454545	0.0454545	P73222	no	slr2005	NA	NA	Slr2005 protein	NA	NA	outer membrane-bounded periplasmic space [GO:0030288]	NA	NA	outer membrane-bounded periplasmic space [GO:0030288]	NA	NA	NA	NA	NA	261	NA	NA	NA	unreviewed	Predicted	UP000001425: Chromosome	Sign
p_2180	PM_1	-1.2724	0.25141	-5.06107	4	0.00717517	0.0366311	NA	0.2	0.2	Q55816	no	sll0489	NA	NA	ABC transporter	NA	NA	ATP binding [GO:0005524]	ATP binding [GO:0005524]	NA	NA	NA	NA	NA	NA	NA	342	NA	NA	NA	unreviewed	Predicted	UP000001425: Chromosome	Sign
p_2223	PM_1	-1.26887	0.270187	-4.69625	4	0.00933433	0.0408464	NA	0	0	Q55917	no	sll0280	NA	NA	Sll0280 protein	NA	NA	NA	NA	NA	NA	NA	NA	NA	NA	NA	367	NA	NA	NA	unreviewed	Predicted	UP000001425: Chromosome	Sign
p_1123	PM_1	-1.23731	0.109724	-11.2766	4	0.000352372	0.00831833	NA	0	0	P73037	no	NA	ytfC	NA	Peptidyl-prolyl cis-trans isomerase (EC 5,2,1,8)	NA	CATALYTIC ACTIVITY: Reaction=[protein]-peptidylproline (omega=180) = [protein]-peptidylproline (omega=0); Xref=Rhea:RHEA:16237, Rhea:RHEA-COMP:10747, Rhea:RHEA-COMP:10748, ChEBI:CHEBI:83833, ChEBI:CHEBI:83834; EC=5,2,1,8; Evidence={ECO:0000256|ARBA:ARBA00000971, ECO:0000256|PROSITE-ProRule:PRU00277, ECO:0000256|RuleBase:RU003915};	integral component of membrane [GO:0016021]; outer membrane-bounded periplasmic space [GO:0030288]; peptidyl-prolyl cis-trans isomerase activity [GO:0003755]; protein refolding [GO:0042026]	peptidyl-prolyl cis-trans isomerase activity [GO:0003755]	protein refolding [GO:0042026]	integral component of membrane [GO:0016021]; outer membrane-bounded periplasmic space [GO:0030288]	NA	NA	NA	NA	5,2,1,8	201	NA	NA	NA	unreviewed	Inferred from homology	UP000001425: Chromosome	Sign
p_1449	PM_1	-1.23257	0.249809	-4.93405	4	0.00785009	0.0377523	NA	0.25	0.25	P73733	no	sll1618	NA	NA	Sll1618 protein	NA	NA	NA	NA	NA	NA	NA	NA	NA	NA	NA	200	NA	NA	NA	unreviewed	Predicted	UP000001425: Chromosome	Sign
p_496	PM_1	-1.23052	0.216894	-5.67337	4	0.00476204	0.0292697	NA	0	0	P74134	no	sll1874	acsF2	NA	Magnesium-protoporphyrin IX monomethyl ester [oxidative] cyclase 2 (Mg-protoporphyrin IX monomethyl ester oxidative cyclase 2) (EC 1,14,13,81)	FUNCTION: Catalyzes the formation of the isocyclic ring in chlorophyll biosynthesis, Mediates the cyclase reaction, which results in the formation of divinylprotochlorophyllide (Pchlide) characteristic of all chlorophylls from magnesium-protoporphyrin IX 13-monomethyl ester (MgPMME), {ECO:0000255|HAMAP-Rule:MF_01840},	CATALYTIC ACTIVITY: Reaction=2 H(+) + Mg-protoporphyrin IX 13-monomethyl ester + 3 NADPH + 3 O2 = 3,8-divinyl protochlorophyllide a + 5 H2O + 3 NADP(+); Xref=Rhea:RHEA:33235, ChEBI:CHEBI:15377, ChEBI:CHEBI:15378, ChEBI:CHEBI:15379, ChEBI:CHEBI:57783, ChEBI:CHEBI:58349, ChEBI:CHEBI:58632, ChEBI:CHEBI:60491; EC=1,14,13,81; Evidence={ECO:0000255|HAMAP-Rule:MF_01840};	iron ion binding [GO:0005506]; magnesium-protoporphyrin IX monomethyl ester (oxidative) cyclase activity [GO:0048529]; chlorophyll biosynthetic process [GO:0015995]; light-independent chlorophyll biosynthetic process [GO:0036068]; photosynthesis [GO:0015979]	iron ion binding [GO:0005506]; magnesium-protoporphyrin IX monomethyl ester (oxidative) cyclase activity [GO:0048529]	chlorophyll biosynthetic process [GO:0015995]; light-independent chlorophyll biosynthetic process [GO:0036068]; photosynthesis [GO:0015979]	NA	NA	PATHWAY: Porphyrin-containing compound metabolism; chlorophyll biosynthesis (light-independent), {ECO:0000255|HAMAP-Rule:MF_01840},	COFACTOR: Name=Fe cation; Xref=ChEBI:CHEBI:24875; Evidence={ECO:0000255|HAMAP-Rule:MF_01840};	NA	1,14,13,81	358	NA	NA	NA	reviewed	Inferred from homology	UP000001425: Chromosome	Sign
p_1095	PM_1	-1.22993	0.230687	-5.33158	4	0.00595891	0.0328729	NA	0	0	P72974	no	sll1516	NA	NA	Sll1516 protein	NA	NA	NA	NA	NA	NA	NA	NA	NA	NA	NA	624	NA	NA	NA	unreviewed	Predicted	UP000001425: Chromosome	Sign
p_1221	PM_1	-1.19899	0.074893	-16.0094	4	8.90101e-05	0.00465011	NA	0	0	P73238	no	slr2018	NA	NA	Slr2018 protein	NA	NA	integral component of membrane [GO:0016021]	NA	NA	integral component of membrane [GO:0016021]	NA	NA	NA	NA	NA	799	NA	NA	NA	unreviewed	Predicted	UP000001425: Chromosome	Sign
p_1591	PM_1	-1.19762	0.257292	-4.6547	4	0.00962755	0.0413895	NA	0	0	P74075	no	slr1339	NA	NA	Slr1339 protein	NA	NA	NA	NA	NA	NA	NA	NA	NA	NA	NA	152	NA	NA	NA	unreviewed	Predicted	UP000001425: Chromosome	Sign
p_2285	PM_1	-1.19753	0.418067	-2.86443	4	0.0457245	0.110329	NA	0.166667	0.166667	Q6YRW2	no	slr6042	NA	NA	Slr6042 protein	NA	NA	cell envelope [GO:0030313]; integral component of membrane [GO:0016021]; transmembrane transporter activity [GO:0022857]; transmembrane transport [GO:0055085]	transmembrane transporter activity [GO:0022857]	transmembrane transport [GO:0055085]	cell envelope [GO:0030313]; integral component of membrane [GO:0016021]	NA	NA	NA	NA	NA	545	NA	NA	NA	unreviewed	Inferred from homology	UP000001425: Plasmid pSYSX	Unsign
p_56	PM_1	-1.19378	0.150253	-7.94513	4	0.001359	0.015585	NA	0.0714286	0.0714286	P32422	no	ssl0563	psaC	NA	Photosystem I iron-sulfur center (EC 1,97,1,12) (9 kDa polypeptide) (PSI-C) (Photosystem I subunit VII) (PsaC)	FUNCTION: Apoprotein for the two 4Fe-4S centers FA and FB of photosystem I (PSI); essential for photochemical activity, FB is the terminal electron acceptor of PSI, donating electrons to ferredoxin, The C-terminus interacts with PsaA/B/D and helps assemble the protein into the PSI complex, Required for binding of PsaD and PsaE to PSI, PSI is a plastocyanin/cytochrome c6-ferredoxin oxidoreductase,…	CATALYTIC ACTIVITY: Reaction=hnu + oxidized [2Fe-2S]-[ferredoxin] + reduced [plastocyanin] = oxidized [plastocyanin] + reduced [2Fe-2S]-[ferredoxin]; Xref=Rhea:RHEA:30407, Rhea:RHEA-COMP:10000, Rhea:RHEA-COMP:10001, Rhea:RHEA-COMP:10039, Rhea:RHEA-COMP:10040, ChEBI:CHEBI:29036, ChEBI:CHEBI:30212, ChEBI:CHEBI:33737, ChEBI:CHEBI:33738, ChEBI:CHEBI:49552; EC=1,97,1,12; Evidence={ECO:0000255|HAMAP-Ru…	photosystem I [GO:0009522]; plasma membrane-derived thylakoid membrane [GO:0031676]; 4 iron, 4 sulfur cluster binding [GO:0051539]; electron transfer activity [GO:0009055]; metal ion binding [GO:0046872]; photosynthetic electron transport in photosystem I [GO:0009773]	4 iron, 4 sulfur cluster binding [GO:0051539]; electron transfer activity [GO:0009055]; metal ion binding [GO:0046872]	photosynthetic electron transport in photosystem I [GO:0009773]	photosystem I [GO:0009522]; plasma membrane-derived thylakoid membrane [GO:0031676]	SUBCELLULAR LOCATION: Cellular thylakoid membrane; Peripheral membrane protein; Cytoplasmic side,	NA	COFACTOR: Name=[4Fe-4S] cluster; Xref=ChEBI:CHEBI:49883; Note=Binds 2 [4Fe-4S] clusters, Cluster 2 is most probably the spectroscopically characterized electron acceptor FA and cluster 1 is most probably FB,;	SUBUNIT: The cyanobacterial PSI reaction center is composed of one copy each of PsaA,B,C,D,E,F,I,J,K,L,M and X, and forms trimeric complexes,	1,97,1,12	81	NA	NA	NA	reviewed	Evidence at protein level	UP000001425: Chromosome	Sign
p_1540	PM_1	-1.19213	0.114254	-10.4341	4	0.000476653	0.00934701	NA	0	0	P73946	no	slr1506	NA	NA	Slr1506 protein	NA	NA	1-alkyl-2-acetylglycerophosphocholine esterase activity [GO:0003847]; lipid catabolic process [GO:0016042]	1-alkyl-2-acetylglycerophosphocholine esterase activity [GO:0003847]	lipid catabolic process [GO:0016042]	NA	NA	NA	NA	NA	NA	622	NA	NA	NA	unreviewed	Predicted	UP000001425: Chromosome	Sign
p_1538	PM_1	-1.19147	0.136336	-8.73919	4	0.000944664	0.012712	NA	0.1	0.1	P73944	no	sll1424	NA	NA	Sll1424 protein	NA	NA	integral component of membrane [GO:0016021]	NA	NA	integral component of membrane [GO:0016021]	NA	NA	NA	NA	NA	491	NA	NA	NA	unreviewed	Predicted	UP000001425: Chromosome	Sign
p_852	PM_1	-1.18619	0.253835	-4.67309	4	0.00949646	0.041169	NA	0	0	Q55805	no	slr0084	hisH	NA	Imidazole glycerol phosphate synthase subunit HisH (EC 4,3,2,10) (IGP synthase glutaminase subunit) (EC 3,5,1,2) (IGP synthase subunit HisH) (ImGP synthase subunit HisH) (IGPS subunit HisH)	FUNCTION: IGPS catalyzes the conversion of PRFAR and glutamine to IGP, AICAR and glutamate, The HisH subunit catalyzes the hydrolysis of glutamine to glutamate and ammonia as part of the synthesis of IGP and AICAR, The resulting ammonia molecule is channeled to the active site of HisF (By similarity), {ECO:0000250},	CATALYTIC ACTIVITY: Reaction=5-[(5-phospho-1-deoxy-D-ribulos-1-ylimino)methylamino]-1-(5-phospho-beta-D-ribosyl)imidazole-4-carboxamide + L-glutamine = 5-amino-1-(5-phospho-beta-D-ribosyl)imidazole-4-carboxamide + D-erythro-1-(imidazol-4-yl)glycerol 3-phosphate + H(+) + L-glutamate; Xref=Rhea:RHEA:24793, ChEBI:CHEBI:15378, ChEBI:CHEBI:29985, ChEBI:CHEBI:58278, ChEBI:CHEBI:58359, ChEBI:CHEBI:58475…	cytoplasm [GO:0005737]; glutaminase activity [GO:0004359]; imidazoleglycerol-phosphate synthase activity [GO:0000107]; lyase activity [GO:0016829]; glutamine metabolic process [GO:0006541]; histidine biosynthetic process [GO:0000105]	glutaminase activity [GO:0004359]; imidazoleglycerol-phosphate synthase activity [GO:0000107]; lyase activity [GO:0016829]	glutamine metabolic process [GO:0006541]; histidine biosynthetic process [GO:0000105]	cytoplasm [GO:0005737]	SUBCELLULAR LOCATION: Cytoplasm {ECO:0000250},	PATHWAY: Amino-acid biosynthesis; L-histidine biosynthesis; L-histidine from 5-phospho-alpha-D-ribose 1-diphosphate: step 5/9,	NA	SUBUNIT: Heterodimer of HisH and HisF, {ECO:0000250},	4,3,2,10; 3,5,1,2	210	NA	NA	NA	reviewed	Inferred from homology	UP000001425: Chromosome	Sign
p_1909	PM_1	-1.17955	0.426521	-2.76553	4	0.0505622	0.117709	NA	0.25	0.25	P74742	no	sll0565	NA	NA	Sll0565 protein	NA	NA	NA	NA	NA	NA	NA	NA	NA	NA	NA	133	NA	NA	NA	unreviewed	Predicted	UP000001425: Chromosome	Unsign
p_1968	PM_1	-1.17657	0.235226	-5.00187	4	0.00748051	0.0372194	NA	0	0	Q55197	no	NA	pstA	NA	Phosphate transport system permease protein PstA	NA	NA	integral component of plasma membrane [GO:0005887]; inorganic phosphate transmembrane transporter activity [GO:0005315]; phosphate ion transmembrane transport [GO:0035435]	inorganic phosphate transmembrane transporter activity [GO:0005315]	phosphate ion transmembrane transport [GO:0035435]	integral component of plasma membrane [GO:0005887]	SUBCELLULAR LOCATION: Cell membrane {ECO:0000256|RuleBase:RU363043}; Multi-pass membrane protein {ECO:0000256|RuleBase:RU363043}, Membrane {ECO:0000256|ARBA:ARBA00004141}; Multi-pass membrane protein {ECO:0000256|ARBA:ARBA00004141},	NA	NA	NA	NA	287	NA	NA	NA	unreviewed	Inferred from homology	UP000001425: Chromosome	Sign
p_250	PM_1	-1.16915	0.269925	-4.33139	4	0.0123363	0.0476717	NA	0	0	P73121	no	slr1919	NA	NA	Uncharacterized protein slr1919	NA	NA	ATP binding [GO:0005524]; protein kinase activity [GO:0004672]	ATP binding [GO:0005524]; protein kinase activity [GO:0004672]	NA	NA	NA	NA	NA	NA	NA	566	NA	NA	NA	reviewed	Inferred from homology	UP000001425: Chromosome	Sign
p_1744	PM_1	-1.16752	0.427398	-2.7317	4	0.052351	0.120667	NA	0	0	P74413	no	ssl0483	NA	NA	Ssl0483 protein	NA	NA	NA	NA	NA	NA	NA	NA	NA	NA	NA	66	NA	NA	NA	unreviewed	Predicted	UP000001425: Chromosome	Unsign
p_1747	PM_1	-1.16726	0.182405	-6.39927	4	0.00306224	0.0234503	NA	0	0	P74427	no	slr0397	NA	NA	Slr0397 protein	NA	NA	NA	NA	NA	NA	NA	NA	NA	NA	NA	191	NA	NA	NA	unreviewed	Predicted	UP000001425: Chromosome	Sign
p_1476	PM_1	-1.16227	0.228768	-5.08056	4	0.00707796	0.0364769	NA	0.142857	0.142857	P73803	no	slr1263	NA	NA	Slr1263 protein	NA	NA	NA	NA	NA	NA	NA	NA	NA	NA	NA	470	NA	NA	NA	unreviewed	Predicted	UP000001425: Chromosome	Sign
p_1972	PM_1	-1.15974	0.358618	-3.23391	4	0.0318573	0.0881853	NA	0	0	Q55359	no	sll0178	NA	NA	Sll0178 protein	NA	NA	integral component of membrane [GO:0016021]	NA	NA	integral component of membrane [GO:0016021]	NA	NA	NA	NA	NA	1319	NA	NA	NA	unreviewed	Predicted	UP000001425: Chromosome	Unsign
p_2238	PM_1	-1.15683	0.118178	-9.78883	4	0.00061038	0.010372	NA	0	0	Q55972	no	slr0708	NA	NA	Slr0708 protein	NA	NA	integral component of membrane [GO:0016021]; outer membrane-bounded periplasmic space [GO:0030288]	NA	NA	integral component of membrane [GO:0016021]; outer membrane-bounded periplasmic space [GO:0030288]	NA	NA	NA	NA	NA	402	NA	NA	NA	unreviewed	Predicted	UP000001425: Chromosome	Sign
p_2033	PM_1	-1.15653	0.261244	-4.42699	4	0.0114487	0.0461159	NA	0.125	0.125	Q55489	no	sll0499	NA	NA	Sll0499 protein	NA	NA	NA	NA	NA	NA	NA	NA	NA	NA	NA	948	NA	NA	NA	unreviewed	Predicted	UP000001425: Chromosome	Sign
p_1918	PM_1	-1.15399	0.293876	-3.92681	4	0.0171491	0.0587968	NA	0.125	0.125	P74769	no	ssr1528	NA	NA	Ssr1528 protein	NA	NA	NA	NA	NA	NA	NA	NA	NA	NA	NA	94	NA	NA	NA	unreviewed	Predicted	UP000001425: Chromosome	Unsign
p_1937	PM_1	-1.14562	0.333808	-3.43196	4	0.0264881	0.0779573	NA	0.0833333	0.0833333	Q55127	no	slr0439	NA	NA	Slr0439 protein	NA	NA	integral component of membrane [GO:0016021]	NA	NA	integral component of membrane [GO:0016021]	NA	NA	NA	NA	NA	501	NA	NA	NA	unreviewed	Predicted	UP000001425: Chromosome	Unsign
p_1975	PM_1	-1.137	0.0761883	-14.9236	4	0.000117427	0.00496926	NA	0	0	Q55362	no	sll0886	NA	NA	Sll0886 protein	NA	NA	NA	NA	NA	NA	NA	NA	NA	NA	NA	279	NA	NA	NA	unreviewed	Predicted	UP000001425: Chromosome	Sign
p_108	PM_1	-1.13132	0.120116	-9.4186	4	0.000708359	0.0113766	NA	0	0	P54205	no	slr0009	cbbL	rbcL	Ribulose bisphosphate carboxylase large chain (RuBisCO large subunit) (EC 4,1,1,39)	FUNCTION: RuBisCO catalyzes two reactions: the carboxylation of D-ribulose 1,5-bisphosphate, the primary event in carbon dioxide fixation, as well as the oxidative fragmentation of the pentose substrate in the photorespiration process, Both reactions occur simultaneously and in competition at the same active site, {ECO:0000255|HAMAP-Rule:MF_01338},	CATALYTIC ACTIVITY: Reaction=2 (2R)-3-phosphoglycerate + 2 H(+) = CO2 + D-ribulose 1,5-bisphosphate + H2O; Xref=Rhea:RHEA:23124, ChEBI:CHEBI:15377, ChEBI:CHEBI:15378, ChEBI:CHEBI:16526, ChEBI:CHEBI:57870, ChEBI:CHEBI:58272; EC=4,1,1,39; Evidence={ECO:0000255|HAMAP-Rule:MF_01338}; CATALYTIC ACTIVITY: Reaction=D-ribulose 1,5-bisphosphate + O2 = (2R)-3-phosphoglycerate + 2-phosphoglycolate + 2 H(+);…	carboxysome [GO:0031470]; magnesium ion binding [GO:0000287]; monooxygenase activity [GO:0004497]; ribulose-bisphosphate carboxylase activity [GO:0016984]; photorespiration [GO:0009853]; reductive pentose-phosphate cycle [GO:0019253]	magnesium ion binding [GO:0000287]; monooxygenase activity [GO:0004497]; ribulose-bisphosphate carboxylase activity [GO:0016984]	photorespiration [GO:0009853]; reductive pentose-phosphate cycle [GO:0019253]	carboxysome [GO:0031470]	SUBCELLULAR LOCATION: Carboxysome {ECO:0000255|HAMAP-Rule:MF_01338, ECO:0000269|PubMed:11859847, ECO:0000269|PubMed:17993516}, Note=This cyanobacterium makes beta-type carboxysomes (PubMed:17993516), In the carboxysome RuBisCO is organized into a paracrystalline array (By similarity), {ECO:0000250|UniProtKB:Q31NB3, ECO:0000269|PubMed:17993516},	NA	COFACTOR: Name=Mg(2+); Xref=ChEBI:CHEBI:18420; Evidence={ECO:0000255|HAMAP-Rule:MF_01338}; Note=Binds 1 Mg(2+) ion per subunit, {ECO:0000255|HAMAP-Rule:MF_01338};	SUBUNIT: Heterohexadecamer of 8 large chains and 8 small chains; disulfide-linked, The disulfide link is formed within the large subunit homodimers (By similarity), RuBisCO interacts with the C-terminus of CcmM, and can be found in complexes that also include carbonic anhydrase (ccaA), RuBisCO associates with both the internal and shell portion of carboxysomes (PubMed:17993516), {ECO:0000255|HAMA…	4,1,1,39	470	NA	NA	MISCELLANEOUS: The basic functional RuBisCO is composed of a large chain homodimer in a 'head-to-tail' conformation, In form I RuBisCO this homodimer is arranged in a barrel-like tetramer with the small subunits forming a tetrameric 'cap' on each end of the 'barrel', {ECO:0000255|HAMAP-Rule:MF_01338},	reviewed	Evidence at protein level	UP000001425: Chromosome	Sign
p_451	PM_1	-1.13054	0.334616	-3.37861	4	0.0278213	0.0802578	NA	0	0	P73925	no	slr2097	glbN	NA	Group 1 truncated hemoglobin GlbN (Truncated Hb) (trHbN) (Cyanoglobin) (Hemoglobin) (Hb) (SynHb)	FUNCTION: Forms a very stable complex with oxygen, The oxygen dissociation rate is 0,011 sec(-1),	NA	cytoplasm [GO:0005737]; heme binding [GO:0020037]; metal ion binding [GO:0046872]; oxygen binding [GO:0019825]; oxygen carrier activity [GO:0005344]; thioredoxin peroxidase activity [GO:0008379]; cell redox homeostasis [GO:0045454]; cellular response to oxidative stress [GO:0034599]	heme binding [GO:0020037]; metal ion binding [GO:0046872]; oxygen binding [GO:0019825]; oxygen carrier activity [GO:0005344]; thioredoxin peroxidase activity [GO:0008379]	cell redox homeostasis [GO:0045454]; cellular response to oxidative stress [GO:0034599]	cytoplasm [GO:0005737]	NA	NA	COFACTOR: Name=heme; Xref=ChEBI:CHEBI:30413; Note=Binds 1 heme group per subunit,;	SUBUNIT: Monomer, {ECO:0000269|PubMed:14736872},	NA	124	NA	NA	NA	reviewed	Evidence at protein level	UP000001425: Chromosome	Unsign
p_995	PM_1	-1.12377	0.293597	-3.82758	4	0.0186568	0.0618846	NA	0.166667	0.166667	P72768	no	slr1773	NA	NA	Slr1773 protein	NA	NA	NA	NA	NA	NA	NA	NA	NA	NA	NA	258	NA	NA	NA	unreviewed	Predicted	UP000001425: Chromosome	Unsign
p_1061	PM_1	-1.11748	0.198676	-5.62462	4	0.00491343	0.0297328	NA	0	0	P72906	no	slr1070	NA	NA	Slr1070 protein	NA	NA	glycosyltransferase activity [GO:0016757]	glycosyltransferase activity [GO:0016757]	NA	NA	NA	NA	NA	NA	NA	285	NA	NA	NA	unreviewed	Predicted	UP000001425: Chromosome	Sign
p_624	PM_1	-1.10475	0.223856	-4.93511	4	0.00784415	0.0377523	NA	0	0	P74598	no	sll1491	NA	NA	Uncharacterized WD repeat-containing protein sll1491	NA	NA	outer membrane-bounded periplasmic space [GO:0030288]	NA	NA	outer membrane-bounded periplasmic space [GO:0030288]	NA	NA	NA	NA	NA	348	NA	NA	NA	reviewed	Predicted	UP000001425: Chromosome	Sign
p_1782	PM_1	-1.10288	0.360953	-3.05547	4	0.0378254	0.0980597	NA	0	0	P74485	no	sll1863	NA	NA	Sll1863 protein	NA	NA	NA	NA	NA	NA	NA	NA	NA	NA	NA	107	NA	NA	NA	unreviewed	Predicted	UP000001425: Chromosome	Unsign
p_1188	PM_1	-1.1027	0.271254	-4.0652	4	0.0152832	0.0544859	NA	0	0	P73175	no	sll1292	NA	NA	CheY subfamily	NA	NA	phosphorelay signal transduction system [GO:0000160]	NA	phosphorelay signal transduction system [GO:0000160]	NA	NA	NA	NA	NA	NA	121	NA	NA	NA	unreviewed	Predicted	UP000001425: Chromosome	Unsign
p_1737	PM_1	-1.09323	0.0527926	-20.708	4	3.21277e-05	0.00279534	NA	0	0	P74396	no	slr0280	NA	NA	Slr0280 protein	NA	NA	secretion of lysosomal enzymes [GO:0033299]	NA	secretion of lysosomal enzymes [GO:0033299]	NA	NA	NA	NA	NA	NA	610	NA	NA	NA	unreviewed	Evidence at protein level	UP000001425: Chromosome	Sign
p_621	PM_1	-1.09175	0.170447	-6.40523	4	0.0030517	0.0234467	NA	0	0	P74593	no	slr1562	NA	NA	Probable glutaredoxin slr1562	FUNCTION: Has a glutathione-disulfide oxidoreductase activity in the presence of NADPH and glutathione reductase, Reduces low molecular weight disulfides and proteins (By similarity), {ECO:0000250},	NA	cytoplasm [GO:0005737]; glutathione disulfide oxidoreductase activity [GO:0015038]; glutathione oxidoreductase activity [GO:0097573]; glutathione-disulfide reductase (NADPH) activity [GO:0004362]; cell redox homeostasis [GO:0045454]; cellular response to oxidative stress [GO:0034599]	glutathione disulfide oxidoreductase activity [GO:0015038]; glutathione-disulfide reductase (NADPH) activity [GO:0004362]; glutathione oxidoreductase activity [GO:0097573]	cell redox homeostasis [GO:0045454]; cellular response to oxidative stress [GO:0034599]	cytoplasm [GO:0005737]	NA	NA	NA	NA	NA	109	NA	NA	NA	reviewed	Inferred from homology	UP000001425: Chromosome	Sign
p_1994	PM_1	-1.08504	0.101654	-10.6739	4	0.000436382	0.00891138	NA	0	0	Q55410	no	sll0540	NA	NA	Sll0540 protein	NA	NA	integral component of membrane [GO:0016021]	NA	NA	integral component of membrane [GO:0016021]	NA	NA	NA	NA	NA	307	NA	NA	NA	unreviewed	Predicted	UP000001425: Chromosome	Sign
p_2088	PM_1	-1.08219	0.386868	-2.79731	4	0.0489455	0.115096	NA	0	0	Q55601	no	slr0386	NA	NA	Slr0386 protein	NA	NA	integral component of membrane [GO:0016021]; hydrolase activity, acting on ester bonds [GO:0016788]	hydrolase activity, acting on ester bonds [GO:0016788]	NA	integral component of membrane [GO:0016021]	NA	NA	NA	NA	NA	412	NA	NA	NA	unreviewed	Predicted	UP000001425: Chromosome	Unsign
p_1152	PM_1	-1.07376	0.393998	-2.7253	4	0.0526978	0.121226	NA	0	0	P73111	no	sll1835	NA	NA	Sll1835 protein	NA	NA	outer membrane-bounded periplasmic space [GO:0030288]	NA	NA	outer membrane-bounded periplasmic space [GO:0030288]	NA	NA	NA	NA	NA	265	NA	NA	NA	unreviewed	Predicted	UP000001425: Chromosome	Unsign
p_1451	PM_1	-1.07262	0.0767088	-13.983	4	0.000151736	0.00548461	NA	0	0	P73736	no	NA	amiA	NA	N-acetylmuramoyl-L-alanine amidase	NA	NA	outer membrane-bounded periplasmic space [GO:0030288]; N-acetylmuramoyl-L-alanine amidase activity [GO:0008745]; peptidoglycan catabolic process [GO:0009253]	N-acetylmuramoyl-L-alanine amidase activity [GO:0008745]	peptidoglycan catabolic process [GO:0009253]	outer membrane-bounded periplasmic space [GO:0030288]	NA	NA	NA	NA	NA	649	NA	NA	NA	unreviewed	Predicted	UP000001425: Chromosome	Sign
p_1499	PM_1	-1.069	0.386169	-2.76823	4	0.0504224	0.117501	NA	0	0	P73838	yes	slr1712	NA	NA	Slr1712 protein	NA	NA	NA	NA	NA	NA	NA	NA	NA	NA	NA	268	NA	NA	NA	unreviewed	Predicted	UP000001425: Chromosome	Unsign
p_1499	PM_1	-1.069	0.386169	-2.76823	4	0.0504224	0.117501	NA	0	0	Q6ZEP8	yes	slr5082	NA	NA	Slr5082 protein	NA	NA	NA	NA	NA	NA	NA	NA	NA	NA	NA	276	NA	NA	NA	unreviewed	Predicted	UP000001425: Plasmid pSYSM	Unsign
p_1499	PM_1	-1.069	0.386169	-2.76823	4	0.0504224	0.117501	NA	0	0	P72822	yes	sll1201	NA	NA	Sll1201 protein	NA	NA	NA	NA	NA	NA	NA	NA	NA	NA	NA	264	NA	NA	NA	unreviewed	Predicted	UP000001425: Chromosome	Unsign
p_1499	PM_1	-1.069	0.386169	-2.76823	4	0.0504224	0.117501	NA	0	0	P73620	yes	sll1774	NA	NA	Sll1774 protein	NA	NA	NA	NA	NA	NA	NA	NA	NA	NA	NA	260	NA	NA	NA	unreviewed	Predicted	UP000001425: Chromosome	Unsign
p_1499	PM_1	-1.069	0.386169	-2.76823	4	0.0504224	0.117501	NA	0	0	Q6ZEL1	yes	slr5119	NA	NA	Slr5119 protein	NA	NA	NA	NA	NA	NA	NA	NA	NA	NA	NA	256	NA	NA	NA	unreviewed	Predicted	UP000001425: Plasmid pSYSM	Unsign
p_1499	PM_1	-1.069	0.386169	-2.76823	4	0.0504224	0.117501	NA	0	0	Q6YRS8	yes	sll6017 sll6076	NA	NA	Sll6017 protein (Sll6076 protein)	NA	NA	NA	NA	NA	NA	NA	NA	NA	NA	NA	256	NA	NA	NA	unreviewed	Predicted	UP000001425: Plasmid pSYSX	Unsign
p_1499	PM_1	-1.069	0.386169	-2.76823	4	0.0504224	0.117501	NA	0	0	Q6ZEQ3	yes	slr5077	NA	NA	Slr5077 protein	NA	NA	NA	NA	NA	NA	NA	NA	NA	NA	NA	260	NA	NA	NA	unreviewed	Predicted	UP000001425: Plasmid pSYSM	Unsign
p_169	PM_1	-1.06896	0.170027	-6.28699	4	0.00326937	0.0243945	NA	0	0	P72758	no	sll1031	ccmM	NA	Carboxysome assembly protein CcmM (CcmM73) (M73) (Carbon dioxide concentrating mechanism protein CcmM)	FUNCTION: Functions as a scaffold protein for the assembly of beta-carboxysomes, initiates carboxysome assembly via its N-terminal domain binding to CcaA, CcmK and CcmL, Binds HCO(3)-, suggesting it may play a role in the activity or regulation of bicarbonate dehydration (PubMed:17993516), Also initiates carboxysome assembly by coalescing RuBisCO (ribulose bisphosphate carboxylase, rbcL-rbcS) via…	NA	carboxysome [GO:0031470]; structural constituent of carboxysome [GO:0043886]; carbon fixation [GO:0015977]; photosynthesis [GO:0015979]	structural constituent of carboxysome [GO:0043886]	carbon fixation [GO:0015977]; photosynthesis [GO:0015979]	carboxysome [GO:0031470]	SUBCELLULAR LOCATION: Carboxysome {ECO:0000269|PubMed:17993516}, Note=This cyanobacterium makes beta-type carboxysomes, Full length protein associates with the shell portion of carboxysomes, CcmM52 associates with both the soluble and shell portion of carboxysomes, {ECO:0000269|PubMed:17993516},	NA	NA	SUBUNIT: Probably forms homotrimers (Probable), Full length CcmM interacts with CcaA, CcmK1, CcmK2, CcmK4, CcmL, CcmN and itself, while the N-terminus of CcmM (first 249 residues) only interacts with CcaA, CcmM and CcmN, A probable CcmM-CcaA-CcmN complex as well as a CcaA-RuBisCO-CcmM complex can also be isolated (PubMed:17993516), Interacts with full-length CcaA and the first 220 residues of Cca…	NA	687	NA	NA	NA	reviewed	Evidence at protein level	UP000001425: Chromosome	Sign
p_1386	PM_1	-1.05723	0.179987	-5.87393	4	0.00419622	0.0280492	NA	0	0	P73607	no	slr1856	NA	NA	Anti-sigma factor antagonist	NA	NA	anti-sigma factor antagonist activity [GO:0043856]	anti-sigma factor antagonist activity [GO:0043856]	NA	NA	NA	NA	NA	NA	NA	109	NA	NA	NA	unreviewed	Inferred from homology	UP000001425: Chromosome	Sign
p_923	PM_1	-1.05355	0.217434	-4.84535	4	0.00836754	0.0384973	NA	0	0	P72625	no	slr1501	NA	NA	Slr1501 protein	NA	NA	N-acetyltransferase activity [GO:0008080]	N-acetyltransferase activity [GO:0008080]	NA	NA	NA	NA	NA	NA	NA	225	NA	NA	NA	unreviewed	Predicted	UP000001425: Chromosome	Sign
p_2342	PM_1	-1.05253	0.257267	-4.0912	4	0.0149605	0.0537468	NA	0	0	Q6ZEI7	no	slr7011	NA	NA	Uncharacterized protein	NA	NA	NA	NA	NA	NA	NA	NA	NA	NA	NA	975	NA	NA	NA	unreviewed	Predicted	UP000001425: Plasmid pSYSA	Unsign
p_1002	PM_1	-1.0485	0.360179	-2.91104	4	0.0436329	0.107371	NA	0.0714286	0.0714286	P72788	no	slr1788	NA	NA	Slr1788 protein	NA	NA	NA	NA	NA	NA	NA	NA	NA	NA	NA	351	NA	NA	NA	unreviewed	Predicted	UP000001425: Chromosome	Unsign
p_2188	PM_1	-1.04645	0.218722	-4.78438	4	0.00874744	0.0394611	NA	0	0	Q55847	no	sll0470	NA	NA	Sll0470 protein	NA	NA	NA	NA	NA	NA	NA	NA	NA	NA	NA	186	NA	NA	NA	unreviewed	Predicted	UP000001425: Chromosome	Sign
p_2354	PM_1	-1.03998	0.165886	-6.26922	4	0.00330371	0.0244937	NA	0	0	Q6ZEQ0	no	sll5080	NA	NA	Non-heme chloroperoxidase	NA	NA	peroxidase activity [GO:0004601]	peroxidase activity [GO:0004601]	NA	NA	NA	NA	NA	NA	NA	274	NA	NA	NA	unreviewed	Predicted	UP000001425: Plasmid pSYSM	Sign
p_1993	PM_1	-1.03457	0.182113	-5.68095	4	0.00473901	0.0292697	NA	0	0	Q55408	no	slr0581	NA	NA	Slr0581 protein	NA	NA	NA	NA	NA	NA	NA	NA	NA	NA	NA	110	NA	NA	NA	unreviewed	Predicted	UP000001425: Chromosome	Sign
p_21	PM_1	-1.02852	0.209713	-4.9044	4	0.0080186	0.0379921	NA	0	0	P21697	no	sll0199	petE	NA	Plastocyanin	FUNCTION: Participates in electron transfer between P700 and the cytochrome b6-f complex in photosystem I, {ECO:0000255|HAMAP-Rule:MF_00566, ECO:0000269|PubMed:9466912},	NA	plasma membrane-derived thylakoid membrane [GO:0031676]; copper ion binding [GO:0005507]; electron transfer activity [GO:0009055]	copper ion binding [GO:0005507]; electron transfer activity [GO:0009055]	NA	plasma membrane-derived thylakoid membrane [GO:0031676]	SUBCELLULAR LOCATION: Cellular thylakoid membrane {ECO:0000269|PubMed:9466912}; Peripheral membrane protein {ECO:0000269|PubMed:9466912}; Lumenal side {ECO:0000269|PubMed:9466912}, Note=Loosely bound to the thylakoid inner membrane surface (PubMed:9466912),	NA	COFACTOR: Name=Cu(2+); Xref=ChEBI:CHEBI:29036; Evidence={ECO:0000255|HAMAP-Rule:MF_00566, ECO:0000269|PubMed:9466912};	NA	NA	126	NA	NA	NA	reviewed	Evidence at protein level	UP000001425: Chromosome	Sign
p_1484	PM_1	-1.01707	0.291195	-3.49273	4	0.0250607	0.0747967	NA	0.125	0.125	P73819	no	sll1949	NA	NA	Sll1949 protein	NA	NA	NA	NA	NA	NA	NA	NA	NA	NA	NA	247	NA	NA	NA	unreviewed	Predicted	UP000001425: Chromosome	Unsign
p_694	PM_1	-1.01036	0.242915	-4.15933	4	0.0141529	0.0518865	NA	0.125	0.125	Q55121	no	slr0436	ccmO	NA	Carboxysome assembly protein CcmO (Carbon dioxide concentrating mechanism protein CcmO)	FUNCTION: Required for formation of the carboxysome, a polyhedral inclusion where RuBisCO (ribulose bisphosphate carboxylase, rbcL-rbcS) is sequestered, Required for recruitment of major shell protein CcmK2 to the pre-carboxysome, Suggested to be a carboxysome shell protein, {ECO:0000250|UniProtKB:P46205},	NA	carboxysome [GO:0031470]; carbon fixation [GO:0015977]; photosynthesis [GO:0015979]	NA	carbon fixation [GO:0015977]; photosynthesis [GO:0015979]	carboxysome [GO:0031470]	SUBCELLULAR LOCATION: Carboxysome {ECO:0000250|UniProtKB:P46205}, Note=This cyanobacterium makes beta-type carboxysomes, {ECO:0000305},	NA	NA	SUBUNIT: Homooligomerizes, possibly as a trimer, interacts with CcmK in the carboxysome, {ECO:0000250|UniProtKB:P46205},	NA	297	NA	NA	NA	reviewed	Inferred from homology	UP000001425: Chromosome	Unsign
p_1602	PM_1	-1.01032	0.368222	-2.74378	4	0.0517038	0.119887	NA	0.25	0.25	P74108	no	slr1968	NA	NA	Slr1968 protein	NA	NA	NA	NA	NA	NA	NA	NA	NA	NA	NA	934	NA	NA	NA	unreviewed	Predicted	UP000001425: Chromosome	Unsign
p_1497	PM_1	-1.00409	0.227589	-4.41187	4	0.0115838	0.0461553	NA	0	0	P73838	yes	slr1712	NA	NA	Slr1712 protein	NA	NA	NA	NA	NA	NA	NA	NA	NA	NA	NA	268	NA	NA	NA	unreviewed	Predicted	UP000001425: Chromosome	Sign
p_1497	PM_1	-1.00409	0.227589	-4.41187	4	0.0115838	0.0461553	NA	0	0	Q6ZEL1	yes	slr5119	NA	NA	Slr5119 protein	NA	NA	NA	NA	NA	NA	NA	NA	NA	NA	NA	256	NA	NA	NA	unreviewed	Predicted	UP000001425: Plasmid pSYSM	Sign
p_1044	PM_1	-0.999447	0.0918982	-10.8756	4	0.000405741	0.00874598	NA	0	0	P72884	no	NA	rfbB	NA	ABC transporter	NA	NA	membrane [GO:0016020]; ABC-type transporter activity [GO:0140359]; ATP binding [GO:0005524]	ABC-type transporter activity [GO:0140359]; ATP binding [GO:0005524]	NA	membrane [GO:0016020]	NA	NA	NA	NA	NA	430	NA	NA	NA	unreviewed	Inferred from homology	UP000001425: Chromosome	Sign
p_2272	PM_1	-0.994781	0.198834	-5.00309	4	0.00747409	0.0372194	NA	0	0	Q6YRU4	no	sll6060	NA	NA	Sll6060 protein	NA	NA	acyltransferase activity, transferring groups other than amino-acyl groups [GO:0016747]; N-acetyltransferase activity [GO:0008080]	acyltransferase activity, transferring groups other than amino-acyl groups [GO:0016747]; N-acetyltransferase activity [GO:0008080]	NA	NA	NA	NA	NA	NA	NA	177	NA	NA	NA	unreviewed	Predicted	UP000001425: Plasmid pSYSX	Sign
p_255	PM_1	-0.988787	0.121545	-8.13517	4	0.0012421	0.0149052	NA	0	0	P73138	no	sll0990	frmA	NA	S-(hydroxymethyl)glutathione dehydrogenase (EC 1,1,1,284) (Alcohol dehydrogenase class-3) (EC 1,1,1,1) (Alcohol dehydrogenase class-III) (Glutathione-dependent formaldehyde dehydrogenase) (FALDH) (FDH) (GSH-FDH) (EC 1,1,1,-)	NA	CATALYTIC ACTIVITY: Reaction=NADP(+) + S-(hydroxymethyl)glutathione = H(+) + NADPH + S-formylglutathione; Xref=Rhea:RHEA:19981, ChEBI:CHEBI:15378, ChEBI:CHEBI:57688, ChEBI:CHEBI:57783, ChEBI:CHEBI:58349, ChEBI:CHEBI:58758; EC=1,1,1,284; CATALYTIC ACTIVITY: Reaction=NAD(+) + S-(hydroxymethyl)glutathione = H(+) + NADH + S-formylglutathione; Xref=Rhea:RHEA:19985, ChEBI:CHEBI:15378, ChEBI:CHEBI:57540…	cytosol [GO:0005829]; alcohol dehydrogenase activity, zinc-dependent [GO:0004024]; S-(hydroxymethyl)glutathione dehydrogenase activity [GO:0051903]; S-(hydroxymethyl)glutathione dehydrogenase NAD activity [GO:0106322]; S-(hydroxymethyl)glutathione dehydrogenase NADP activity [GO:0106321]; zinc ion binding [GO:0008270]; ethanol oxidation [GO:0006069]; formaldehyde catabolic process [GO:0046294]	alcohol dehydrogenase activity, zinc-dependent [GO:0004024]; S-(hydroxymethyl)glutathione dehydrogenase activity [GO:0051903]; S-(hydroxymethyl)glutathione dehydrogenase NAD activity [GO:0106322]; S-(hydroxymethyl)glutathione dehydrogenase NADP activity [GO:0106321]; zinc ion binding [GO:0008270]	ethanol oxidation [GO:0006069]; formaldehyde catabolic process [GO:0046294]	cytosol [GO:0005829]	SUBCELLULAR LOCATION: Cytoplasm {ECO:0000305},	NA	COFACTOR: Name=Zn(2+); Xref=ChEBI:CHEBI:29105; Evidence={ECO:0000250}; Note=Binds 2 Zn(2+) ions per subunit, {ECO:0000250};	NA	1,1,1,284; 1,1,1,1; 1,1,1,-	369	NA	NA	NA	reviewed	Inferred from homology	UP000001425: Chromosome	Sign
p_1777	PM_1	-0.988499	0.220575	-4.48146	4	0.0109776	0.0449926	NA	0	0	P74480	no	slr1928	NA	NA	Slr1928 protein	NA	NA	integral component of membrane [GO:0016021]	NA	NA	integral component of membrane [GO:0016021]	NA	NA	NA	NA	NA	194	NA	NA	NA	unreviewed	Predicted	UP000001425: Chromosome	Sign
p_1009	PM_1	-0.987349	0.257015	-3.8416	4	0.0184344	0.0614832	NA	0.0833333	0.0833333	P72802	no	NA	mom72	NA	Mitochondrial outer membrane 72K protein	NA	NA	outer membrane-bounded periplasmic space [GO:0030288]	NA	NA	outer membrane-bounded periplasmic space [GO:0030288]	NA	NA	NA	NA	NA	266	NA	NA	NA	unreviewed	Predicted	UP000001425: Chromosome	Unsign
p_278	PM_1	-0.985323	0.297737	-3.30937	4	0.0296719	0.0836274	NA	0	0	P73276	no	slr1147	hik2	NA	Sensor histidine kinase Hik2 (EC 2,7,13,3) (CSK)	FUNCTION: Member of possibly 2 two-component regulatory system(s) Hik2/Rre1 and Hik2/RppA, Transduces PQ (plastoquinone) redox signals to photosystem gene expression machinery during the adjustment of photosystem stoichiometry, Reduced PQ suppresses its autophosphorylation activity (i,e, kinase activity is higher under oxidizing conditions) (Probable), Member of two-component regulatory system Hi…	CATALYTIC ACTIVITY: Reaction=ATP + protein L-histidine = ADP + protein N-phospho-L-histidine,; EC=2,7,13,3; Evidence={ECO:0000269|PubMed:25714549, ECO:0000269|PubMed:26904089};	cytoplasm [GO:0005737]; integral component of plasma membrane [GO:0005887]; 3 iron, 4 sulfur cluster binding [GO:0051538]; histidine phosphotransfer kinase activity [GO:0009927]; metal ion binding [GO:0046872]; phosphorelay sensor kinase activity [GO:0000155]; protein autophosphorylation [GO:0046777]	3 iron, 4 sulfur cluster binding [GO:0051538]; histidine phosphotransfer kinase activity [GO:0009927]; metal ion binding [GO:0046872]; phosphorelay sensor kinase activity [GO:0000155]	protein autophosphorylation [GO:0046777]	cytoplasm [GO:0005737]; integral component of plasma membrane [GO:0005887]	SUBCELLULAR LOCATION: Cytoplasm {ECO:0000305|PubMed:15471853},	NA	COFACTOR: Name=[3Fe-4S] cluster; Xref=ChEBI:CHEBI:21137; Evidence={ECO:0000269|PubMed:31925322}; Note=The 3Fe-4S cluster is redox-responsive, binds 1 cluster per monomer, It is coordinated by Cys-19 and other non-Cys residues, {ECO:0000269|PubMed:31925322};	SUBUNIT: Exists as monomers, tetramers, hexamers and other higher-order oligomers; all are able to autophosphorylate, Upon treatment with 0,5 M NaCl only tetramers are seen, which are probably inactive (PubMed:29290041), Interacts with both RppA and Rre1 (PubMed:26904089), {ECO:0000269|PubMed:26904089, ECO:0000269|PubMed:29290041},	2,7,13,3	434	ACTIVITY REGULATION: Autophosphorylation is inhibited by Na(+) but not by Cl(-) (PubMed:26904089), Reducing agents dithionite, duroquinol and decyl-plastoquinone, but not NADPH or ferredoxin inhibit autophosphorylation, Oxidation of the Fe-S cluster (with potassium ferricyanide) induces a conformational change that is conducive to its autophosphorylation activity (PubMed:31925322), {ECO:0000269|P…	NA	NA	reviewed	Evidence at protein level	UP000001425: Chromosome	Unsign
p_1421	PM_1	-0.975902	0.308152	-3.16695	4	0.0339569	0.0916009	NA	0.25	0.25	P73692	no	slr1809	NA	NA	Slr1809 protein	NA	NA	integral component of membrane [GO:0016021]	NA	NA	integral component of membrane [GO:0016021]	NA	NA	NA	NA	NA	265	NA	NA	NA	unreviewed	Predicted	UP000001425: Chromosome	Unsign
p_195	PM_1	-0.970533	0.339395	-2.8596	4	0.0459482	0.110531	NA	0	0	P72846	no	sll1187	lgt	NA	Phosphatidylglycerol--prolipoprotein diacylglyceryl transferase (EC 2,5,1,145)	FUNCTION: Catalyzes the transfer of the diacylglyceryl group from phosphatidylglycerol to the sulfhydryl group of the N-terminal cysteine of a prolipoprotein, the first step in the formation of mature lipoproteins, {ECO:0000255|HAMAP-Rule:MF_01147},	CATALYTIC ACTIVITY: Reaction=1,2-diacyl-sn-glycero-3-phospho-(1'-sn-glycerol) + L-cysteinyl-[prolipoprotein] = H(+) + S-1,2-diacyl-sn-glyceryl-L-cysteinyl-[prolipoprotein] + sn-glycerol 1-phosphate; Xref=Rhea:RHEA:56712, Rhea:RHEA-COMP:14679, Rhea:RHEA-COMP:14680, ChEBI:CHEBI:15378, ChEBI:CHEBI:29950, ChEBI:CHEBI:57685, ChEBI:CHEBI:64716, ChEBI:CHEBI:140658; EC=2,5,1,145; Evidence={ECO:0000255|HA…	integral component of plasma membrane [GO:0005887]; phosphatidylglycerol-prolipoprotein diacylglyceryl transferase activity [GO:0008961]; lipoprotein biosynthetic process [GO:0042158]	phosphatidylglycerol-prolipoprotein diacylglyceryl transferase activity [GO:0008961]	lipoprotein biosynthetic process [GO:0042158]	integral component of plasma membrane [GO:0005887]	SUBCELLULAR LOCATION: Cell inner membrane {ECO:0000255|HAMAP-Rule:MF_01147}; Multi-pass membrane protein {ECO:0000255|HAMAP-Rule:MF_01147},	PATHWAY: Protein modification; lipoprotein biosynthesis (diacylglyceryl transfer), {ECO:0000255|HAMAP-Rule:MF_01147},	NA	NA	2,5,1,145	283	NA	NA	NA	reviewed	Inferred from homology	UP000001425: Chromosome	Unsign
p_17	PM_1	-0.96932	0.32079	-3.02166	4	0.0390993	0.0996969	NA	0	0	P19569	no	slr0737	psaD	NA	Photosystem I reaction center subunit II (Photosystem I 16 kDa polypeptide) (PSI-D)	FUNCTION: PsaD can form complexes with ferredoxin and ferredoxin-oxidoreductase in photosystem I (PS I) reaction center,	NA	photosystem I reaction center [GO:0009538]; plasma membrane-derived photosystem I [GO:0030094]; photosynthesis [GO:0015979]	NA	photosynthesis [GO:0015979]	photosystem I reaction center [GO:0009538]; plasma membrane-derived photosystem I [GO:0030094]	NA	NA	NA	SUBUNIT: PS I from Synechocystis PCC 6803 contains seven different polypeptides, The polypeptide corresponding to subunit II from higher plants is missing,	NA	141	NA	NA	NA	reviewed	Evidence at protein level	UP000001425: Chromosome	Unsign
p_2114	PM_1	-0.966687	0.339173	-2.85013	4	0.0463896	0.110878	NA	0	0	Q55659	no	sll0022	NA	NA	Sll0022 protein	NA	NA	NA	NA	NA	NA	NA	NA	NA	NA	NA	249	NA	NA	NA	unreviewed	Predicted	UP000001425: Chromosome	Unsign
p_873	PM_1	-0.959813	0.144096	-6.66095	4	0.00263885	0.0214584	NA	0.0357143	0.0357143	Q55898	no	sll0290	ppk	NA	Polyphosphate kinase (EC 2,7,4,1) (ATP-polyphosphate phosphotransferase) (Polyphosphoric acid kinase)	FUNCTION: Catalyzes the reversible transfer of the terminal phosphate of ATP to form a long-chain polyphosphate (polyP), {ECO:0000255|HAMAP-Rule:MF_00347},	CATALYTIC ACTIVITY: Reaction=[phosphate](n) + ATP = [phosphate](n+1) + ADP; Xref=Rhea:RHEA:19573, Rhea:RHEA-COMP:9859, Rhea:RHEA-COMP:14280, ChEBI:CHEBI:16838, ChEBI:CHEBI:30616, ChEBI:CHEBI:456216; EC=2,7,4,1; Evidence={ECO:0000255|HAMAP-Rule:MF_00347};	polyphosphate kinase complex [GO:0009358]; ATP binding [GO:0005524]; metal ion binding [GO:0046872]; polyphosphate kinase activity [GO:0008976]; polyphosphate biosynthetic process [GO:0006799]	ATP binding [GO:0005524]; metal ion binding [GO:0046872]; polyphosphate kinase activity [GO:0008976]	polyphosphate biosynthetic process [GO:0006799]	polyphosphate kinase complex [GO:0009358]	NA	NA	COFACTOR: Name=Mg(2+); Xref=ChEBI:CHEBI:18420; Evidence={ECO:0000255|HAMAP-Rule:MF_00347};	NA	2,7,4,1	728	NA	NA	NA	reviewed	Inferred from homology	UP000001425: Chromosome	Sign
p_2273	PM_1	-0.95289	0.159866	-5.96054	4	0.00397753	0.0269177	NA	0	0	Q6YRU8	no	slr6056	NA	NA	Slr6056 protein	NA	NA	DNA binding [GO:0003677]	DNA binding [GO:0003677]	NA	NA	NA	NA	NA	NA	NA	119	NA	NA	NA	unreviewed	Predicted	UP000001425: Plasmid pSYSX	Sign
p_564	PM_1	-0.948938	0.237183	-4.00088	4	0.0161183	0.0568537	NA	0	0	P74361	yes	slr1641	clpB2	NA	Chaperone protein ClpB 2	FUNCTION: Part of a stress-induced multi-chaperone system, it is involved in the recovery of the cell from heat-induced damage, in cooperation with DnaK, DnaJ and GrpE, Acts before DnaK, in the processing of protein aggregates, Protein binding stimulates the ATPase activity; ATP hydrolysis unfolds the denatured protein aggregates, which probably helps expose new hydrophobic binding sites on the s…	NA	cytoplasm [GO:0005737]; ATP binding [GO:0005524]; ATP hydrolysis activity [GO:0016887]; cellular response to heat [GO:0034605]; protein refolding [GO:0042026]	ATP binding [GO:0005524]; ATP hydrolysis activity [GO:0016887]	cellular response to heat [GO:0034605]; protein refolding [GO:0042026]	cytoplasm [GO:0005737]	SUBCELLULAR LOCATION: Cytoplasm {ECO:0000305},	NA	NA	SUBUNIT: Homohexamer, The oligomerization is ATP-dependent (By similarity), {ECO:0000250},	NA	872	NA	NA	NA	reviewed	Inferred from homology	UP000001425: Chromosome	Unsign
p_564	PM_1	-0.948938	0.237183	-4.00088	4	0.0161183	0.0568537	NA	0	0	P74459	yes	slr0156	clpB1	NA	Chaperone protein ClpB 1	FUNCTION: Part of a stress-induced multi-chaperone system, it is involved in the recovery of the cell from heat-induced damage, in cooperation with DnaK, DnaJ and GrpE, Acts before DnaK, in the processing of protein aggregates, Protein binding stimulates the ATPase activity; ATP hydrolysis unfolds the denatured protein aggregates, which probably helps expose new hydrophobic binding sites on the s…	NA	cytoplasm [GO:0005737]; ATP binding [GO:0005524]; ATP hydrolysis activity [GO:0016887]; cellular response to heat [GO:0034605]; protein refolding [GO:0042026]	ATP binding [GO:0005524]; ATP hydrolysis activity [GO:0016887]	cellular response to heat [GO:0034605]; protein refolding [GO:0042026]	cytoplasm [GO:0005737]	SUBCELLULAR LOCATION: Cytoplasm {ECO:0000305},	NA	NA	SUBUNIT: Homohexamer, The oligomerization is ATP-dependent (By similarity), {ECO:0000250},	NA	898	NA	NA	NA	reviewed	Inferred from homology	UP000001425: Chromosome	Unsign
p_714	PM_1	-0.947414	0.103302	-9.17135	4	0.000784798	0.0114906	NA	0	0	Q55200	no	sll0679	sphX	NA	Protein SphX	FUNCTION: May be involved in the system for phosphate transport across the cytoplasmic membrane, {ECO:0000250},	NA	phosphate ion binding [GO:0042301]	phosphate ion binding [GO:0042301]	NA	NA	NA	NA	NA	NA	NA	336	NA	NA	NA	reviewed	Inferred from homology	UP000001425: Chromosome	Sign
p_1038	PM_1	-0.945771	0.198039	-4.77567	4	0.00880339	0.039488	NA	0	0	P72868	no	sll0931	NA	NA	Sll0931 protein	NA	NA	integral component of membrane [GO:0016021]	NA	NA	integral component of membrane [GO:0016021]	NA	NA	NA	NA	NA	156	NA	NA	NA	unreviewed	Predicted	UP000001425: Chromosome	Sign
p_1509	PM_1	-0.936525	0.223845	-4.18381	4	0.0138756	0.0514555	NA	0	0	P73865	no	sll1590	NA	NA	Sensory transduction histidine kinase	NA	NA	integral component of plasma membrane [GO:0005887]; histidine phosphotransfer kinase activity [GO:0009927]; phosphorelay sensor kinase activity [GO:0000155]; protein autophosphorylation [GO:0046777]	histidine phosphotransfer kinase activity [GO:0009927]; phosphorelay sensor kinase activity [GO:0000155]	protein autophosphorylation [GO:0046777]	integral component of plasma membrane [GO:0005887]	NA	NA	NA	NA	NA	350	NA	NA	NA	unreviewed	Predicted	UP000001425: Chromosome	Unsign
p_1853	PM_1	-0.932257	0.197342	-4.72408	4	0.00914399	0.0403932	NA	0	0	P74639	no	ssr1256	NA	NA	Ssr1256 protein	NA	NA	NA	NA	NA	NA	NA	NA	NA	NA	NA	85	NA	NA	NA	unreviewed	Predicted	UP000001425: Chromosome	Sign
p_2348	PM_1	-0.9315	0.0602116	-15.4705	4	0.000101891	0.00479914	NA	0	0	Q6ZEK6	yes	slr5124	NA	NA	Slr5124 protein	NA	NA	NA	NA	NA	NA	NA	NA	NA	NA	NA	276	NA	NA	NA	unreviewed	Predicted	UP000001425: Plasmid pSYSM	Sign
p_2348	PM_1	-0.9315	0.0602116	-15.4705	4	0.000101891	0.00479914	NA	0	0	Q6ZEP8	yes	slr5082	NA	NA	Slr5082 protein	NA	NA	NA	NA	NA	NA	NA	NA	NA	NA	NA	276	NA	NA	NA	unreviewed	Predicted	UP000001425: Plasmid pSYSM	Sign
p_2348	PM_1	-0.9315	0.0602116	-15.4705	4	0.000101891	0.00479914	NA	0	0	P73620	yes	sll1774	NA	NA	Sll1774 protein	NA	NA	NA	NA	NA	NA	NA	NA	NA	NA	NA	260	NA	NA	NA	unreviewed	Predicted	UP000001425: Chromosome	Sign
p_2348	PM_1	-0.9315	0.0602116	-15.4705	4	0.000101891	0.00479914	NA	0	0	Q6YRS8	yes	sll6017 sll6076	NA	NA	Sll6017 protein (Sll6076 protein)	NA	NA	NA	NA	NA	NA	NA	NA	NA	NA	NA	256	NA	NA	NA	unreviewed	Predicted	UP000001425: Plasmid pSYSX	Sign
p_2348	PM_1	-0.9315	0.0602116	-15.4705	4	0.000101891	0.00479914	NA	0	0	Q6ZEL2	yes	slr5118	NA	NA	Slr5118 protein	NA	NA	NA	NA	NA	NA	NA	NA	NA	NA	NA	272	NA	NA	NA	unreviewed	Predicted	UP000001425: Plasmid pSYSM	Sign
p_458	PM_1	-0.927805	0.275936	-3.36239	4	0.0282421	0.0809699	NA	0	0	P73954	no	slr1513	NA	NA	Membrane-associated protein slr1513	NA	NA	plasma membrane-derived thylakoid membrane [GO:0031676]	NA	NA	plasma membrane-derived thylakoid membrane [GO:0031676]	SUBCELLULAR LOCATION: Cellular thylakoid membrane {ECO:0000305}; Peripheral membrane protein {ECO:0000305}; Cytoplasmic side {ECO:0000305}, Cell membrane {ECO:0000305}; Peripheral membrane protein {ECO:0000305}; Cytoplasmic side {ECO:0000305},	NA	NA	NA	NA	110	NA	NA	NA	reviewed	Evidence at protein level	UP000001425: Chromosome	Unsign
p_2306	PM_1	-0.927016	0.142044	-6.52628	4	0.00284704	0.0223371	NA	0	0	Q6ZE99	no	slr7099	NA	NA	Uncharacterized protein	NA	NA	NA	NA	NA	NA	NA	NA	NA	NA	NA	196	NA	NA	NA	unreviewed	Predicted	UP000001425: Plasmid pSYSA	Sign
p_1739	PM_1	-0.920255	0.220583	-4.17193	4	0.0140093	0.0516171	NA	0	0	P74403	no	sll0264	NA	NA	Sll0264 protein	NA	NA	cytoplasm [GO:0005737]; integral component of membrane [GO:0016021]; 2 iron, 2 sulfur cluster binding [GO:0051537]; ketosteroid monooxygenase activity [GO:0047086]; metal ion binding [GO:0046872]; oxidoreductase activity [GO:0016491]	2 iron, 2 sulfur cluster binding [GO:0051537]; ketosteroid monooxygenase activity [GO:0047086]; metal ion binding [GO:0046872]; oxidoreductase activity [GO:0016491]	NA	cytoplasm [GO:0005737]; integral component of membrane [GO:0016021]	NA	NA	NA	NA	NA	396	NA	NA	NA	unreviewed	Predicted	UP000001425: Chromosome	Unsign
p_1043	PM_1	-0.904681	0.327407	-2.76317	4	0.0506847	0.117858	NA	0	0	P72883	no	slr0981	NA	NA	Slr0981 protein	NA	NA	NA	NA	NA	NA	NA	NA	NA	NA	NA	187	NA	NA	NA	unreviewed	Predicted	UP000001425: Chromosome	Unsign
p_2126	PM_1	-0.90345	0.0709028	-12.7421	4	0.000218555	0.00652304	NA	0.142857	0.142857	Q55683	no	NA	ponA	NA	Peptidoglycan glycosyltransferase (EC 2,4,1,129)	NA	CATALYTIC ACTIVITY: Reaction=[GlcNAc-(1->4)-Mur2Ac(oyl-L-Ala-gamma-D-Glu-L-Lys-D-Ala-D-Ala)](n)-di-trans,octa-cis-undecaprenyl diphosphate + beta-D-GlcNAc-(1->4)-Mur2Ac(oyl-L-Ala-gamma-D-Glu-L-Lys-D-Ala-D-Ala)-di-trans,octa-cis-undecaprenyl diphosphate = [GlcNAc-(1->4)-Mur2Ac(oyl-L-Ala-gamma-D-Glu-L-Lys-D-Ala-D-Ala)](n+1)-di-trans-octa-cis-undecaprenyl diphosphate + di-trans,octa-cis-undecaprenyl…	integral component of membrane [GO:0016021]; carboxypeptidase activity [GO:0004180]; penicillin binding [GO:0008658]; peptidoglycan glycosyltransferase activity [GO:0008955]; peptidoglycan biosynthetic process [GO:0009252]; response to antibiotic [GO:0046677]	carboxypeptidase activity [GO:0004180]; penicillin binding [GO:0008658]; peptidoglycan glycosyltransferase activity [GO:0008955]	peptidoglycan biosynthetic process [GO:0009252]; response to antibiotic [GO:0046677]	integral component of membrane [GO:0016021]	NA	NA	NA	NA	2,4,1,129	885	NA	NA	NA	unreviewed	Predicted	UP000001425: Chromosome	Sign
p_510	PM_1	-0.900588	0.227081	-3.96593	4	0.0165951	0.0574048	NA	0.25	0.25	P74199	no	slr1285	hik34	NA	Sensor histidine kinase Hik34 (EC 2,7,13,3)	FUNCTION: Member of a two-component system Hik34/Rre1, controlling expression of at least 20 genes in response to hyperosmotic stress (0,5 M sorbitol) or salt (0,5 M NaCl) (PubMed:15471853, PubMed:15805106, PubMed:19411329), Represses expression of heat shock genes under normal growth conditions (PubMed:15965020), Required for survival of long-term heat shock exposure (PubMed:25738257), {ECO:0000…	CATALYTIC ACTIVITY: Reaction=ATP + protein L-histidine = ADP + protein N-phospho-L-histidine,; EC=2,7,13,3; Evidence={ECO:0000269|PubMed:15965020};	phosphorelay sensor kinase activity [GO:0000155]	phosphorelay sensor kinase activity [GO:0000155]	NA	NA	NA	NA	NA	NA	2,7,13,3	464	NA	NA	NA	reviewed	Evidence at protein level	UP000001425: Chromosome	Unsign
p_1984	PM_1	-0.894868	0.268171	-3.33692	4	0.0289185	0.0823009	NA	0	0	Q55386	no	slr0924	NA	NA	Slr0924 protein	NA	NA	outer membrane-bounded periplasmic space [GO:0030288]; protein transport [GO:0015031]	NA	protein transport [GO:0015031]	outer membrane-bounded periplasmic space [GO:0030288]	NA	NA	NA	NA	NA	286	NA	NA	NA	unreviewed	Predicted	UP000001425: Chromosome	Unsign
p_1381	PM_1	-0.891086	0.178068	-5.00419	4	0.00746827	0.0372194	NA	0	0	P73601	no	sll1784	NA	NA	Sll1784 protein	NA	NA	outer membrane-bounded periplasmic space [GO:0030288]	NA	NA	outer membrane-bounded periplasmic space [GO:0030288]	NA	NA	NA	NA	NA	267	NA	NA	NA	unreviewed	Predicted	UP000001425: Chromosome	Sign
p_1415	PM_1	-0.891066	0.108908	-8.18179	4	0.00121534	0.0149052	NA	0	0	P73681	no	slr2144	NA	NA	Slr2144 protein	NA	NA	outer membrane-bounded periplasmic space [GO:0030288]	NA	NA	outer membrane-bounded periplasmic space [GO:0030288]	NA	NA	NA	NA	NA	301	NA	NA	NA	unreviewed	Predicted	UP000001425: Chromosome	Sign
p_1110	PM_1	-0.877725	0.312085	-2.81245	4	0.0481967	0.11368	NA	0.166667	0.166667	P73012	no	slr1048	sbcC	NA	Nuclease SbcCD subunit C	FUNCTION: SbcCD cleaves DNA hairpin structures, These structures can inhibit DNA replication and are intermediates in certain DNA recombination reactions, The complex acts as a 3'->5' double strand exonuclease that can open hairpins, It also has a 5' single-strand endonuclease activity, {ECO:0000256|RuleBase:RU363070},	NA	endonuclease activity [GO:0004519]; exonuclease activity [GO:0004527]; DNA recombination [GO:0006310]; DNA replication [GO:0006260]	endonuclease activity [GO:0004519]; exonuclease activity [GO:0004527]	DNA recombination [GO:0006310]; DNA replication [GO:0006260]	NA	NA	NA	NA	SUBUNIT: Heterodimer of SbcC and SbcD, {ECO:0000256|RuleBase:RU363070},	NA	1006	NA	NA	NA	unreviewed	Inferred from homology	UP000001425: Chromosome	Unsign
p_2164	PM_1	-0.874441	0.202721	-4.31353	4	0.0125111	0.0479131	NA	0	0	Q55771	no	NA	hdrB	NA	Heterodisulfide reductase subunit B	NA	NA	NA	NA	NA	NA	NA	NA	NA	NA	NA	301	NA	NA	NA	unreviewed	Predicted	UP000001425: Chromosome	Sign
p_2030	PM_1	-0.866085	0.200322	-4.32347	4	0.0124134	0.0477593	NA	0.166667	0.166667	Q55481	no	sll0507	corA	NA	Magnesium transport protein CorA	FUNCTION: Mediates influx of magnesium ions, {ECO:0000256|RuleBase:RU362010},	NA	integral component of plasma membrane [GO:0005887]; cobalt ion binding [GO:0050897]; cobalt ion transmembrane transporter activity [GO:0015087]; magnesium ion binding [GO:0000287]; magnesium ion transmembrane transporter activity [GO:0015095]	cobalt ion binding [GO:0050897]; cobalt ion transmembrane transporter activity [GO:0015087]; magnesium ion binding [GO:0000287]; magnesium ion transmembrane transporter activity [GO:0015095]	NA	integral component of plasma membrane [GO:0005887]	SUBCELLULAR LOCATION: Membrane {ECO:0000256|ARBA:ARBA00004141, ECO:0000256|RuleBase:RU362010}; Multi-pass membrane protein {ECO:0000256|ARBA:ARBA00004141, ECO:0000256|RuleBase:RU362010},	NA	NA	NA	NA	387	NA	NA	NA	unreviewed	Inferred from homology	UP000001425: Chromosome	Sign
p_109	PM_1	-0.866047	0.188423	-4.59629	4	0.010059	0.0424226	NA	0	0	P54206	no	slr0012	cbbS	rbcS	Ribulose bisphosphate carboxylase small subunit (RuBisCO small subunit)	FUNCTION: RuBisCO catalyzes two reactions: the carboxylation of D-ribulose 1,5-bisphosphate, the primary event in carbon dioxide fixation, as well as the oxidative fragmentation of the pentose substrate in the photorespiration process, Both reactions occur simultaneously and in competition at the same active site, Although the small subunit is not catalytic it is essential for maximal activity, {…	NA	carboxysome [GO:0031470]; photorespiration [GO:0009853]; reductive pentose-phosphate cycle [GO:0019253]	NA	photorespiration [GO:0009853]; reductive pentose-phosphate cycle [GO:0019253]	carboxysome [GO:0031470]	SUBCELLULAR LOCATION: Carboxysome {ECO:0000255|HAMAP-Rule:MF_00859, ECO:0000269|PubMed:17993516}, Note=This cyanobacterium makes beta-type carboxysomes, RuBisCO associates with both the internal and shell portion of carboxysomes (PubMed:17993516), In the carboxysome RuBisCO is organized into a paracrystalline array (By similarity), {ECO:0000250|UniProtKB:Q31NB2, ECO:0000269|PubMed:17993516},	NA	NA	SUBUNIT: Heterohexadecamer of 8 large and 8 small subunits, RuBisCO interacts with the C-terminus of CcmM, and can be found in complexes that also include carbonic anhydrase (ccaA) (PubMed:17993516), {ECO:0000269|PubMed:17993516},	NA	113	NA	NA	MISCELLANEOUS: The basic functional RuBisCO is composed of a large chain homodimer in a 'head-to-tail' conformation, In form I RuBisCO this homodimer is arranged in a barrel-like tetramer with the small subunits forming a tetrameric 'cap' on each end of the 'barrel', {ECO:0000255|HAMAP-Rule:MF_00859},	reviewed	Evidence at protein level	UP000001425: Chromosome	Sign
p_1186	PM_1	-0.852971	0.135524	-6.29385	4	0.00325622	0.0243945	NA	0	0	P73173	no	NA	pilJ	NA	PilJ protein	NA	NA	integral component of membrane [GO:0016021]; transmembrane signaling receptor activity [GO:0004888]; chemotaxis [GO:0006935]; signal transduction [GO:0007165]	transmembrane signaling receptor activity [GO:0004888]	chemotaxis [GO:0006935]; signal transduction [GO:0007165]	integral component of membrane [GO:0016021]	NA	NA	NA	NA	NA	953	NA	NA	NA	unreviewed	Predicted	UP000001425: Chromosome	Sign
p_1752	PM_1	-0.848854	0.181345	-4.68089	4	0.00944144	0.0410068	NA	0	0	P74439	no	slr0407	NA	NA	Slr0407 protein	NA	NA	methyltransferase activity [GO:0008168]	methyltransferase activity [GO:0008168]	NA	NA	NA	NA	NA	NA	NA	270	NA	NA	NA	unreviewed	Predicted	UP000001425: Chromosome	Sign
p_1062	PM_1	-0.848008	0.183264	-4.62726	4	0.00982741	0.0417613	NA	0	0	P72907	no	slr1071	NA	NA	Slr1071 protein	NA	NA	NA	NA	NA	NA	NA	NA	NA	NA	NA	268	NA	NA	NA	unreviewed	Predicted	UP000001425: Chromosome	Sign
p_305	PM_1	-0.842389	0.1953	-4.3133	4	0.0125134	0.0479131	NA	0	0	P73315	no	sll1803	rplV	rpl22	50S ribosomal protein L22	FUNCTION: This protein binds specifically to 23S rRNA; its binding is stimulated by other ribosomal proteins, e,g, L4, L17, and L20, It is important during the early stages of 50S assembly, It makes multiple contacts with different domains of the 23S rRNA in the assembled 50S subunit and ribosome (By similarity), {ECO:0000255|HAMAP-Rule:MF_01331},; FUNCTION: The globular domain of the protein is …	NA	cytosolic large ribosomal subunit [GO:0022625]; large ribosomal subunit [GO:0015934]; rRNA binding [GO:0019843]; structural constituent of ribosome [GO:0003735]; ribosome assembly [GO:0042255]; translation [GO:0006412]	rRNA binding [GO:0019843]; structural constituent of ribosome [GO:0003735]	ribosome assembly [GO:0042255]; translation [GO:0006412]	cytosolic large ribosomal subunit [GO:0022625]; large ribosomal subunit [GO:0015934]	NA	NA	NA	SUBUNIT: Part of the 50S ribosomal subunit, {ECO:0000255|HAMAP-Rule:MF_01331},	NA	121	NA	NA	NA	reviewed	Inferred from homology	UP000001425: Chromosome	Sign
p_1048	PM_1	-0.83563	0.100421	-8.3213	4	0.00113944	0.0144163	NA	0	0	P72888	no	slr1610	NA	NA	Slr1610 protein	NA	NA	methyltransferase activity [GO:0008168]	methyltransferase activity [GO:0008168]	NA	NA	NA	NA	NA	NA	NA	433	NA	NA	NA	unreviewed	Predicted	UP000001425: Chromosome	Sign
p_154	PM_1	-0.832814	0.121156	-6.87388	4	0.00234652	0.0202322	NA	0	0	P72704	no	sll0227	NA	NA	Probable peptidyl-prolyl cis-trans isomerase sll0227 (PPIase sll0227) (EC 5,2,1,8) (Rotamase sll0227)	FUNCTION: PPIases accelerate the folding of proteins, It catalyzes the cis-trans isomerization of proline imidic peptide bonds in oligopeptides,	CATALYTIC ACTIVITY: Reaction=[protein]-peptidylproline (omega=180) = [protein]-peptidylproline (omega=0); Xref=Rhea:RHEA:16237, Rhea:RHEA-COMP:10747, Rhea:RHEA-COMP:10748, ChEBI:CHEBI:83833, ChEBI:CHEBI:83834; EC=5,2,1,8;	outer membrane-bounded periplasmic space [GO:0030288]; peptidyl-prolyl cis-trans isomerase activity [GO:0003755]; protein folding [GO:0006457]	peptidyl-prolyl cis-trans isomerase activity [GO:0003755]	protein folding [GO:0006457]	outer membrane-bounded periplasmic space [GO:0030288]	NA	NA	NA	NA	5,2,1,8	246	NA	NA	NA	reviewed	Inferred from homology	UP000001425: Chromosome	Sign
p_597	PM_1	-0.828648	0.170181	-4.8692	4	0.00822442	0.0384046	NA	0	0	P74505	no	slr1943	NA	NA	Uncharacterized glycosyltransferase slr1943 (EC 2,4,-,-)	NA	NA	integral component of membrane [GO:0016021]; plasma membrane [GO:0005886]; glycosyltransferase activity [GO:0016757]	glycosyltransferase activity [GO:0016757]	NA	integral component of membrane [GO:0016021]; plasma membrane [GO:0005886]	SUBCELLULAR LOCATION: Cell membrane {ECO:0000305}; Multi-pass membrane protein {ECO:0000305},	NA	NA	NA	2,4,-,-	331	NA	NA	NA	reviewed	Inferred from homology	UP000001425: Chromosome	Sign
p_1823	PM_1	-0.827912	0.157408	-5.25965	4	0.00625597	0.0338429	NA	0	0	P74577	no	sll0623	NA	NA	Sll0623 protein	NA	NA	NA	NA	NA	NA	NA	NA	NA	NA	NA	262	NA	NA	NA	unreviewed	Predicted	UP000001425: Chromosome	Sign
p_2232	PM_1	-0.818743	0.12043	-6.79848	4	0.00244523	0.020771	NA	0	0	Q55957	no	sll0777	NA	NA	Sll0777 protein	NA	NA	integral component of membrane [GO:0016021]; peptidase activity [GO:0008233]	peptidase activity [GO:0008233]	NA	integral component of membrane [GO:0016021]	NA	NA	NA	NA	NA	305	NA	NA	NA	unreviewed	Predicted	UP000001425: Chromosome	Sign
p_689	PM_1	-0.815191	0.0584513	-13.9465	4	0.000153303	0.00548461	NA	0	0	Q55087	no	sll1091	chlP	NA	Geranylgeranyl diphosphate reductase (EC 1,3,1,83) (Geranylgeranyl reductase)	FUNCTION: Catalyzes the stepwise hydrogenation of geranylgeraniol to phytol during chlorophyll A (ChlA) biosynthesis,	CATALYTIC ACTIVITY: Reaction=3 NADP(+) + phytyl diphosphate = geranylgeranyl diphosphate + 3 H(+) + 3 NADPH; Xref=Rhea:RHEA:26229, ChEBI:CHEBI:15378, ChEBI:CHEBI:57533, ChEBI:CHEBI:57783, ChEBI:CHEBI:58349, ChEBI:CHEBI:75434; EC=1,3,1,83;	FAD binding [GO:0071949]; geranylgeranyl diphosphate reductase activity [GO:0102067]; geranylgeranyl reductase activity [GO:0045550]; chlorophyll biosynthetic process [GO:0015995]; photosynthesis [GO:0015979]	FAD binding [GO:0071949]; geranylgeranyl diphosphate reductase activity [GO:0102067]; geranylgeranyl reductase activity [GO:0045550]	chlorophyll biosynthetic process [GO:0015995]; photosynthesis [GO:0015979]	NA	NA	PATHWAY: Porphyrin-containing compound metabolism; chlorophyll biosynthesis,	NA	NA	1,3,1,83	407	NA	NA	NA	reviewed	Inferred from homology	UP000001425: Chromosome	Sign
p_2154	PM_1	-0.814873	0.189688	-4.29587	4	0.012687	0.0484981	NA	0	0	Q55748	no	slr0421	NA	NA	Slr0421 protein	NA	NA	NA	NA	NA	NA	NA	NA	NA	NA	NA	249	NA	NA	NA	unreviewed	Predicted	UP000001425: Chromosome	Sign
p_2166	PM_1	-0.811848	0.142478	-5.69807	4	0.00468749	0.0292697	NA	0	0	Q55776	no	sll0180	NA	NA	Sll0180 protein	NA	NA	efflux pump complex [GO:1990281]; efflux transmembrane transporter activity [GO:0015562]	efflux transmembrane transporter activity [GO:0015562]	NA	efflux pump complex [GO:1990281]	NA	NA	NA	NA	NA	501	NA	NA	NA	unreviewed	Inferred from homology	UP000001425: Chromosome	Sign
p_210	PM_1	-0.808874	0.156856	-5.1568	4	0.00671284	0.0349538	NA	0.0434783	0.0434783	P72929	no	sll1021	NA	NA	Flotillin family inner membrane protein sll1021	FUNCTION: Found in functional membrane microdomains (FMM) that may be equivalent to eukaryotic membrane rafts, FMMs are highly dynamic and increase in number as cells age, Flotillins are thought to be important factors in membrane fluidity, {ECO:0000250|UniProtKB:O32076},	NA	integral component of membrane [GO:0016021]; membrane raft [GO:0045121]; plasma membrane [GO:0005886]; protein localization to plasma membrane [GO:0072659]	NA	protein localization to plasma membrane [GO:0072659]	integral component of membrane [GO:0016021]; membrane raft [GO:0045121]; plasma membrane [GO:0005886]	SUBCELLULAR LOCATION: Cell inner membrane {ECO:0000305}; Single-pass membrane protein {ECO:0000255}, Membrane raft {ECO:0000250|UniProtKB:O32076}; Single-pass membrane protein {ECO:0000255},	NA	NA	SUBUNIT: Homooligomerizes, {ECO:0000250|UniProtKB:O32076},	NA	673	NA	NA	NA	reviewed	Inferred from homology	UP000001425: Chromosome	Sign
p_354	PM_1	-0.807847	0.0596402	-13.5453	4	0.000171939	0.00565791	NA	0	0	P73492	no	ssr2061	NA	NA	Probable glutaredoxin ssr2061	FUNCTION: Has a glutathione-disulfide oxidoreductase activity in the presence of NADPH and glutathione reductase, Reduces low molecular weight disulfides and proteins (By similarity), {ECO:0000250},	NA	cytoplasm [GO:0005737]; glutathione disulfide oxidoreductase activity [GO:0015038]; glutathione oxidoreductase activity [GO:0097573]; glutathione-disulfide reductase (NADPH) activity [GO:0004362]; cell redox homeostasis [GO:0045454]; cellular response to oxidative stress [GO:0034599]; glutathione metabolic process [GO:0006749]	glutathione disulfide oxidoreductase activity [GO:0015038]; glutathione-disulfide reductase (NADPH) activity [GO:0004362]; glutathione oxidoreductase activity [GO:0097573]	cell redox homeostasis [GO:0045454]; cellular response to oxidative stress [GO:0034599]; glutathione metabolic process [GO:0006749]	cytoplasm [GO:0005737]	NA	NA	NA	NA	NA	88	NA	NA	NA	reviewed	Evidence at protein level	UP000001425: Chromosome	Sign
p_66	PM_1	-0.791033	0.0724986	-10.911	4	0.000400641	0.00871675	NA	0	0	P37979	no	slr1860	icfG	NA	Protein IcfG	FUNCTION: Involved in cross-regulation of inorganic carbon and glucose metabolisms,	NA	integral component of plasma membrane [GO:0005887]; phosphatase activity [GO:0016791]; transmembrane signaling receptor activity [GO:0004888]; chemotaxis [GO:0006935]; signal transduction [GO:0007165]	phosphatase activity [GO:0016791]; transmembrane signaling receptor activity [GO:0004888]	chemotaxis [GO:0006935]; signal transduction [GO:0007165]	integral component of plasma membrane [GO:0005887]	NA	NA	NA	NA	NA	634	NA	NA	NA	reviewed	Predicted	UP000001425: Chromosome	Sign
p_766	PM_1	-0.787869	0.191953	-4.1045	4	0.0147985	0.0533296	NA	0.1	0.1	Q55510	no	sll0535	clpX	NA	ATP-dependent Clp protease ATP-binding subunit ClpX	FUNCTION: ATP-dependent specificity component of the Clp protease, It directs the protease to specific substrates, Can perform chaperone functions in the absence of ClpP, {ECO:0000255|HAMAP-Rule:MF_00175},	NA	ATP binding [GO:0005524]; ATP hydrolysis activity [GO:0016887]; protein dimerization activity [GO:0046983]; unfolded protein binding [GO:0051082]; zinc ion binding [GO:0008270]; cell division [GO:0051301]; protein catabolic process [GO:0030163]; protein folding [GO:0006457]; proteolysis [GO:0006508]	ATP binding [GO:0005524]; ATP hydrolysis activity [GO:0016887]; protein dimerization activity [GO:0046983]; unfolded protein binding [GO:0051082]; zinc ion binding [GO:0008270]	cell division [GO:0051301]; protein catabolic process [GO:0030163]; protein folding [GO:0006457]; proteolysis [GO:0006508]	NA	NA	NA	NA	SUBUNIT: Component of the ClpX-ClpP complex, Forms a hexameric ring that, in the presence of ATP, binds to fourteen ClpP subunits assembled into a disk-like structure with a central cavity, resembling the structure of eukaryotic proteasomes, {ECO:0000255|HAMAP-Rule:MF_00175},	NA	445	NA	NA	NA	reviewed	Inferred from homology	UP000001425: Chromosome	Unsign
p_859	PM_1	-0.779001	0.0957085	-8.13931	4	0.00123969	0.0149052	NA	0	0	Q55837	no	slr0516	NA	NA	Uncharacterized protein slr0516	NA	NA	NA	NA	NA	NA	NA	NA	NA	NA	NA	166	NA	NA	NA	reviewed	Predicted	UP000001425: Chromosome	Sign
p_1581	PM_1	-0.772078	0.126375	-6.10942	4	0.00363333	0.025946	NA	0	0	P74044	no	NA	ctaC	NA	Cytochrome c oxidase subunit 2 (EC 7,1,1,9)	FUNCTION: Subunits I and II form the functional core of the enzyme complex, Electrons originating in cytochrome c are transferred via heme a and Cu(A) to the binuclear center formed by heme a3 and Cu(B), {ECO:0000256|RuleBase:RU004024},	CATALYTIC ACTIVITY: Reaction=4 Fe(II)-[cytochrome c] + 8 H(+)(in) + O2 = 4 Fe(III)-[cytochrome c] + 4 H(+)(out) + 2 H2O; Xref=Rhea:RHEA:11436, Rhea:RHEA-COMP:10350, Rhea:RHEA-COMP:14399, ChEBI:CHEBI:15377, ChEBI:CHEBI:15378, ChEBI:CHEBI:15379, ChEBI:CHEBI:29033, ChEBI:CHEBI:29034; EC=7,1,1,9; Evidence={ECO:0000256|RuleBase:RU004024};	integral component of membrane [GO:0016021]; plasma membrane [GO:0005886]; respirasome [GO:0070469]; copper ion binding [GO:0005507]; cytochrome-c oxidase activity [GO:0004129]	copper ion binding [GO:0005507]; cytochrome-c oxidase activity [GO:0004129]	NA	integral component of membrane [GO:0016021]; plasma membrane [GO:0005886]; respirasome [GO:0070469]	SUBCELLULAR LOCATION: Cell membrane {ECO:0000256|RuleBase:RU000456}; Multi-pass membrane protein {ECO:0000256|RuleBase:RU000456}, Membrane {ECO:0000256|ARBA:ARBA00004141}; Multi-pass membrane protein {ECO:0000256|ARBA:ARBA00004141},	NA	COFACTOR: Name=Cu cation; Xref=ChEBI:CHEBI:23378; Evidence={ECO:0000256|RuleBase:RU004024}; Note=Binds a copper A center, {ECO:0000256|RuleBase:RU004024};	NA	7,1,1,9	300	NA	NA	NA	unreviewed	Inferred from homology	UP000001425: Chromosome	Sign
p_1798	PM_1	-0.770162	0.271039	-2.84151	4	0.0467959	0.111734	NA	0	0	P74524	no	slr1420	NA	NA	Slr1420 protein	NA	NA	phosphotransferase activity, alcohol group as acceptor [GO:0016773]; carbohydrate metabolic process [GO:0005975]	phosphotransferase activity, alcohol group as acceptor [GO:0016773]	carbohydrate metabolic process [GO:0005975]	NA	NA	NA	NA	NA	NA	425	NA	NA	NA	unreviewed	Predicted	UP000001425: Chromosome	Unsign
p_1563	PM_1	-0.7684	0.10623	-7.23339	4	0.00193812	0.0181202	NA	0.166667	0.166667	P74013	no	NA	mtfB	NA	Mannosyltransferase B	NA	NA	glycosyltransferase activity [GO:0016757]; lipopolysaccharide biosynthetic process [GO:0009103]	glycosyltransferase activity [GO:0016757]	lipopolysaccharide biosynthetic process [GO:0009103]	NA	NA	NA	NA	NA	NA	399	NA	NA	NA	unreviewed	Predicted	UP000001425: Chromosome	Sign
p_1954	PM_1	-0.759966	0.182212	-4.17077	4	0.0140225	0.0516171	NA	0	0	Q55162	no	sll0051	NA	NA	Sll0051 protein	NA	NA	guanosine deaminase activity [GO:0047974]; purine nucleoside catabolic process [GO:0006152]	guanosine deaminase activity [GO:0047974]	purine nucleoside catabolic process [GO:0006152]	NA	NA	NA	NA	NA	NA	159	NA	NA	NA	unreviewed	Predicted	UP000001425: Chromosome	Unsign
p_2153	PM_1	-0.748028	0.238076	-3.14197	4	0.0347818	0.0928577	NA	0.0833333	0.0833333	Q55747	no	slr0420	NA	NA	Slr0420 protein	NA	NA	NA	NA	NA	NA	NA	NA	NA	NA	NA	227	NA	NA	NA	unreviewed	Predicted	UP000001425: Chromosome	Unsign
p_2116	PM_1	-0.74543	0.141781	-5.25763	4	0.0062646	0.0338429	NA	0	0	Q55661	no	sll0021	sbcD	NA	Nuclease SbcCD subunit D	FUNCTION: SbcCD cleaves DNA hairpin structures, These structures can inhibit DNA replication and are intermediates in certain DNA recombination reactions, The complex acts as a 3'->5' double strand exonuclease that can open hairpins, It also has a 5' single-strand endonuclease activity, {ECO:0000256|RuleBase:RU363069},	NA	3'-5' exonuclease activity [GO:0008408]; DNA binding [GO:0003677]; endonuclease activity [GO:0004519]; exodeoxyribonuclease activity [GO:0004529]; DNA recombination [GO:0006310]; DNA repair [GO:0006281]; DNA replication termination [GO:0006274]	3'-5' exonuclease activity [GO:0008408]; DNA binding [GO:0003677]; endonuclease activity [GO:0004519]; exodeoxyribonuclease activity [GO:0004529]	DNA recombination [GO:0006310]; DNA repair [GO:0006281]; DNA replication termination [GO:0006274]	NA	NA	NA	NA	SUBUNIT: Heterodimer of SbcC and SbcD, {ECO:0000256|ARBA:ARBA00011322, ECO:0000256|RuleBase:RU363069},	NA	416	NA	NA	NA	unreviewed	Inferred from homology	UP000001425: Chromosome	Sign
p_1873	PM_1	-0.74478	0.228269	-3.26273	4	0.0310007	0.0862215	NA	0	0	P74677	no	NA	norB	NA	Cytochrome b subunit of nitric oxide reductase	NA	NA	integral component of membrane [GO:0016021]; cytochrome-c oxidase activity [GO:0004129]; heme binding [GO:0020037]; nitric oxide reductase activity [GO:0016966]; aerobic respiration [GO:0009060]; electron transport coupled proton transport [GO:0015990]; respiratory electron transport chain [GO:0022904]	cytochrome-c oxidase activity [GO:0004129]; heme binding [GO:0020037]; nitric oxide reductase activity [GO:0016966]	aerobic respiration [GO:0009060]; electron transport coupled proton transport [GO:0015990]; respiratory electron transport chain [GO:0022904]	integral component of membrane [GO:0016021]	NA	NA	NA	NA	NA	770	NA	NA	NA	unreviewed	Predicted	UP000001425: Chromosome	Unsign
p_801	PM_1	-0.735941	0.0918724	-8.01047	4	0.00131733	0.0153337	NA	0	0	Q55664	no	sll0018	fbaA	fda	Fructose-bisphosphate aldolase class 2 (FBP aldolase) (FBPA) (EC 4,1,2,13) (Fructose-1,6-bisphosphate aldolase) (Fructose-bisphosphate aldolase class II)	FUNCTION: Catalyzes the aldol condensation of dihydroxyacetone phosphate (DHAP or glycerone-phosphate) with glyceraldehyde 3-phosphate (G3P) to form fructose 1,6-bisphosphate (FBP) in gluconeogenesis and the reverse reaction in glycolysis, {ECO:0000250},	CATALYTIC ACTIVITY: Reaction=beta-D-fructose 1,6-bisphosphate = D-glyceraldehyde 3-phosphate + dihydroxyacetone phosphate; Xref=Rhea:RHEA:14729, ChEBI:CHEBI:32966, ChEBI:CHEBI:57642, ChEBI:CHEBI:59776; EC=4,1,2,13;	fructose-bisphosphate aldolase activity [GO:0004332]; zinc ion binding [GO:0008270]; glycolytic process [GO:0006096]	fructose-bisphosphate aldolase activity [GO:0004332]; zinc ion binding [GO:0008270]	glycolytic process [GO:0006096]	NA	NA	PATHWAY: Carbohydrate degradation; glycolysis; D-glyceraldehyde 3-phosphate and glycerone phosphate from D-glucose: step 4/4,	COFACTOR: Name=Zn(2+); Xref=ChEBI:CHEBI:29105; Evidence={ECO:0000250}; Note=Binds 2 Zn(2+) ions per subunit, One is catalytic and the other provides a structural contribution, {ECO:0000250};	NA	4,1,2,13	359	NA	NA	NA	reviewed	Evidence at protein level	UP000001425: Chromosome	Sign
p_2308	PM_1	-0.735606	0.128473	-5.72575	4	0.00460567	0.0292697	NA	0	0	Q6ZEA4	no	slr7094	NA	NA	Slr7094 protein	NA	NA	NA	NA	NA	NA	NA	NA	NA	NA	NA	129	NA	NA	NA	unreviewed	Predicted	UP000001425: Plasmid pSYSA	Sign
p_1630	PM_1	-0.729202	0.229486	-3.17754	4	0.0336141	0.0909926	NA	0	0	P74154	no	slr1470	NA	NA	Slr1470 protein	NA	NA	integral component of membrane [GO:0016021]	NA	NA	integral component of membrane [GO:0016021]	NA	NA	NA	NA	NA	131	NA	NA	NA	unreviewed	Predicted	UP000001425: Chromosome	Unsign
p_1035	PM_1	-0.724326	0.207246	-3.49501	4	0.025009	0.0747967	NA	0	0	P72863	no	slr0971	NA	NA	Slr0971 protein	NA	NA	integral component of membrane [GO:0016021]	NA	NA	integral component of membrane [GO:0016021]	NA	NA	NA	NA	NA	451	NA	NA	NA	unreviewed	Predicted	UP000001425: Chromosome	Unsign
p_1584	PM_1	-0.722812	0.212421	-3.40274	4	0.0272086	0.0792761	NA	0	0	P74054	no	slr0818	NA	NA	Slr0818 protein	NA	NA	integral component of membrane [GO:0016021]	NA	NA	integral component of membrane [GO:0016021]	NA	NA	NA	NA	NA	451	NA	NA	NA	unreviewed	Predicted	UP000001425: Chromosome	Unsign
p_811	PM_1	-0.718016	0.254414	-2.82223	4	0.0477199	0.112784	NA	0	0	Q55688	no	sll0208	NA	NA	Aldehyde decarbonylase (AD) (EC 4,1,99,5) (Fatty aldehyde decarbonylase)	FUNCTION: Catalyzes the decarbonylation of fatty aldehydes to alkanes, Requires the presence of ferredoxin, ferredoxin reductase and NADPH for in vitro decarbonylase activity (By similarity), Involved in the biosynthesis of alkanes, mainly heptadecane and pentadecane, {ECO:0000255|HAMAP-Rule:MF_00931, ECO:0000269|PubMed:20671186},	CATALYTIC ACTIVITY: Reaction=a long-chain fatty aldehyde + H(+) + 2 NADPH + O2 = a long-chain alkane + formate + H2O + 2 NADP(+); Xref=Rhea:RHEA:21440, ChEBI:CHEBI:15377, ChEBI:CHEBI:15378, ChEBI:CHEBI:15379, ChEBI:CHEBI:15740, ChEBI:CHEBI:17176, ChEBI:CHEBI:57783, ChEBI:CHEBI:58349, ChEBI:CHEBI:83563; EC=4,1,99,5; Evidence={ECO:0000255|HAMAP-Rule:MF_00931};	aldehyde oxygenase (deformylating) activity [GO:1990465]; octadecanal decarbonylase activity [GO:0009924]; transition metal ion binding [GO:0046914]	aldehyde oxygenase (deformylating) activity [GO:1990465]; octadecanal decarbonylase activity [GO:0009924]; transition metal ion binding [GO:0046914]	NA	NA	NA	NA	COFACTOR: Note=Binds 2 metal cations per subunit, The catalytic dinuclear metal-binding site could be either a di-iron or a manganese-iron cofactor, {ECO:0000255|HAMAP-Rule:MF_00931};	NA	4,1,99,5	231	NA	NA	NA	reviewed	Evidence at protein level	UP000001425: Chromosome	Unsign
p_274	PM_1	-0.713578	0.144816	-4.92747	4	0.00788713	0.0377523	NA	0	0	P73257	no	slr1133	argH	NA	Argininosuccinate lyase (ASAL) (EC 4,3,2,1) (Arginosuccinase)	NA	CATALYTIC ACTIVITY: Reaction=2-(N(omega)-L-arginino)succinate = fumarate + L-arginine; Xref=Rhea:RHEA:24020, ChEBI:CHEBI:29806, ChEBI:CHEBI:32682, ChEBI:CHEBI:57472; EC=4,3,2,1; Evidence={ECO:0000255|HAMAP-Rule:MF_00006};	cytosol [GO:0005829]; argininosuccinate lyase activity [GO:0004056]; arginine biosynthetic process via ornithine [GO:0042450]	argininosuccinate lyase activity [GO:0004056]	arginine biosynthetic process via ornithine [GO:0042450]	cytosol [GO:0005829]	SUBCELLULAR LOCATION: Cytoplasm {ECO:0000255|HAMAP-Rule:MF_00006},	PATHWAY: Amino-acid biosynthesis; L-arginine biosynthesis; L-arginine from L-ornithine and carbamoyl phosphate: step 3/3, {ECO:0000255|HAMAP-Rule:MF_00006},	NA	NA	4,3,2,1	461	NA	NA	NA	reviewed	Inferred from homology	UP000001425: Chromosome	Sign
p_1262	PM_1	-0.709845	0.0963426	-7.36792	4	0.00180815	0.017562	NA	0	0	P73368	no	NA	mgtE	NA	Magnesium transporter MgtE	FUNCTION: Acts as a magnesium transporter, {ECO:0000256|RuleBase:RU362011},	NA	integral component of membrane [GO:0016021]; plasma membrane [GO:0005886]; magnesium ion transmembrane transporter activity [GO:0015095]; metal ion binding [GO:0046872]	magnesium ion transmembrane transporter activity [GO:0015095]; metal ion binding [GO:0046872]	NA	integral component of membrane [GO:0016021]; plasma membrane [GO:0005886]	SUBCELLULAR LOCATION: Cell membrane {ECO:0000256|RuleBase:RU362011}; Multi-pass membrane protein {ECO:0000256|RuleBase:RU362011}, Membrane {ECO:0000256|ARBA:ARBA00004141}; Multi-pass membrane protein {ECO:0000256|ARBA:ARBA00004141},	NA	NA	SUBUNIT: Homodimer, {ECO:0000256|RuleBase:RU362011},	NA	463	NA	NA	NA	unreviewed	Inferred from homology	UP000001425: Chromosome	Sign
p_2239	PM_1	-0.707363	0.10041	-7.04475	4	0.00214038	0.0191717	NA	0	0	Q55980	no	sll0662	NA	NA	Ferredoxin	FUNCTION: Ferredoxins are iron-sulfur proteins that transfer electrons in a wide variety of metabolic reactions, {ECO:0000256|RuleBase:RU368020},	NA	electron transfer activity [GO:0009055]; iron ion binding [GO:0005506]; iron-sulfur cluster binding [GO:0051536]	electron transfer activity [GO:0009055]; iron ion binding [GO:0005506]; iron-sulfur cluster binding [GO:0051536]	NA	NA	NA	NA	NA	NA	NA	133	NA	NA	NA	unreviewed	Evidence at protein level	UP000001425: Chromosome	Sign
p_1528	PM_1	-0.679489	0.119143	-5.70314	4	0.00467237	0.0292697	NA	0	0	P73918	no	NA	ilvB	NA	Acetolactate synthase	NA	NA	acetolactate synthase complex [GO:0005948]; acetolactate synthase activity [GO:0003984]; flavin adenine dinucleotide binding [GO:0050660]; magnesium ion binding [GO:0000287]; thiamine pyrophosphate binding [GO:0030976]; isoleucine biosynthetic process [GO:0009097]; valine biosynthetic process [GO:0009099]	acetolactate synthase activity [GO:0003984]; flavin adenine dinucleotide binding [GO:0050660]; magnesium ion binding [GO:0000287]; thiamine pyrophosphate binding [GO:0030976]	isoleucine biosynthetic process [GO:0009097]; valine biosynthetic process [GO:0009099]	acetolactate synthase complex [GO:0005948]	NA	NA	NA	NA	NA	550	NA	NA	NA	unreviewed	Inferred from homology	UP000001425: Chromosome	Sign
p_1462	PM_1	-0.679152	0.154074	-4.40797	4	0.0116189	0.0461553	NA	0	0	P73762	no	sll0837	NA	NA	Sll0837 protein	NA	NA	outer membrane-bounded periplasmic space [GO:0030288]	NA	NA	outer membrane-bounded periplasmic space [GO:0030288]	NA	NA	NA	NA	NA	294	NA	NA	NA	unreviewed	Predicted	UP000001425: Chromosome	Sign
p_1074	PM_1	-0.673914	0.233374	-2.88769	4	0.0446663	0.108997	NA	0	0	P72932	no	NA	hliA	NA	High light inducible protein	NA	NA	integral component of membrane [GO:0016021]	NA	NA	integral component of membrane [GO:0016021]	NA	NA	NA	NA	NA	57	NA	NA	NA	unreviewed	Predicted	UP000001425: Chromosome	Unsign
p_1203	PM_1	-0.67379	0.0983309	-6.85227	4	0.0023743	0.0203962	NA	0	0	P73198	no	NA	gumB	NA	GumB protein	NA	NA	membrane [GO:0016020]; polysaccharide transmembrane transporter activity [GO:0015159]	polysaccharide transmembrane transporter activity [GO:0015159]	NA	membrane [GO:0016020]	NA	NA	NA	NA	NA	504	NA	NA	NA	unreviewed	Predicted	UP000001425: Chromosome	Sign
p_1092	PM_1	-0.668848	0.223818	-2.98835	4	0.0404038	0.102017	NA	0	0	P72967	no	slr0695	NA	NA	Slr0695 protein	NA	NA	NA	NA	NA	NA	NA	NA	NA	NA	NA	173	NA	NA	NA	unreviewed	Predicted	UP000001425: Chromosome	Unsign
p_903	PM_1	-0.666602	0.0906527	-7.35336	4	0.00182169	0.017562	NA	0.1	0.1	Q59998	no	slr0798	ziaA	NA	Zinc-transporting ATPase (EC 7,2,2,12) (Zn(2+)-translocating P-type ATPase)	NA	CATALYTIC ACTIVITY: Reaction=ATP + H2O + Zn(2+)(in) = ADP + H(+) + phosphate + Zn(2+)(out); Xref=Rhea:RHEA:20621, ChEBI:CHEBI:15377, ChEBI:CHEBI:15378, ChEBI:CHEBI:29105, ChEBI:CHEBI:30616, ChEBI:CHEBI:43474, ChEBI:CHEBI:456216; EC=7,2,2,12;	integral component of membrane [GO:0016021]; plasma membrane [GO:0005886]; ATP binding [GO:0005524]; cadmium ion transmembrane transporter activity [GO:0015086]; metal ion binding [GO:0046872]; P-type zinc transporter activity [GO:0016463]; zinc ion transmembrane transporter activity [GO:0005385]	ATP binding [GO:0005524]; cadmium ion transmembrane transporter activity [GO:0015086]; metal ion binding [GO:0046872]; P-type zinc transporter activity [GO:0016463]; zinc ion transmembrane transporter activity [GO:0005385]	NA	integral component of membrane [GO:0016021]; plasma membrane [GO:0005886]	SUBCELLULAR LOCATION: Cell membrane; Multi-pass membrane protein,	NA	NA	NA	7,2,2,12	721	NA	NA	NA	reviewed	Evidence at protein level	UP000001425: Chromosome	Sign
p_1249	PM_1	-0.663244	0.0278829	-23.7868	4	1.85229e-05	0.00276356	NA	0	0	P73342	no	slr1194	NA	NA	Slr1194 protein	NA	NA	NA	NA	NA	NA	NA	NA	NA	NA	NA	222	NA	NA	NA	unreviewed	Predicted	UP000001425: Chromosome	Sign
p_1369	PM_1	-0.66243	0.091945	-7.20464	4	0.00196737	0.0183201	NA	0	0	P73581	no	NA	amiA	NA	N-acetylmuramoyl-L-alanine amidase	NA	NA	outer membrane-bounded periplasmic space [GO:0030288]; N-acetylmuramoyl-L-alanine amidase activity [GO:0008745]; peptidoglycan catabolic process [GO:0009253]	N-acetylmuramoyl-L-alanine amidase activity [GO:0008745]	peptidoglycan catabolic process [GO:0009253]	outer membrane-bounded periplasmic space [GO:0030288]	NA	NA	NA	NA	NA	591	NA	NA	NA	unreviewed	Predicted	UP000001425: Chromosome	Sign
p_1619	PM_1	-0.661054	0.0939967	-7.03274	4	0.00215412	0.0191921	NA	0	0	P74137	no	sll1871	NA	NA	Histidine kinase (EC 2,7,13,3)	NA	CATALYTIC ACTIVITY: Reaction=ATP + protein L-histidine = ADP + protein N-phospho-L-histidine,; EC=2,7,13,3; Evidence={ECO:0000256|ARBA:ARBA00000085};	integral component of membrane [GO:0016021]; phosphorelay sensor kinase activity [GO:0000155]	phosphorelay sensor kinase activity [GO:0000155]	NA	integral component of membrane [GO:0016021]	NA	NA	NA	NA	2,7,13,3	674	NA	NA	NA	unreviewed	Predicted	UP000001425: Chromosome	Sign
p_1000	PM_1	-0.659686	0.195123	-3.38088	4	0.0277629	0.0801885	NA	0	0	P72786	no	sll1675	NA	NA	Sll1675 protein	NA	NA	lactoylglutathione lyase activity [GO:0004462]; metal ion binding [GO:0046872]	lactoylglutathione lyase activity [GO:0004462]; metal ion binding [GO:0046872]	NA	NA	NA	NA	NA	NA	NA	150	NA	NA	NA	unreviewed	Predicted	UP000001425: Chromosome	Unsign
p_866	PM_1	-0.657392	0.130468	-5.03872	4	0.00728865	0.0370711	NA	0	0	Q55863	no	sll0587	pyk1	NA	Pyruvate kinase 1 (PK 1) (EC 2,7,1,40)	NA	CATALYTIC ACTIVITY: Reaction=ATP + pyruvate = ADP + H(+) + phosphoenolpyruvate; Xref=Rhea:RHEA:18157, ChEBI:CHEBI:15361, ChEBI:CHEBI:15378, ChEBI:CHEBI:30616, ChEBI:CHEBI:58702, ChEBI:CHEBI:456216; EC=2,7,1,40;	cytoplasm [GO:0005737]; cytosol [GO:0005829]; ATP binding [GO:0005524]; kinase activity [GO:0016301]; magnesium ion binding [GO:0000287]; potassium ion binding [GO:0030955]; pyruvate kinase activity [GO:0004743]; glycolytic process [GO:0006096]	ATP binding [GO:0005524]; kinase activity [GO:0016301]; magnesium ion binding [GO:0000287]; potassium ion binding [GO:0030955]; pyruvate kinase activity [GO:0004743]	glycolytic process [GO:0006096]	cytoplasm [GO:0005737]; cytosol [GO:0005829]	NA	PATHWAY: Carbohydrate degradation; glycolysis; pyruvate from D-glyceraldehyde 3-phosphate: step 5/5,	COFACTOR: Name=Mg(2+); Xref=ChEBI:CHEBI:18420; ; COFACTOR: Name=K(+); Xref=ChEBI:CHEBI:29103;	SUBUNIT: Homotetramer, {ECO:0000250},	2,7,1,40	483	NA	NA	NA	reviewed	Inferred from homology	UP000001425: Chromosome	Sign
p_2336	PM_1	-0.657149	0.0804101	-8.17247	4	0.00122063	0.0149052	NA	0	0	Q6ZEH0	no	sll7028	NA	NA	Sll7028 protein	NA	NA	NA	NA	NA	NA	NA	NA	NA	NA	NA	418	NA	NA	NA	unreviewed	Predicted	UP000001425: Plasmid pSYSA	Sign
p_1382	PM_1	-0.656661	0.105651	-6.21537	4	0.00341051	0.0250462	NA	0	0	P73603	no	slr1852	NA	NA	Slr1852 protein	NA	NA	NA	NA	NA	NA	NA	NA	NA	NA	NA	188	NA	NA	NA	unreviewed	Predicted	UP000001425: Chromosome	Sign
p_1820	PM_1	-0.652794	0.150755	-4.33016	4	0.0123482	0.0476717	NA	0	0	P74571	no	NA	prlC	NA	Oligopeptidase A (EC 3,4,24,70)	NA	CATALYTIC ACTIVITY: Reaction=Hydrolysis of oligopeptides, with broad specificity, Gly or Ala commonly occur as P1 or P1' residues, but more distant residues are also important, as is shown by the fact that Z-Gly-Pro-Gly-|-Gly-Pro-Ala is cleaved, but not Z-(Gly)(5),; EC=3,4,24,70; Evidence={ECO:0000256|ARBA:ARBA00024603};	metal ion binding [GO:0046872]; metalloendopeptidase activity [GO:0004222]; peptide metabolic process [GO:0006518]; proteolysis [GO:0006508]	metal ion binding [GO:0046872]; metalloendopeptidase activity [GO:0004222]	peptide metabolic process [GO:0006518]; proteolysis [GO:0006508]	NA	NA	NA	COFACTOR: Name=Zn(2+); Xref=ChEBI:CHEBI:29105; Evidence={ECO:0000256|RuleBase:RU003435}; Note=Binds 1 zinc ion, {ECO:0000256|RuleBase:RU003435};	NA	3,4,24,70	713	NA	NA	NA	unreviewed	Inferred from homology	UP000001425: Chromosome	Sign
p_1185	PM_1	-0.652572	0.193997	-3.36382	4	0.0282047	0.0809625	NA	0.0384615	0.0384615	P73172	no	sll1296	NA	NA	Histidine kinase (EC 2,7,13,3)	NA	CATALYTIC ACTIVITY: Reaction=ATP + protein L-histidine = ADP + protein N-phospho-L-histidine,; EC=2,7,13,3; Evidence={ECO:0000256|ARBA:ARBA00000085};	cytoplasm [GO:0005737]; phosphorelay sensor kinase activity [GO:0000155]; chemotaxis [GO:0006935]	phosphorelay sensor kinase activity [GO:0000155]	chemotaxis [GO:0006935]	cytoplasm [GO:0005737]	NA	NA	NA	NA	2,7,13,3	924	NA	NA	NA	unreviewed	Predicted	UP000001425: Chromosome	Unsign
p_709	PM_1	-0.650488	0.0849037	-7.66147	4	0.00155998	0.0164328	NA	0	0	Q55190	no	sll0689	nhaS3	NA	High-affinity Na(+)/H(+) antiporter NhaS3 (Sodium/proton antiporter NhaS3)	FUNCTION: Na(+)/H(+) antiporter that transports sodium from the cytoplasm into the thylakoid lumen in exchange for protons, Contributes to sodium homeostasis and tolerance, Has also Li(+)/H(+) antiport activity under K(+)-free conditions, but not under K(+)-rich conditions, {ECO:0000269|PubMed:11157951, ECO:0000269|PubMed:11996656, ECO:0000269|PubMed:19372598},	NA	integral component of membrane [GO:0016021]; plasma membrane-derived thylakoid membrane [GO:0031676]; solute:proton antiporter activity [GO:0015299]; sodium ion transport [GO:0006814]	solute:proton antiporter activity [GO:0015299]	sodium ion transport [GO:0006814]	integral component of membrane [GO:0016021]; plasma membrane-derived thylakoid membrane [GO:0031676]	SUBCELLULAR LOCATION: Cellular thylakoid membrane {ECO:0000269|PubMed:19372598}; Multi-pass membrane protein {ECO:0000269|PubMed:19372598},	NA	NA	NA	NA	461	NA	BIOPHYSICOCHEMICAL PROPERTIES: Kinetic parameters: KM=0,7 mM for Na(+) (under K(+)-free conditions) {ECO:0000269|PubMed:11157951, ECO:0000269|PubMed:19372598}; KM=0,01 mM for Li(+) (under K(+)-free conditions) {ECO:0000269|PubMed:11157951, ECO:0000269|PubMed:19372598};	NA	reviewed	Evidence at protein level	UP000001425: Chromosome	Sign
p_91	PM_1	-0.649227	0.176881	-3.67042	4	0.0213833	0.0682627	NA	0	0	P52231	no	slr0623	trxA	NA	Thioredoxin (Trx)	FUNCTION: Component of the thioredoxin-thioredoxin reductase system, Participates in various redox reactions through the reversible oxidation of its active center dithiol to a disulfide and catalyzes dithiol-disulfide exchange reactions,	NA	cytoplasm [GO:0005737]; oxidoreductase activity [GO:0016491]; oxidoreductase activity, acting on a sulfur group of donors, disulfide as acceptor [GO:0016671]; protein-disulfide reductase activity [GO:0015035]; glycerol ether metabolic process [GO:0006662]	oxidoreductase activity [GO:0016491]; oxidoreductase activity, acting on a sulfur group of donors, disulfide as acceptor [GO:0016671]; protein-disulfide reductase activity [GO:0015035]	glycerol ether metabolic process [GO:0006662]	cytoplasm [GO:0005737]	NA	NA	NA	NA	NA	107	NA	NA	NA	reviewed	Evidence at protein level	UP000001425: Chromosome	Unsign
p_1716	PM_1	-0.648083	0.201739	-3.21249	4	0.0325119	0.0891492	NA	0.03125	0.03125	P74349	no	NA	pilT	NA	Twitching mobility protein	NA	NA	ATP binding [GO:0005524]	ATP binding [GO:0005524]	NA	NA	NA	NA	NA	NA	NA	428	NA	NA	NA	unreviewed	Inferred from homology	UP000001425: Chromosome	Unsign
p_261	PM_1	-0.646688	0.0978326	-6.61015	4	0.00271511	0.0217209	NA	0	0	P73163	no	sll1298	NA	NA	Putative carboxymethylenebutenolidase (EC 3,1,1,45) (Dienelactone hydrolase) (DLH)	NA	CATALYTIC ACTIVITY: Reaction=2-(5-oxo-2,5-dihydrofuran-2-ylidene)acetate + H2O = 4-oxohex-2-enedioate + H(+); Xref=Rhea:RHEA:12372, ChEBI:CHEBI:12040, ChEBI:CHEBI:15377, ChEBI:CHEBI:15378, ChEBI:CHEBI:57263; EC=3,1,1,45;	carboxymethylenebutenolidase activity [GO:0008806]	carboxymethylenebutenolidase activity [GO:0008806]	NA	NA	NA	NA	NA	NA	3,1,1,45	246	NA	NA	NA	reviewed	Inferred from homology	UP000001425: Chromosome	Sign
p_693	PM_1	-0.644984	0.205632	-3.1366	4	0.0349622	0.093164	NA	0	0	Q55119	no	slr0434	efp	NA	Elongation factor P (EF-P)	FUNCTION: Involved in peptide bond synthesis, Stimulates efficient translation and peptide-bond synthesis on native or reconstituted 70S ribosomes in vitro, Probably functions indirectly by altering the affinity of the ribosome for aminoacyl-tRNA, thus increasing their reactivity as acceptors for peptidyl transferase (By similarity), {ECO:0000250},	NA	cytoplasm [GO:0005737]; translation elongation factor activity [GO:0003746]	translation elongation factor activity [GO:0003746]	NA	cytoplasm [GO:0005737]	SUBCELLULAR LOCATION: Cytoplasm {ECO:0000250},	PATHWAY: Protein biosynthesis; polypeptide chain elongation,	NA	NA	NA	187	NA	NA	NA	reviewed	Inferred from homology	UP000001425: Chromosome	Unsign
p_994	PM_1	-0.640697	0.181435	-3.53127	4	0.0242029	0.074333	NA	0.2	0.2	P72766	no	sll1686	NA	NA	Sll1686 protein	NA	NA	NA	NA	NA	NA	NA	NA	NA	NA	NA	488	NA	NA	NA	unreviewed	Predicted	UP000001425: Chromosome	Unsign
p_2081	PM_1	-0.640331	0.0687498	-9.31394	4	0.000739534	0.0113766	NA	0	0	Q55589	no	slr0374	NA	NA	Cell division cycle protein	NA	NA	ATP binding [GO:0005524]; ATP hydrolysis activity [GO:0016887]; cell division [GO:0051301]	ATP binding [GO:0005524]; ATP hydrolysis activity [GO:0016887]	cell division [GO:0051301]	NA	NA	NA	NA	NA	NA	501	NA	NA	NA	unreviewed	Predicted	UP000001425: Chromosome	Sign
p_1714	PM_1	-0.639697	0.20095	-3.18337	4	0.0334273	0.0909098	NA	0	0	P74345	no	slr1628	NA	NA	Slr1628 protein	NA	NA	NA	NA	NA	NA	NA	NA	NA	NA	NA	134	NA	NA	NA	unreviewed	Predicted	UP000001425: Chromosome	Unsign
p_837	PM_1	-0.629382	0.129592	-4.85663	4	0.00829947	0.0384119	NA	0	0	Q55766	no	slr0194	rpiA	NA	Ribose-5-phosphate isomerase A (EC 5,3,1,6) (Phosphoriboisomerase A) (PRI)	FUNCTION: Catalyzes the reversible conversion of ribose-5-phosphate to ribulose 5-phosphate, {ECO:0000255|HAMAP-Rule:MF_00170},	CATALYTIC ACTIVITY: Reaction=aldehydo-D-ribose 5-phosphate = D-ribulose 5-phosphate; Xref=Rhea:RHEA:14657, ChEBI:CHEBI:58121, ChEBI:CHEBI:58273; EC=5,3,1,6; Evidence={ECO:0000255|HAMAP-Rule:MF_00170};	cytosol [GO:0005829]; ribose-5-phosphate isomerase activity [GO:0004751]; D-ribose metabolic process [GO:0006014]; pentose-phosphate shunt, non-oxidative branch [GO:0009052]	ribose-5-phosphate isomerase activity [GO:0004751]	D-ribose metabolic process [GO:0006014]; pentose-phosphate shunt, non-oxidative branch [GO:0009052]	cytosol [GO:0005829]	NA	PATHWAY: Carbohydrate degradation; pentose phosphate pathway; D-ribose 5-phosphate from D-ribulose 5-phosphate (non-oxidative stage): step 1/1, {ECO:0000255|HAMAP-Rule:MF_00170},	NA	SUBUNIT: Homodimer, {ECO:0000255|HAMAP-Rule:MF_00170},	5,3,1,6	235	NA	NA	NA	reviewed	Inferred from homology	UP000001425: Chromosome	Sign
p_992	PM_1	-0.624379	0.063326	-9.85976	4	0.000593575	0.0103021	NA	0	0	P72764	no	slr1110	NA	NA	Slr1110 protein	NA	NA	RNA binding [GO:0003723]	RNA binding [GO:0003723]	NA	NA	NA	NA	NA	NA	NA	192	NA	NA	NA	unreviewed	Predicted	UP000001425: Chromosome	Sign
p_1140	PM_1	-0.621693	0.18071	-3.44028	4	0.026287	0.0774634	NA	0.1	0.1	P73083	no	sll1938	NA	NA	Sll1938 protein	NA	NA	NA	NA	NA	NA	NA	NA	NA	NA	NA	203	NA	NA	NA	unreviewed	Predicted	UP000001425: Chromosome	Unsign
p_2295	PM_1	-0.619547	0.202141	-3.06493	4	0.0374778	0.0975933	NA	0	0	Q6ZE76	no	slr8016	NA	NA	Plasmid partitioning protein	NA	NA	chromosome [GO:0005694]; chromosome segregation [GO:0007059]; positive regulation of sporulation resulting in formation of a cellular spore [GO:0045881]	NA	chromosome segregation [GO:0007059]; positive regulation of sporulation resulting in formation of a cellular spore [GO:0045881]	chromosome [GO:0005694]	NA	NA	NA	NA	NA	289	NA	NA	NA	unreviewed	Predicted	UP000001425: Plasmid pSYSG	Unsign
p_1217	PM_1	-0.613362	0.132344	-4.63462	4	0.00977334	0.0417474	NA	0.25	0.25	P73234	no	sll1924	NA	NA	Sll1924 protein	NA	NA	cytosol [GO:0005829]; DNA binding [GO:0003677]; DNA-binding transcription factor activity [GO:0003700]	DNA binding [GO:0003677]; DNA-binding transcription factor activity [GO:0003700]	NA	cytosol [GO:0005829]	NA	NA	NA	NA	NA	241	NA	NA	NA	unreviewed	Predicted	UP000001425: Chromosome	Sign
p_631	PM_1	-0.610075	0.139064	-4.387	4	0.0118102	0.0464427	NA	0.1	0.1	P74644	no	slr0756	kaiA	NA	Circadian clock protein KaiA	FUNCTION: Component of the KaiABC clock protein complex, which constitutes the main circadian regulator in cyanobacteria, The KaiABC complex may act as a promoter-nonspecific transcription regulator that represses transcription, possibly by acting on the state of chromosome compaction, In the complex, it enhances the phosphorylation status of KaiC, In contrast, the presence of KaiB in the complex…	NA	circadian rhythm [GO:0007623]; protein phosphorylation [GO:0006468]	NA	circadian rhythm [GO:0007623]; protein phosphorylation [GO:0006468]	NA	NA	NA	NA	SUBUNIT: Homodimer, Component of the KaiABC complex, at least composed of a KaiC homohexamer, a KaiB dimer and two KaiA dimers, The KaiABC complex also interacts with SasA (By similarity), {ECO:0000250},	NA	299	NA	NA	NA	reviewed	Inferred from homology	UP000001425: Chromosome	Sign
p_1083	PM_1	-0.606567	0.161652	-3.7523	4	0.0199073	0.0649079	NA	0	0	P72951	no	NA	cyaA	NA	Adenylate cyclase	NA	NA	integral component of membrane [GO:0016021]; adenylate cyclase activity [GO:0004016]; identical protein binding [GO:0042802]; cAMP biosynthetic process [GO:0006171]; intracellular signal transduction [GO:0035556]	adenylate cyclase activity [GO:0004016]; identical protein binding [GO:0042802]	cAMP biosynthetic process [GO:0006171]; intracellular signal transduction [GO:0035556]	integral component of membrane [GO:0016021]	NA	NA	NA	NA	NA	756	NA	NA	NA	unreviewed	Evidence at protein level	UP000001425: Chromosome	Unsign
p_744	PM_1	-0.594851	0.135837	-4.37914	4	0.0118829	0.0465709	NA	0.0625	0.0625	Q55451	no	sll0037	cbiX	NA	Sirohydrochlorin cobaltochelatase (EC 4,99,1,3) (CbiXL)	FUNCTION: Chelates cobalt to the cobalamin precursor as part of the anaerobic pathway to cobalamin biosynthesis,	CATALYTIC ACTIVITY: Reaction=Co-sirohydrochlorin + 2 H(+) = Co(2+) + sirohydrochlorin; Xref=Rhea:RHEA:15893, ChEBI:CHEBI:15378, ChEBI:CHEBI:48828, ChEBI:CHEBI:58351, ChEBI:CHEBI:60049; EC=4,99,1,3;	4 iron, 4 sulfur cluster binding [GO:0051539]; metal ion binding [GO:0046872]; sirohydrochlorin cobaltochelatase activity [GO:0016852]; cobalamin biosynthetic process [GO:0009236]	4 iron, 4 sulfur cluster binding [GO:0051539]; metal ion binding [GO:0046872]; sirohydrochlorin cobaltochelatase activity [GO:0016852]	cobalamin biosynthetic process [GO:0009236]	NA	NA	PATHWAY: Cofactor biosynthesis; adenosylcobalamin biosynthesis; cob(II)yrinate a,c-diamide from sirohydrochlorin (anaerobic route): step 1/10,	COFACTOR: Name=[4Fe-4S] cluster; Xref=ChEBI:CHEBI:49883; Evidence={ECO:0000305}; Note=Binds 1 [4Fe-4S] cluster per dimer, {ECO:0000305};	SUBUNIT: Homodimer, {ECO:0000305},	4,99,1,3	336	NA	NA	NA	reviewed	Evidence at protein level	UP000001425: Chromosome	Sign
p_716	PM_1	-0.589884	0.204938	-2.87835	4	0.045088	0.109411	NA	0	0	Q55247	no	ssl0707	glnB	NA	Nitrogen regulatory protein P-II (PII signal transducing protein)	FUNCTION: P-II indirectly controls the transcription of the GS gene (glnA), P-II prevents NR-II-catalyzed conversion of NR-I to NR-I-phosphate, the transcriptional activator of glnA, When P-II is phosphorylated, these events are reversed, In nitrogen-limiting conditions, when the ratio of Gln to 2-ketoglutarate decreases, P-II is phosphorylated which allows the deadenylation of glutamine syntheta…	NA	cytosol [GO:0005829]; ATP binding [GO:0005524]; enzyme regulator activity [GO:0030234]; regulation of nitrogen utilization [GO:0006808]	ATP binding [GO:0005524]; enzyme regulator activity [GO:0030234]	regulation of nitrogen utilization [GO:0006808]	cytosol [GO:0005829]	NA	NA	NA	SUBUNIT: Homotrimer, {ECO:0000250},	NA	112	NA	NA	NA	reviewed	Evidence at protein level	UP000001425: Chromosome	Unsign
p_1079	PM_1	-0.58974	0.159999	-3.68589	4	0.0210946	0.0677354	NA	0	0	P72944	no	slr0680	NA	NA	Slr0680 protein	NA	NA	NA	NA	NA	NA	NA	NA	NA	NA	NA	140	NA	NA	NA	unreviewed	Predicted	UP000001425: Chromosome	Unsign
p_1814	PM_1	-0.586109	0.137753	-4.2548	4	0.0131078	0.0497589	NA	0	0	P74558	no	ssl2667	NA	NA	NifU protein	NA	NA	cytoplasm [GO:0005737]; 2 iron, 2 sulfur cluster binding [GO:0051537]; iron ion binding [GO:0005506]; iron-sulfur cluster assembly [GO:0016226]	2 iron, 2 sulfur cluster binding [GO:0051537]; iron ion binding [GO:0005506]	iron-sulfur cluster assembly [GO:0016226]	cytoplasm [GO:0005737]	NA	NA	NA	NA	NA	76	NA	NA	NA	unreviewed	Predicted	UP000001425: Chromosome	Sign
p_706	PM_1	-0.584246	0.204866	-2.85184	4	0.0463096	0.1108	NA	0	0	Q55169	no	slr0474	rcp1	NA	Response regulator Rcp1	FUNCTION: Forms a two-component system with Cph1 in which it acts as receiver substrate,	NA	phosphorelay signal transduction system [GO:0000160]	NA	phosphorelay signal transduction system [GO:0000160]	NA	NA	NA	NA	NA	NA	147	NA	NA	NA	reviewed	Evidence at protein level	UP000001425: Chromosome	Unsign
p_384	PM_1	-0.583599	0.130454	-4.4736	4	0.0110441	0.0451063	NA	0	0	P73633	no	slr1875	NA	NA	Uncharacterized protein slr1875	NA	NA	integral component of membrane [GO:0016021]; plasma membrane [GO:0005886]	NA	NA	integral component of membrane [GO:0016021]; plasma membrane [GO:0005886]	SUBCELLULAR LOCATION: Cell membrane {ECO:0000305}; Multi-pass membrane protein {ECO:0000305},	NA	NA	NA	NA	212	NA	NA	NA	reviewed	Predicted	UP000001425: Chromosome	Sign
p_2247	PM_1	-0.581887	0.131471	-4.42597	4	0.0114577	0.0461159	NA	0	0	Q57456	no	slr0351	NA	NA	Slr0351 protein	NA	NA	protein-arginine omega-N symmetric methyltransferase activity [GO:0035243]	protein-arginine omega-N symmetric methyltransferase activity [GO:0035243]	NA	NA	SUBCELLULAR LOCATION: Mitochondrion {ECO:0000256|ARBA:ARBA00004173},	NA	NA	NA	NA	416	NA	NA	NA	unreviewed	Predicted	UP000001425: Chromosome	Sign
p_1922	PM_1	-0.579168	0.192119	-3.01463	4	0.0393705	0.10006	NA	0	0	P74781	no	ssl1707	NA	NA	Ssl1707 protein	NA	NA	NA	NA	NA	NA	NA	NA	NA	NA	NA	84	NA	NA	NA	unreviewed	Inferred from homology	UP000001425: Chromosome	Unsign
