# Supplementary material for: Differences in photosystem II activity and carbon allocation during photomixotrophic growth in distinct wild‐type strains of Synechocystis sp. PCC 6803
Source: Plant J. 2026 Jan 24;125(2):e70683. doi: 10.1111/tpj.70683 (PMC12831587; doi:10.1111/tpj.70683)
Supplement: Supplementary file 1 — Figure S1. (a) The cell number per OD750 in WT strains grown 72h under photomixotrophy. (b–d) The growth of WT strains under (b) photoautotrophy (PA), (c) photomixotrophy, BG‐11 medium adjusted to pH 7.5 at inoculation (PM pH 7.5) without extra bicarbonate supplementation and (d) photomixotrophy, BG‐11 medium adjusted to pH 8.2 at inoculation (PM pH 8.2) monitored by OD750. (e) The ratio of linear electron transfer (LET) to cyclic electron transfer (CET) after 72h of photomixotrophy quantified by measuring DIRK of the P700 and Pc signals using the DKN, deducted from KNS. (f) Initial signal decay of the deconvoluted P700 and plastocyanin (PC) signals during dark interval relaxation kinetics (DIRK) measurements, performed in the presence and absence of DCMU supplementation. These measurements were used to calculate PSI electron transfer rates, which were subsequently utilized to determine the ratio of LET to CET in panel (e). (g, h) The redox kinetics of (g) P700 and (h) Fd in WTs 1 and 3 after 72 hours of growth under PM. In (g) and (h) grey bar = darkness, red bar = red actinic light (AL) illumination (3400 μmol photons m−2 sec−1), burgundy bar = far red‐light (FR) illumination, arrow = a saturating pulse (SP; 5000 μmol photons m−2 sec−1, 50 ms). In (a) values are means ± SD; n = 9 cell counts from 3 biological replicates with individual data points shown as circles, in (b–d) values are means ± SD; n = 3 biological replicates, and in (e, f) values are means ± SD; n = 2–3 biological replicates, in (g‐h) data is shown as means ± SEM; n = 3. Figure S2. Kinetics of O2 uptake rate in WTs 1 and 2 grown under (a, c) photoauto‐ (PA) and 72 h under (b,d) photomixotrophy (PM). Figure S3. Kinetics of gross O2 production in (a) WT1 and (b) WT2 grown photoautotrophically (PA) or for 72h under photomixotrophy (PM), measured in the presence or absence of the artificial electron acceptors DCBQ and DMBQ. Figure S4. Kinetics of CO2 exchange rate in WTs 1 and 2 grown under (a,c) photo [file TPJ-125-0-s001.zip › tpj70683-sup-0006-TableS6.xlsx]

## Sheet: WT2
Position	Reference	Alt	Gene	Effect
274229	C	T	sll1660	missense_variant
274234	T	G	sll1660	synonymous_variant
285153	T	C	sll1201	synonymous_variant
285198	C	T	sll1201	synonymous_variant
285389	T	C	sll1201	missense_variant
285399	T	C	sll1201	synonymous_variant
285411	A	T	sll1201	synonymous_variant
285420	C	T	sll1201	synonymous_variant
285450	T	C	sll1201	synonymous_variant
285459	T	C	sll1201	synonymous_variant
285471	C	G	sll1201	synonymous_variant
285474	C	T	sll1201	synonymous_variant
285480	C	T	sll1201	synonymous_variant
285564	G	T	sll1201	missense_variant
285599	C	A	sll1201	missense_variant
285611	A	C	sll1201	missense_variant
285612	C	T	sll1201	synonymous_variant
285627	A	G	sll1201	synonymous_variant
285642	G	A	sll1201	synonymous_variant
285651	T	C	sll1201	synonymous_variant
285654	C	T	sll1201	synonymous_variant
285656	G	A	sll1201	synonymous_variant
285659	A	G	sll1201	missense_variant
285699	A	G	sll1201	synonymous_variant
285708	T	C	sll1201	synonymous_variant
285732	G	C	sll1201	synonymous_variant
285750	C	T	sll1201	synonymous_variant
285804	A	G	sll1201	synonymous_variant
285903	G	T	sll1201	synonymous_variant
488230	T	G	slr1609	missense_variant
842060	C	T	rpl3	missense_variant
943495	G	A	psaA	missense_variant
1012958	G	T	nrtC	upstream_gene_variant
1200306	C	A	slr1862	missense_variant
1200311	T	G	slr1862	missense_variant
1211620	G	C	deoC	upstream_gene_variant
1211644	A	G	sll1774	synonymous_variant
1211647	T	C	sll1774	synonymous_variant
1211659	G	A	sll1774	synonymous_variant
1211662	T	C	sll1774	synonymous_variant
1211663	T	C	sll1774	missense_variant
1211671	C	G	sll1774	synonymous_variant
1211680	A	G	sll1774	synonymous_variant
1211692	C	T	sll1774	synonymous_variant
1211722	T	C	sll1774	synonymous_variant
1211751	G	A	sll1774	synonymous_variant
1211779	G	C	sll1774	synonymous_variant
1211782	G	A	sll1774	synonymous_variant
1211815	G	A	sll1774	synonymous_variant
1211827	T	C	sll1774	synonymous_variant
1211860	C	A	sll1774	synonymous_variant
1211862	G	T	sll1774	missense_variant
1211863	C	G	sll1774	missense_variant
1211869	G	C	sll1774	synonymous_variant
1211871	C	A	sll1774	missense_variant
1211881	C	T	sll1774	synonymous_variant
1211896	G	A	sll1774	synonymous_variant
1211917	C	T	sll1774	synonymous_variant
1211923	C	T	sll1774	synonymous_variant
1211941	T	C	sll1774	synonymous_variant
1211953	C	G	sll1774	synonymous_variant
1211956	C	T	sll1774	synonymous_variant
1211989	C	T	sll1774	synonymous_variant
1211992	C	G	sll1774	synonymous_variant
1212010	T	C	sll1774	synonymous_variant
1212015	A	G	sll1774	synonymous_variant
1212034	T	C	sll1774	synonymous_variant
1212045	G	A	sll1774	missense_variant
1212076	G	A	sll1774	synonymous_variant
1212079	T	C	sll1774	synonymous_variant
1212081	A	C	sll1774	missense_variant
1212115	T	C	sll1774	synonymous_variant
1212124	G	A	sll1774	synonymous_variant
1212145	G	A	sll1774	synonymous_variant
1212178	A	G	sll1774	synonymous_variant
1212295	C	G	sll1774	synonymous_variant
1212304	C	T	sll1774	synonymous_variant
1212313	A	T	sll1774	synonymous_variant
1212315	G	A	sll1774	missense_variant
1212328	C	G	sll1774	synonymous_variant
1212334	A	G	sll1774	synonymous_variant
1212343	A	G	sll1774	synonymous_variant
1212358	T	C	sll1774	synonymous_variant
1212425	G	A	deoC	upstream_gene_variant
1213701	C	T	sll1775	upstream_gene_variant
1213702	A	G	sll1775	upstream_gene_variant
1213710	G	A	sll1775	upstream_gene_variant
1213733	T	G	sll1775	upstream_gene_variant
1213743	A	G	sll1775	upstream_gene_variant
1213744	A	G	sll1775	upstream_gene_variant
1213785	G	A	sll1775	upstream_gene_variant
1364187	A	G	pyrF	synonymous_variant
1454757	G	A	sll1902	upstream_gene_variant
1454779	A	G	sll1902	upstream_gene_variant
1454782	T	C	sll1902	upstream_gene_variant
1454807	A	G	sll1902	upstream_gene_variant
1454823	A	G	sll1902	upstream_gene_variant
1454827	T	C	sll1902	upstream_gene_variant
1454878	C	A	sll1902	upstream_gene_variant
1454884	G	A	sll1902	upstream_gene_variant
1454916	G	C	slr1712	synonymous_variant
1454925	T	C	slr1712	synonymous_variant
1454928	G	C	slr1712	synonymous_variant
1454931	C	T	slr1712	synonymous_variant
1454955	T	C	slr1712	synonymous_variant
1455000	A	G	slr1712	synonymous_variant
1455018	G	A	slr1712	synonymous_variant
1455027	G	C	slr1712	synonymous_variant
1455039	A	G	slr1712	synonymous_variant
1455073	T	C	slr1712	synonymous_variant
1455087	G	C	slr1712	synonymous_variant
1455123	C	T	slr1712	synonymous_variant
1455141	T	C	slr1712	synonymous_variant
1455150	C	T	slr1712	synonymous_variant
1455159	A	G	slr1712	synonymous_variant
1455162	G	A	slr1712	synonymous_variant
1455177	T	G	slr1712	synonymous_variant
1455186	G	A	slr1712	synonymous_variant
1455191	G	A	slr1712	missense_variant
1455204	T	C	slr1712	synonymous_variant
1455207	A	G	slr1712	synonymous_variant
1455229	G	T	slr1712	missense_variant
1455241	T	G	slr1712	missense_variant
1455246	C	T	slr1712	synonymous_variant
1455252	C	T	slr1712	synonymous_variant
1455267	T	C	slr1712	synonymous_variant
1455273	G	A	slr1712	synonymous_variant
1455277	C	T	slr1712	missense_variant
1455285	A	CG	slr1712	missense_variant
1455286	G	A	slr1712	missense_variant
1455300	T	C	slr1712	synonymous_variant
1455307	T	C	slr1712	synonymous_variant
1455309	G	A	slr1712	synonymous_variant
1455374	T	C	slr1712	missense_variant
1455375	A	G	slr1712	synonymous_variant
1455376	T	C	slr1712	synonymous_variant
1455405	A	G	slr1712	synonymous_variant
1455429	T	A	slr1712	synonymous_variant
1455444	C	T	slr1712	synonymous_variant
1455448	C	T	slr1712	synonymous_variant
1455450	G	A	slr1712	synonymous_variant
1455451	G	T	slr1712	missense_variant
1455459	G	A	slr1712	synonymous_variant
1455460	C	A	slr1712	missense_variant
1455462	G	T	slr1712	synonymous_variant
1455468	A	G	slr1712	synonymous_variant
1455471	G	A	slr1712	synonymous_variant
1455489	T	C	slr1712	synonymous_variant
1455507	C	T	slr1712	synonymous_variant
1455523	C	G	slr1712	missense_variant
1455524	G	A	slr1712	missense_variant
1455543	T	C	slr1712	synonymous_variant
1455544	T	A	slr1712	missense_variant
1455549	T	C	slr1712	synonymous_variant
1455559	C	T	slr1712	synonymous_variant
1455633	G	A	slr1712	synonymous_variant
1455654	G	A	slr1712	synonymous_variant
1455675	A	C	slr1712	synonymous_variant
1455683	A	G	slr1712	missense_variant
1455699	A	G	slr1712	synonymous_variant
1455702	T	C	slr1712	synonymous_variant
1617896	G	A	ssl2749	synonymous_variant
1617902	T	C	ssl2749	synonymous_variant
1617917	T	C	ssl2749	synonymous_variant
1617923	A	G	ssl2749	synonymous_variant
1617926	C	T	ssl2749	synonymous_variant
1617928	G	T	ssl2749	synonymous_variant
1617929	G	A	ssl2749	synonymous_variant
1617944	T	G	ssl2749	synonymous_variant
1617955	T	C	ssl2749	missense_variant
1617956	G	A	ssl2749	synonymous_variant
1617959	G	A	ssl2749	synonymous_variant
1617983	A	G	ssl2749	synonymous_variant
1618001	G	A	ssl2749	synonymous_variant
1618007	A	G	ssl2749	synonymous_variant
1618023	T	C	ssl2749	missense_variant
1618025	G	A	ssl2749	synonymous_variant
1819782	A	G	psbA3	synonymous_variant
1819788	A	G	psbA3	synonymous_variant
1970601	G	A	slr1682	synonymous_variant
1970657	T	C	slr1682	missense_variant
1970703	A	G	slr1682	missense_variant
1970784	T	C	slr1682	synonymous_variant
1972125	A	G	putA	upstream_gene_variant
1972168	C	T	slr1683	synonymous_variant
1972196	C	A	slr1683	missense_variant
1972262	C	A	slr1683	missense_variant
1972372	T	C	slr1683	synonymous_variant
1972409	C	T	slr1683	missense_variant
1972414	T	C	slr1683	synonymous_variant
1972493	A	G	slr1683	missense_variant
1972516	C	T	slr1683	synonymous_variant
1972534	C	T	slr1683	synonymous_variant
1972582	G	A	putA	upstream_gene_variant
1972606	G	C	putA	upstream_gene_variant
1972615	C	T	slr1684	stop_gained
1972665	G	A	slr1684	synonymous_variant
1972708	G	A	slr1684	missense_variant
1972727	T	C	slr1684	missense_variant
1972813	C	T	slr1684	missense_variant
1972956	T	C	slr1684	synonymous_variant
1972960	G	A	slr1684	missense_variant
1972981	T	C	slr1684	missense_variant
1972996	G	A	slr1684	missense_variant
2092571	A	T	sll0422	stop_gained
2198893	T	C	sll0142	synonymous_variant
2204575	CGGGGGGGGG	CGGGGGGGG	gspF	frameshift_variant
2301721	A	G	slr0168	missense_variant
2350285	T	TA	sll0350	upstream_gene_variant
2360245	GC	GCC	slr0364	frameshift_variant
2409242	TCC	TC	sll0762	frameshift_variant
2419397	ATT	AT	ycf22	frameshift_variant
2544044	T	TC	ssl0787	frameshift_variant
2602717	C	A	slr0468	missense_variant
2602734	T	A	slr0468	missense_variant
2748897	C	T	ssr0332	upstream_gene_variant
2817628	C	T	sll0546	upstream_gene_variant
2817650	G	C	sll0546	upstream_gene_variant
2817654	A	G	sll0546	upstream_gene_variant
2817662	C	G	sll0546	upstream_gene_variant
2817665	A	G	sll0546	upstream_gene_variant
2817683	G	T	sll0546	upstream_gene_variant
2817689	C	G	sll0546	upstream_gene_variant
2817698	T	C	sll0546	upstream_gene_variant
2817701	A	G	sll0546	upstream_gene_variant
2817704	A	G	sll0546	upstream_gene_variant
2817713	T	C	sll0546	upstream_gene_variant
2817734	G	A	sll0545	upstream_gene_variant
2817740	C	T	sll0545	upstream_gene_variant
2817748	C	A	sll0545	upstream_gene_variant
2817751	C	T	sll0545	upstream_gene_variant
2817764	G	A	sll0545	upstream_gene_variant
2921706	G	A	slr0511	stop_gained
2922010	C	G	slr0511	synonymous_variant
2922031	C	T	slr0511	synonymous_variant
2922391	A	C	slr0511	synonymous_variant
2922421	G	C	slr0511	missense_variant
2997681	C	T	thiC	upstream_gene_variant
2997706	C	T	thiC	upstream_gene_variant
2997717	C	T	thiC	upstream_gene_variant
2997751	A	G	thiC	upstream_gene_variant
2997812	T	C	ssl0172	stop_lost&splice_region_variant
2997849	A	G	ssl0172	missense_variant
2997876	G	A	ssl0172	missense_variant
2997948	C	G	ssl0172	missense_variant
2997953	C	T	ssl0172	missense_variant
2997962	A	G	ssl0172	missense_variant
2997981	C	T	ssl0172	missense_variant
2998002	C	T	ssl0172	missense_variant
2998024	C	T	ssl0172	synonymous_variant
2998074	G	A	ssl0172	stop_gained
2998083	C	G	ssl0172	upstream_gene_variant
2998102	G	C	ssl0172	upstream_gene_variant
2998107	C	T	ssl0172	upstream_gene_variant
2998148	CTTTTTTT	CTTTTTT	ssl0172	upstream_gene_variant
2998174	G	A	ssl0172	upstream_gene_variant
2998262	C	T	sll0092	missense_variant
2998281	G	A	sll0092	synonymous_variant
2998317	A	G	sll0092	synonymous_variant
2998367	T	C	sll0092	missense_variant
2998385	T	C	sll0092	missense_variant
2998425	T	C	sll0092	synonymous_variant
2998493	G	T	sll0092	missense_variant
2998503	C	T	sll0092	synonymous_variant
2998516	A	C	sll0092	missense_variant
2998521	G	A	sll0092	synonymous_variant
2998594	A	G	sll0092	missense_variant
2998658	C	T	sll0092	missense_variant
2998688	C	T	sll0092	missense_variant
2998700	G	A	sll0092	synonymous_variant
2998711	G	A	sll0092	missense_variant
2998753	T	C	sll0092	missense_variant
2998803	T	C	sll0092	missense_variant
2998822	C	T	sll0092	missense_variant
2998905	C	T	sll0092	synonymous_variant
2998936	G	C	ssl0172	upstream_gene_variant
2998944	A	T	ssl0172	upstream_gene_variant
3043801	C	G	sll0800	missense_variant
3043803	A	G	sll0800	missense_variant
3043834	A	G	sll0800	synonymous_variant
3043840	A	G	sll0800	synonymous_variant
3043891	G	T	sll0800	synonymous_variant
3048527	C	T	umuC	synonymous_variant
3048557	C	G	umuC	synonymous_variant
3048563	C	G	umuC	synonymous_variant
3048572	C	T	umuC	synonymous_variant
3048590	G	A	umuC	synonymous_variant
3052968	G	A	slr0794	synonymous_variant
3052969	C	T	slr0794	synonymous_variant
3052973	T	C	slr0794	missense_variant
3052986	C	T	slr0794	synonymous_variant
3052989	C	T	slr0794	synonymous_variant
3052995	A	G	slr0794	synonymous_variant
3052998	T	C	slr0794	synonymous_variant
3053028	T	C	slr0794	synonymous_variant
3063738	G	A	sll0790	synonymous_variant
3063789	G	A	sll0790	synonymous_variant
3064707	T	C	sll0790	synonymous_variant
3064725	T	C	sll0790	synonymous_variant
3064748	A	G	sll0790	synonymous_variant
3064761	A	G	sll0790	synonymous_variant
3064764	C	T	sll0790	synonymous_variant
3064767	C	T	sll0790	synonymous_variant
3064772	G	A	sll0790	synonymous_variant
3064773	G	A	sll0790	synonymous_variant
3064776	A	G	sll0790	synonymous_variant
3064779	A	T	sll0790	synonymous_variant
3064781	G	A	sll0790	missense_variant
3064782	C	T	sll0790	synonymous_variant
3064854	T	A	sll0790	synonymous_variant
3064857	C	T	sll0790	synonymous_variant
3064966	G	A	sll0789	synonymous_variant
3064997	T	C	sll0789	missense_variant
3065035	G	A	sll0789	synonymous_variant
3065047	A	G	sll0789	synonymous_variant
3065083	C	T	sll0789	synonymous_variant
3065095	A	G	sll0789	synonymous_variant
3065104	C	T	sll0789	synonymous_variant
3065113	T	C	sll0789	synonymous_variant
3065119	G	A	sll0789	synonymous_variant
3065122	G	A	sll0789	synonymous_variant
3065128	C	T	sll0789	synonymous_variant
3065176	G	C	sll0789	synonymous_variant
3065186	G	A	sll0789	missense_variant
3065203	C	T	sll0789	synonymous_variant
3065206	C	T	sll0789	stop_gained
3065208	A	G	sll0789	missense_variant
3065212	T	G	sll0789	missense_variant
3065214	G	C	sll0789	missense_variant
3065275	A	G	sll0789	synonymous_variant
3065296	A	G	sll0789	synonymous_variant
3065305	G	A	sll0789	synonymous_variant
3065347	A	G	sll0789	synonymous_variant
3065431	T	C	sll0789	synonymous_variant
3065443	C	T	sll0789	synonymous_variant
3065464	C	T	sll0789	synonymous_variant
3065467	G	C	sll0789	synonymous_variant
3065482	G	A	sll0789	synonymous_variant
3065567	G	A	sll0789	missense_variant
3065584	C	T	sll0789	synonymous_variant
3065604	G	A	sll0789	synonymous_variant
3065623	A	G	sll0788	synonymous_variant
3065821	C	A	sll0788	missense_variant
3066047	A	G	sll0788	missense_variant
3096187	T	C	ssr1175	missense_variant
3096840	C	A	slr0703	synonymous_variant
3110114	G	T	sll0666	synonymous_variant
3110189	G	A	sll0668	upstream_gene_variant
3110343	G	T	sll0665	missense_variant
3142651	A	G	sps	synonymous_variant
3260089	TCCCCCCC	TCCCCCC	sll0529	upstream_gene_variant
3348685	A	G	sll0623	upstream_gene_variant
3348689	C	T	sll0623	upstream_gene_variant
3348700	C	G	slr0665	missense_variant
3348715	T	C	slr0665	missense_variant
3348720	G	A	slr0665	missense_variant
3348773	T	C	slr0665	synonymous_variant
3348790	TAAAAAA	TAAAAA	slr0665	frameshift_variant
3348818	G	A	slr0665	synonymous_variant
3348843	C	T	slr0665	missense_variant
3348863	C	T	slr0665	synonymous_variant
3348884	G	A	slr0665	synonymous_variant
3348887	T	A	slr0665	synonymous_variant
3348895	C	A	slr0665	missense_variant
